# Supplementary material for: Identifying differentiation markers between dermal fibroblasts and adipose-derived mesenchymal stromal cells (AD-MSCs) in human visceral and subcutaneous tissues using single-cell transcriptomics
Source: Stem Cell Res Ther. 2025 Feb 11;16:64. doi: 10.1186/s13287-025-04185-w (PMC11818286; doi:10.1186/s13287-025-04185-w)
Supplement: Supplementary file 2 — Supplementary Material 2 [file 13287_2025_4185_MOESM2_ESM.xlsx]

## Sheet: Supp. Table S6
Gene	UP_DOWN	P-value	Average log2FC	pct.1	pct.2	Adjusted P-value	Cluster	Publication	Comment
CD36	upregulated	5.93492e-22	0.163232	0.384	0.282	1.46296e-17	SACS1	Vijay et al. 2020 [2]	mature adipo progenitor marker
PDGFRA	downregulated	1.54116e-59	-0.206169	0.739	0.768	3.79896e-55	SACS1	Emont et al. 2022 [3]	progenitor cell marker
GPNMB	upregulated	3.01146e-273	0.411937	0.995	0.901	7.42324e-269	SACS2	Qu et al. 2021 [4]	osteoblast-related genes
COL6A3	upregulated	8.20623e-131	0.288811	0.99	0.944	2.02284e-126	SACS2	Vijay et al. 2020 [2]	fibrosis and ecm acummulation
RUNX1	upregulated	2.15841e-110	0.238427	0.968	0.919	5.32048e-106	SACS2	Qu et al. 2021 [4]	central regulator of osteogenesis
CFD	upregulated	2.18463e-48	0.233374	0.86	0.752	5.38511e-44	SACS2	Vijay et al. 2020 [2]	adipokine gene, marker od adipocyte differentiation
APOE	upregulated	6.79552e-61	0.216215	0.399	0.224	1.6751e-56	SACS2	Vijay et al. 2020 [2]	subcutaneous ASC progenitors, mature adipo progenitors
MMP14	upregulated	3.37015e-89	0.202576	0.917	0.817	8.30742e-85	SACS2	Qu et al. 2021 [4]	osteoblast-related genes
MGP	downregulated	7.01859e-90	-0.429129	0.648	0.746	1.73008e-85	SACS3	Vijay et al. 2020 [2]	adipose stem cell marker
PLEKHO1	downregulated	1.1846e-19	-0.169809	0.511	0.874	2.92005e-15	SACS4	Qu et al. 2021 [4]	osteoblast-related genes
PKD1	upregulated	3.7818e-45	0.187277	0.786	0.643	9.32213e-41	SACS5	Qu et al. 2021 [4]	osteoblast-related genes
COL1A1	downregulated	2.55682e-70	-0.241093	0.971	1	6.30256e-66	SACS6	Vijay et al. 2020 [2]	fibrosis and ecm acummulation
DDR2	downregulated	9.02168e-67	-0.349652	0.591	0.979	2.22384e-62	SACS6	Qu et al. 2021 [4]	osteoblast-related genes
COL3A1	downregulated	1.72762e-118	-0.404586	0.859	0.997	4.25857e-114	SACS6	Vijay et al. 2020 [2]	fibrosis and ecm acummulation
COL6A1	downregulated	1.12026e-66	-0.40485	0.701	0.993	2.76144e-62	SACS6	Vijay et al. 2020 [2]	fibrosis and ecm acummulation
TGFB1	upregulated	1.45252e-61	0.306505	0.985	0.845	3.58045e-57	SACS7	Qu et al. 2021 [4]	osteoblast-related genes
CREB3L1	upregulated	8.21587e-32	0.197286	0.976	0.881	2.02521e-27	SACS7	Qu et al. 2021 [4]	osteoblast-related genes
RB1	downregulated	2.69402e-18	-0.159915	0.133	0.746	6.64075e-14	SACS8	Qu et al. 2021 [4]	osteoblast-related genes
CEBPB	downregulated	5.90728e-08	-0.265986	0.456	0.965	0.00145615	SACS8	Vijay et al. 2020 [2] & Qu et al. 2021 [4]	mature adipo progenitor marker (Vijay et al. 2020), adipogenic transcription factor (Qu et al. 2021)
ACTA21	upregulated	0	0.716973	0.984	0.868	0	SACS1
MYLK1	upregulated	0	0.599985	0.997	0.831	0	SACS1
CNN11	upregulated	0	0.589303	0.921	0.54	0	SACS1
PPP1R14A1	upregulated	0	0.524954	0.862	0.499	0	SACS1
COL4A1	upregulated	1.13848e-290	0.445803	0.996	0.898	2.80635e-286	SACS1
LMOD11	upregulated	0	0.445445	0.917	0.463	0	SACS1
C11orf961	upregulated	1.2354e-245	0.443822	0.852	0.503	3.04525e-241	SACS1
SYNPO21	upregulated	0	0.438209	0.96	0.705	0	SACS1
COL11A11	upregulated	1.27538e-212	0.416381	0.941	0.73	3.14381e-208	SACS1
CLIC3	upregulated	9.43896e-170	0.375785	0.964	0.83	2.3267e-165	SACS1
CSRP1	upregulated	1.0513e-299	0.370072	0.99	0.849	2.59145e-295	SACS1
MYH101	upregulated	5.29854e-188	0.344562	0.978	0.868	1.30609e-183	SACS1
OXTR	upregulated	7.78238e-166	0.341408	0.82	0.502	1.91836e-161	SACS1
TAGLN	upregulated	0	0.336501	1	0.994	0	SACS1
COL4A2	upregulated	1.21563e-242	0.328525	0.997	0.906	2.99652e-238	SACS1
INHBA1	upregulated	3.44079e-213	0.319394	0.998	0.933	8.48154e-209	SACS1
MYL9	upregulated	0	0.31497	1	0.986	0	SACS1
FHL1	upregulated	8.73055e-138	0.306691	0.957	0.814	2.15208e-133	SACS1
COL8A11	upregulated	6.07178e-127	0.305115	0.92	0.724	1.49669e-122	SACS1
ACTC1	upregulated	1.97495e-92	0.289707	0.469	0.25	4.86824e-88	SACS1
NEXN	upregulated	3.27227e-263	0.289049	1	0.911	8.06614e-259	SACS1
ALDH1B1	upregulated	1.26733e-293	0.288221	0.873	0.501	3.12396e-289	SACS1
ELN	upregulated	3.71669e-100	0.284652	0.96	0.847	9.16163e-96	SACS1
CSRP21	upregulated	9.49062e-125	0.276075	0.916	0.728	2.33944e-120	SACS1
TPD52L1	upregulated	5.88888e-190	0.275817	0.977	0.773	1.45161e-185	SACS1
EDIL3	upregulated	3.19325e-92	0.268179	0.771	0.553	7.87135e-88	SACS1
LIMCH1	upregulated	3.72025e-156	0.267417	0.989	0.876	9.17041e-152	SACS1
DDAH1	upregulated	1.18642e-182	0.265224	0.977	0.797	2.92453e-178	SACS1
LBH1	upregulated	2.94183e-116	0.262027	0.949	0.802	7.25162e-112	SACS1
TPM2	upregulated	0	0.256759	1	0.998	0	SACS1
MSRB3	upregulated	1.50044e-239	0.251039	0.994	0.888	3.69858e-235	SACS1
C1orf198	upregulated	8.70472e-197	0.250135	0.993	0.875	2.14571e-192	SACS1
PDLIM7	upregulated	1.8398e-192	0.248294	0.996	0.89	4.53512e-188	SACS1
NUAK1	upregulated	2.13461e-160	0.243885	0.967	0.779	5.26183e-156	SACS1
RDH10	upregulated	3.03058e-86	0.241384	0.935	0.77	7.47037e-82	SACS1
KRT18	upregulated	3.26742e-54	0.24016	0.761	0.585	8.0542e-50	SACS1
ID4	upregulated	2.60393e-92	0.236929	0.931	0.749	6.41868e-88	SACS1
SLC25A4	upregulated	9.28662e-156	0.236746	0.95	0.765	2.28915e-151	SACS1
NRP21	upregulated	1.92704e-140	0.233252	0.952	0.745	4.75015e-136	SACS1
GAS61	upregulated	3.2267e-122	0.232853	0.992	0.926	7.95382e-118	SACS1
GREM11	upregulated	6.40708e-71	0.232343	0.937	0.834	1.57935e-66	SACS1
ACTN1	upregulated	4.08875e-281	0.231696	1	0.965	1.00788e-276	SACS1
LASP1	upregulated	6.796e-183	0.229233	0.99	0.879	1.67521e-178	SACS1
SSPN	upregulated	9.60957e-166	0.22569	0.963	0.78	2.36876e-161	SACS1
PALLD	upregulated	4.77816e-149	0.225463	1	0.946	1.17782e-144	SACS1
C5orf46	upregulated	2.13166e-201	0.222899	0.534	0.207	5.25453e-197	SACS1
FST1	upregulated	6.1784e-87	0.221907	0.888	0.711	1.52298e-82	SACS1
LMO7	upregulated	4.64087e-135	0.220492	0.999	0.94	1.14398e-130	SACS1
FILIP1L	upregulated	5.1168e-122	0.218584	0.953	0.772	1.26129e-117	SACS1
ENAH	upregulated	3.04505e-138	0.217904	0.995	0.938	7.50605e-134	SACS1
MYH9	upregulated	1.38478e-188	0.217753	1	0.953	3.41348e-184	SACS1
THBS1	upregulated	2.17876e-149	0.216703	1	0.983	5.37064e-145	SACS1
HACD1	upregulated	1.33696e-157	0.215819	0.917	0.706	3.29559e-153	SACS1
KCTD20	upregulated	7.23107e-131	0.212798	0.971	0.846	1.78246e-126	SACS1
TGFB1I1	upregulated	8.65198e-152	0.212113	0.986	0.875	2.13271e-147	SACS1
SELENOW	upregulated	8.3759e-138	0.210442	0.991	0.911	2.06466e-133	SACS1
SORBS2	upregulated	2.16025e-126	0.209734	0.8	0.52	5.32502e-122	SACS1
FLNA	upregulated	7.31483e-276	0.208693	1	0.975	1.8031e-271	SACS1
MCAM	upregulated	8.59678e-183	0.208609	0.57	0.248	2.11911e-178	SACS1
ACTN4	upregulated	1.02497e-151	0.208382	0.996	0.908	2.52655e-147	SACS1
CRYAB	upregulated	4.29048e-99	0.207381	1	0.978	1.0576e-94	SACS1
VASP	upregulated	1.13799e-158	0.206566	0.954	0.758	2.80514e-154	SACS1
LMCD1	upregulated	1.56883e-115	0.203999	0.994	0.927	3.86717e-111	SACS1
LOXL2	upregulated	6.03504e-98	0.203298	0.991	0.88	1.48764e-93	SACS1
BAMBI	upregulated	5.82983e-95	0.201626	0.868	0.666	1.43705e-90	SACS1
HSPB1	upregulated	1.473e-162	0.20128	1	0.977	3.63094e-158	SACS1
PAWR	upregulated	5.77881e-137	0.201184	0.998	0.904	1.42448e-132	SACS1
PTGDS1	upregulated	1.91167e-48	0.200669	0.763	0.573	4.71227e-44	SACS1
COL12A1	upregulated	1.95918e-123	0.195313	1	0.976	4.82939e-119	SACS1
NPTN	upregulated	6.08574e-147	0.195214	0.982	0.855	1.50013e-142	SACS1
WDR1	upregulated	3.65406e-142	0.194244	0.994	0.897	9.00726e-138	SACS1
VCL	upregulated	1.80049e-139	0.19314	0.998	0.924	4.43821e-135	SACS1
HSPB7	upregulated	3.80943e-85	0.191319	0.865	0.651	9.39024e-81	SACS1
TPM1	upregulated	9.8133e-250	0.19055	1	0.998	2.41898e-245	SACS1
ARL4A	upregulated	2.47488e-76	0.1904	0.827	0.63	6.10057e-72	SACS1
KIF5B	upregulated	1.83413e-168	0.190024	0.999	0.958	4.52114e-164	SACS1
MRVI1	upregulated	6.72331e-181	0.189782	0.801	0.463	1.6573e-176	SACS1
SDC2	upregulated	3.26104e-148	0.189109	0.998	0.919	8.03845e-144	SACS1
GLIPR1	upregulated	2.38029e-108	0.188646	0.957	0.751	5.86741e-104	SACS1
PPME1	upregulated	1.64765e-80	0.186638	0.808	0.62	4.06145e-76	SACS1
CDH2	upregulated	1.20513e-95	0.185665	0.995	0.921	2.97064e-91	SACS1
TCEAL3	upregulated	1.1343e-132	0.18286	0.983	0.856	2.79604e-128	SACS1
GBP1	upregulated	5.42625e-145	0.182337	0.85	0.569	1.33757e-140	SACS1
SCRG1	upregulated	2.67887e-61	0.182244	0.908	0.749	6.60341e-57	SACS1
CCN2	upregulated	1.37394e-61	0.18164	1	0.957	3.38676e-57	SACS1
HSD17B6	upregulated	8.17967e-252	0.181026	0.513	0.158	2.01629e-247	SACS1
ENC1	upregulated	1.55541e-56	0.180381	0.908	0.756	3.83408e-52	SACS1
ANXA6	upregulated	2.32025e-126	0.179963	0.985	0.861	5.71942e-122	SACS1
MYL6	upregulated	0	0.179599	1	0.998	0	SACS1
TCEAL4	upregulated	6.68994e-182	0.179418	1	0.962	1.64907e-177	SACS1
ITGA4	upregulated	9.9284e-109	0.179124	0.91	0.69	2.44735e-104	SACS1
FZD7	upregulated	7.12396e-94	0.177574	0.854	0.646	1.75606e-89	SACS1
CNN2	upregulated	4.03416e-132	0.176818	0.998	0.932	9.94421e-128	SACS1
KRT71	upregulated	7.91452e-49	0.17561	0.978	0.885	1.95093e-44	SACS1
CCDC107	upregulated	1.79567e-124	0.175346	0.99	0.887	4.42632e-120	SACS1
AMIGO2	upregulated	1.05673e-86	0.175253	0.704	0.466	2.60484e-82	SACS1
DYNLT3	upregulated	3.17899e-109	0.174547	0.967	0.855	7.83621e-105	SACS1
CALD1	upregulated	0	0.173673	1	1	0	SACS1
PXDC1	upregulated	3.84309e-95	0.173546	0.984	0.877	9.47322e-91	SACS1
COL15A1	upregulated	1.62336e-61	0.171986	0.718	0.503	4.00159e-57	SACS1
HEBP2	upregulated	5.09425e-114	0.171546	0.999	0.966	1.25573e-109	SACS1
BNIP3	upregulated	3.33374e-79	0.171509	0.993	0.92	8.21766e-75	SACS1
TLN1	upregulated	5.17281e-153	0.17125	1	0.955	1.2751e-148	SACS1
CEMIP	upregulated	6.50185e-38	0.171205	0.893	0.743	1.60271e-33	SACS1
TUBB6	upregulated	1.44891e-98	0.171014	0.991	0.91	3.57157e-94	SACS1
CAVIN2	upregulated	9.96996e-66	0.169666	0.531	0.323	2.4576e-61	SACS1
TNS1	upregulated	2.13689e-101	0.169417	0.94	0.763	5.26742e-97	SACS1
CFL2	upregulated	4.35937e-115	0.169407	0.985	0.895	1.07458e-110	SACS1
IGFBP51	upregulated	1.14483e-37	0.169125	0.901	0.742	2.82201e-33	SACS1
UCHL1	upregulated	3.34444e-75	0.169023	0.988	0.942	8.24405e-71	SACS1
GPC4	upregulated	1.70433e-111	0.16874	0.902	0.672	4.20118e-107	SACS1
ANKRD1	upregulated	1.21774e-36	0.168122	0.48	0.328	3.00172e-32	SACS1
RCAN1	upregulated	3.32856e-72	0.167933	0.935	0.783	8.20489e-68	SACS1
THY1	upregulated	2.22539e-68	0.16772	0.991	0.908	5.48559e-64	SACS1
ACTB	upregulated	5.12684e-224	0.167465	1	0.997	1.26377e-219	SACS1
FBLIM1	upregulated	5.58966e-124	0.167077	0.887	0.672	1.37785e-119	SACS1
A2M1	upregulated	3.7341e-102	0.16676	0.463	0.22	9.20455e-98	SACS1
TMEM47	upregulated	1.482e-93	0.166734	0.991	0.899	3.65313e-89	SACS1
LPP	upregulated	8.22549e-102	0.166468	0.993	0.925	2.02758e-97	SACS1
CRIM1	upregulated	1.58538e-74	0.166107	0.993	0.904	3.90796e-70	SACS1
ITGA81	upregulated	2.75375e-109	0.165133	0.618	0.332	6.78799e-105	SACS1
TUBB2A	upregulated	1.2577e-76	0.164758	0.863	0.651	3.10022e-72	SACS1
AVEN	upregulated	4.62952e-117	0.164046	0.973	0.831	1.14118e-112	SACS1
IGFBP7	upregulated	5.57246e-90	0.163468	1	0.99	1.37361e-85	SACS1
PGK1	upregulated	4.91342e-94	0.162921	0.998	0.951	1.21116e-89	SACS1
FERMT2	upregulated	1.53471e-109	0.162885	0.997	0.932	3.78306e-105	SACS1
RARRES21	upregulated	1.25488e-37	0.162802	0.928	0.781	3.09328e-33	SACS1
ARPC5	upregulated	4.14482e-188	0.160778	1	0.977	1.0217e-183	SACS1
PCDH7	upregulated	9.59674e-124	0.159198	0.658	0.375	2.3656e-119	SACS1
PDLIM5	upregulated	7.06973e-78	0.158922	0.99	0.895	1.74269e-73	SACS1
PGRMC2	upregulated	1.01559e-82	0.1584	0.996	0.933	2.50343e-78	SACS1
FBLN5	upregulated	1.84509e-63	0.158295	0.993	0.923	4.54814e-59	SACS1
CNN3	upregulated	2.34232e-125	0.157265	1	0.967	5.77382e-121	SACS1
LGMN	upregulated	5.34629e-76	0.156583	0.991	0.894	1.31786e-71	SACS1
MYL12A	upregulated	2.64795e-231	0.156335	1	0.991	6.52721e-227	SACS1
STK38L	upregulated	4.47408e-80	0.155949	0.899	0.708	1.10286e-75	SACS1
YWHAH	upregulated	4.78462e-80	0.155157	0.992	0.934	1.17941e-75	SACS1
PTS	upregulated	1.65886e-102	0.155119	0.972	0.84	4.08909e-98	SACS1
ACAN	upregulated	7.00004e-50	0.154633	0.447	0.273	1.72551e-45	SACS1
DSTN	upregulated	0	0.154356	1	0.996	0	SACS1
CHPF	upregulated	4.84578e-70	0.154344	0.963	0.849	1.19448e-65	SACS1
LIMS2	upregulated	7.87939e-99	0.153652	0.963	0.787	1.94227e-94	SACS1
SLC16A3	upregulated	6.31141e-89	0.15266	0.911	0.704	1.55576e-84	SACS1
CAVIN1	upregulated	3.38579e-105	0.152228	1	0.967	8.34598e-101	SACS1
FAM89A	upregulated	9.9126e-108	0.151864	0.744	0.485	2.44346e-103	SACS1
FSTL3	upregulated	1.48395e-77	0.15182	0.868	0.679	3.65793e-73	SACS1
CAP1	upregulated	3.05337e-101	0.150976	1	0.956	7.52656e-97	SACS1
RABGAP1	upregulated	5.18354e-67	0.150907	0.852	0.688	1.27774e-62	SACS1
ITGA1	upregulated	3.2254e-95	0.150607	0.907	0.696	7.95061e-91	SACS1
MINDY2	upregulated	1.97149e-89	0.150284	0.912	0.735	4.85972e-85	SACS1
MYADM	upregulated	1.30438e-80	0.150112	0.969	0.821	3.2153e-76	SACS1
PLPP3	downregulated	1.53857e-39	-0.150134	0.938	0.909	3.79258e-35	SACS1
SCD	downregulated	3.00088e-21	-0.150729	0.931	0.889	7.39717e-17	SACS1
SNX9	downregulated	1.65149e-63	-0.152084	0.965	0.921	4.07091e-59	SACS1
C1R	downregulated	1.34342e-25	-0.155523	0.933	0.873	3.31154e-21	SACS1
FRMD6	downregulated	5.01596e-57	-0.156737	0.936	0.904	1.23643e-52	SACS1
MTRNR2L12	downregulated	2.98757e-48	-0.157786	0.968	0.936	7.36437e-44	SACS1
PRRX1	downregulated	2.0255e-88	-0.159984	0.99	0.952	4.99285e-84	SACS1
EGR1	downregulated	3.78426e-22	-0.164979	0.675	0.707	9.3282e-18	SACS1
S100A4	downregulated	1.4027e-07	-0.165048	0.726	0.689	0.00345766	SACS1
CTSK1	downregulated	4.70695e-12	-0.168112	0.838	0.813	1.16026e-07	SACS1
TNXB1	downregulated	5.09874e-57	-0.171892	0.256	0.42	1.25684e-52	SACS1
SERPINE21	downregulated	7.02503e-24	-0.173625	0.961	0.927	1.73167e-19	SACS1
SELENOP1	downregulated	4.86968e-12	-0.174491	0.379	0.427	1.20038e-07	SACS1
ABCA6	downregulated	1.44631e-44	-0.174962	0.351	0.482	3.56515e-40	SACS1
H191	downregulated	7.51333e-10	-0.177824	0.438	0.478	1.85204e-05	SACS1
ADD3	downregulated	2.51534e-73	-0.179306	0.881	0.867	6.2003e-69	SACS1
PTX31	downregulated	4.60562e-18	-0.180159	0.876	0.848	1.13528e-13	SACS1
IL1R1	downregulated	3.61778e-47	-0.181452	0.799	0.811	8.91783e-43	SACS1
EMP1	downregulated	2.30711e-59	-0.182474	0.895	0.888	5.68702e-55	SACS1
SOD2	downregulated	1.46681e-25	-0.187497	0.864	0.83	3.61569e-21	SACS1
INSIG1	downregulated	1.26118e-40	-0.187522	0.802	0.817	3.10881e-36	SACS1
DKK11	downregulated	3.44867e-28	-0.19474	0.817	0.803	8.50098e-24	SACS1
AKR1C1	downregulated	6.92862e-51	-0.195622	0.369	0.496	1.70791e-46	SACS1
SAT1	downregulated	6.19162e-52	-0.195864	0.93	0.908	1.52623e-47	SACS1
CLU1	downregulated	1.76473e-21	-0.198735	0.596	0.63	4.35006e-17	SACS1
CYP1B11	downregulated	3.76216e-36	-0.222576	0.737	0.773	9.27372e-32	SACS1
MT2A	downregulated	2.44857e-55	-0.228372	0.978	0.973	6.03572e-51	SACS1
MTRNR2L8	downregulated	7.35318e-21	-0.229592	0.737	0.751	1.81256e-16	SACS1
FBLN1	downregulated	2.35351e-44	-0.24659	0.73	0.769	5.80141e-40	SACS1
CCN5	downregulated	4.84283e-29	-0.256977	0.376	0.47	1.19376e-24	SACS1
CLDN11	downregulated	3.36731e-69	-0.270551	0.541	0.666	8.30043e-65	SACS1
PI161	downregulated	5.83671e-63	-0.412479	0.488	0.638	1.43875e-58	SACS1
SELENOP2	upregulated	2.14104e-286	0.66817	0.75	0.345	5.27766e-282	SACS2
MGP1	upregulated	1.00522e-149	0.643478	0.852	0.68	2.47787e-145	SACS2
CTSK2	upregulated	2.72151e-242	0.633465	0.96	0.788	6.70853e-238	SACS2
SOD21	upregulated	7.71883e-210	0.46944	0.944	0.816	1.90269e-205	SACS2
SOX4	upregulated	1.57519e-280	0.461456	0.984	0.908	3.88285e-276	SACS2
ADAMTS51	upregulated	5.6001e-163	0.431423	0.822	0.602	1.38043e-158	SACS2
ANGPTL2	upregulated	1.52842e-292	0.423207	0.844	0.486	3.76756e-288	SACS2
C1R1	upregulated	5.0826e-221	0.413494	0.973	0.869	1.25286e-216	SACS2
SLC40A11	upregulated	8.06937e-222	0.411285	0.601	0.241	1.9891e-217	SACS2
ABCA61	upregulated	3.03748e-220	0.403917	0.72	0.394	7.48738e-216	SACS2
FBLN11	upregulated	3.39009e-118	0.402125	0.873	0.735	8.35658e-114	SACS2
MMP111	upregulated	4.08316e-206	0.401156	0.545	0.216	1.0065e-201	SACS2
CCN51	upregulated	1.1551e-90	0.393054	0.638	0.408	2.84733e-86	SACS2
ZFP36L1	upregulated	8.09841e-291	0.391422	0.999	0.951	1.99626e-286	SACS2
INSIG11	upregulated	7.39416e-177	0.382058	0.939	0.786	1.82266e-172	SACS2
PLXDC2	upregulated	1.29074e-228	0.381656	0.973	0.874	3.18169e-224	SACS2
SCD1	upregulated	5.47262e-148	0.381598	0.964	0.885	1.349e-143	SACS2
IL1R11	upregulated	5.84281e-200	0.372973	0.94	0.78	1.44025e-195	SACS2
C1S	upregulated	5.20244e-256	0.366265	0.986	0.925	1.2824e-251	SACS2
SNX91	upregulated	5.84454e-272	0.35912	0.992	0.919	1.44068e-267	SACS2
SERPINF1	upregulated	1.48476e-117	0.344637	0.734	0.542	3.65993e-113	SACS2
AEBP1	upregulated	9.68246e-184	0.342305	0.983	0.931	2.38673e-179	SACS2
HMGCS1	upregulated	5.51971e-110	0.340849	0.836	0.708	1.36061e-105	SACS2
SERPING1	upregulated	3.63318e-163	0.33775	0.958	0.852	8.9558e-159	SACS2
TSHZ2	upregulated	9.45666e-223	0.33742	0.836	0.541	2.33107e-218	SACS2
MAFB	upregulated	9.54309e-144	0.327871	0.561	0.289	2.35237e-139	SACS2
RARRES22	upregulated	1.21314e-87	0.32531	0.908	0.796	2.99039e-83	SACS2
EEA1	upregulated	9.28248e-234	0.322979	0.997	0.94	2.28813e-229	SACS2
CDKN1C	upregulated	9.92734e-176	0.321879	0.894	0.72	2.44709e-171	SACS2
IGF1	upregulated	4.84638e-84	0.314834	0.56	0.357	1.19463e-79	SACS2
CLEC2B	upregulated	2.42924e-142	0.312552	0.825	0.616	5.98809e-138	SACS2
PRRX11	upregulated	1.60925e-236	0.311303	0.989	0.955	3.96679e-232	SACS2
HMCN11	upregulated	1.05239e-151	0.303672	0.902	0.745	2.59414e-147	SACS2
SFRP21	upregulated	1.48388e-49	0.303614	0.83	0.774	3.65775e-45	SACS2
SPON21	upregulated	1.3745e-116	0.30309	0.946	0.827	3.38815e-112	SACS2
MITF	upregulated	1.16691e-235	0.302858	0.669	0.321	2.87643e-231	SACS2
DPT	upregulated	1.26872e-87	0.290657	0.687	0.486	3.12739e-83	SACS2
CLDN111	upregulated	1.03799e-82	0.287052	0.783	0.606	2.55864e-78	SACS2
CYBRD1	upregulated	1.03968e-180	0.28553	0.985	0.92	2.56281e-176	SACS2
RAB31	upregulated	8.596e-158	0.285126	0.964	0.884	2.11891e-153	SACS2
DMKN	upregulated	1.06251e-85	0.284083	0.616	0.401	2.61909e-81	SACS2
PAMR1	upregulated	1.60891e-159	0.280845	0.737	0.482	3.96597e-155	SACS2
PTGDS2	upregulated	1.22508e-40	0.279993	0.712	0.598	3.01983e-36	SACS2
BICC1	upregulated	4.13646e-167	0.279506	0.951	0.858	1.01964e-162	SACS2
MDK	upregulated	4.58163e-92	0.277825	0.777	0.639	1.12937e-87	SACS2
SAT11	upregulated	2.17005e-85	0.275075	0.958	0.904	5.34917e-81	SACS2
CELF2	upregulated	1.77411e-99	0.273852	0.764	0.611	4.37318e-95	SACS2
OLFML2B	upregulated	5.54388e-212	0.272453	0.518	0.188	1.36657e-207	SACS2
DEPP1	upregulated	4.10516e-63	0.270664	0.63	0.477	1.01192e-58	SACS2
MMP2	upregulated	1.51087e-224	0.268167	0.999	0.964	3.72429e-220	SACS2
BASP1	upregulated	3.04788e-218	0.267896	0.996	0.972	7.51303e-214	SACS2
ZCCHC14	upregulated	3.96337e-175	0.26744	0.725	0.458	9.76971e-171	SACS2
MAF	upregulated	8.35208e-154	0.26597	0.77	0.528	2.05879e-149	SACS2
PMP22	upregulated	1.56498e-178	0.264707	0.993	0.944	3.85768e-174	SACS2
DCN	upregulated	7.7883e-201	0.263906	0.994	0.988	1.91982e-196	SACS2
FGF7	upregulated	1.03781e-91	0.2566	0.97	0.951	2.5582e-87	SACS2
EGR11	upregulated	1.99205e-58	0.255663	0.796	0.679	4.91041e-54	SACS2
GJA1	upregulated	3.09167e-94	0.255521	0.724	0.56	7.62098e-90	SACS2
CTSF	upregulated	4.14547e-147	0.255253	0.937	0.811	1.02186e-142	SACS2
PDGFRB	upregulated	3.49191e-126	0.254737	0.981	0.919	8.60755e-122	SACS2
MSMO1	upregulated	6.64181e-94	0.254265	0.938	0.873	1.63721e-89	SACS2
GAS1	upregulated	5.76396e-102	0.253035	0.84	0.707	1.42082e-97	SACS2
PLIN2	upregulated	4.33685e-96	0.252872	0.949	0.891	1.06903e-91	SACS2
MARCKSL1	upregulated	7.09954e-113	0.252745	0.758	0.575	1.75004e-108	SACS2
FOS	upregulated	3.75877e-63	0.251663	0.958	0.91	9.26537e-59	SACS2
NBL1	upregulated	6.48801e-114	0.25081	0.877	0.77	1.59929e-109	SACS2
NPC2	upregulated	9.83616e-230	0.248926	0.999	0.97	2.42461e-225	SACS2
LUM	upregulated	3.73251e-169	0.246824	0.994	0.981	9.20064e-165	SACS2
ASAH1	upregulated	8.03159e-136	0.246755	0.968	0.891	1.97979e-131	SACS2
IDI1	upregulated	8.57224e-90	0.245577	0.944	0.89	2.11306e-85	SACS2
CTSL	upregulated	6.93098e-116	0.244938	0.993	0.933	1.70849e-111	SACS2
SMPDL3A	upregulated	3.2939e-128	0.241077	0.698	0.478	8.11946e-124	SACS2
MME	upregulated	1.19755e-64	0.240663	0.885	0.775	2.95197e-60	SACS2
MAP4K4	upregulated	6.81729e-175	0.240144	0.991	0.942	1.68046e-170	SACS2
PRXL2A	upregulated	6.68726e-142	0.23975	0.586	0.314	1.64841e-137	SACS2
RIN2	upregulated	1.58708e-114	0.239745	0.75	0.566	3.91216e-110	SACS2
OSR2	upregulated	8.97192e-78	0.237909	0.603	0.427	2.21158e-73	SACS2
LAMB1	upregulated	9.46203e-119	0.236974	0.935	0.828	2.33239e-114	SACS2
LDLR	upregulated	4.50981e-95	0.236558	0.893	0.775	1.11167e-90	SACS2
KLHL24	upregulated	1.72916e-132	0.235027	0.88	0.727	4.26237e-128	SACS2
FADS1	upregulated	1.34065e-91	0.234853	0.913	0.826	3.30469e-87	SACS2
FOSB	upregulated	1.1275e-69	0.233178	0.863	0.754	2.7793e-65	SACS2
SH3PXD2B	upregulated	3.0422e-140	0.232954	0.789	0.611	7.49902e-136	SACS2
AKR1C3	upregulated	1.96167e-107	0.232472	0.753	0.536	4.83553e-103	SACS2
PNRC1	upregulated	4.6961e-138	0.232092	0.987	0.94	1.15759e-133	SACS2
SLC5A3	upregulated	2.48268e-106	0.229631	0.746	0.6	6.11981e-102	SACS2
SCPEP1	upregulated	7.59325e-129	0.229629	0.905	0.808	1.87174e-124	SACS2
PBX1	upregulated	6.87576e-120	0.229405	0.958	0.879	1.69488e-115	SACS2
MYO1D	upregulated	9.19741e-114	0.227999	0.875	0.743	2.26716e-109	SACS2
MAN1A1	upregulated	6.48902e-128	0.22567	0.804	0.624	1.59954e-123	SACS2
ANTXR2	upregulated	9.39005e-115	0.225646	0.956	0.879	2.31465e-110	SACS2
ABCA9	upregulated	1.76526e-95	0.225518	0.662	0.447	4.35135e-91	SACS2
RSPO3	upregulated	1.51381e-108	0.225365	0.396	0.163	3.73154e-104	SACS2
TNS3	upregulated	1.8619e-109	0.224078	0.748	0.551	4.58959e-105	SACS2
FUT8	upregulated	1.11129e-118	0.223221	0.859	0.737	2.73934e-114	SACS2
PDGFRA1	upregulated	1.02975e-78	0.222085	0.858	0.741	2.53833e-74	SACS2
ZBTB20	upregulated	1.01257e-112	0.221329	0.897	0.782	2.49598e-108	SACS2
STAT2	upregulated	9.08242e-136	0.220808	0.932	0.838	2.23882e-131	SACS2
HTRA1	upregulated	1.4289e-227	0.220133	0.999	0.97	3.52224e-223	SACS2
AP1S2	upregulated	3.09371e-87	0.22002	0.81	0.695	7.626e-83	SACS2
ZFP36L2	upregulated	6.28601e-54	0.219738	0.836	0.764	1.5495e-49	SACS2
GNPTAB	upregulated	2.81882e-101	0.219224	0.783	0.657	6.94838e-97	SACS2
ZFP36	upregulated	1.30508e-54	0.219092	0.736	0.639	3.21702e-50	SACS2
IFITM1	upregulated	5.0336e-89	0.21801	0.631	0.409	1.24078e-84	SACS2
IFI16	upregulated	9.64237e-143	0.217987	0.992	0.951	2.37685e-138	SACS2
CTHRC1	upregulated	4.84047e-84	0.217846	0.973	0.935	1.19317e-79	SACS2
RBMS1	upregulated	1.54702e-141	0.217112	0.974	0.905	3.81341e-137	SACS2
LHFPL6	upregulated	2.5298e-90	0.216925	0.901	0.846	6.23596e-86	SACS2
HNMT	upregulated	5.27719e-108	0.216698	0.942	0.854	1.30083e-103	SACS2
CCNG2	upregulated	1.4252e-127	0.2165	0.83	0.673	3.51311e-123	SACS2
UBL3	upregulated	2.08012e-126	0.215907	0.943	0.871	5.12751e-122	SACS2
FCGRT	upregulated	1.69628e-96	0.215274	0.964	0.878	4.18132e-92	SACS2
LPIN1	upregulated	7.84122e-107	0.212538	0.707	0.525	1.93286e-102	SACS2
FDPS	upregulated	1.53096e-75	0.21232	0.97	0.931	3.77383e-71	SACS2
STMN1	upregulated	2.9112e-74	0.2121	0.803	0.66	7.17611e-70	SACS2
SESTD1	upregulated	7.9039e-111	0.211376	0.869	0.748	1.94831e-106	SACS2
AKAP12	upregulated	1.49171e-68	0.210586	0.903	0.841	3.67708e-64	SACS2
REV3L	upregulated	1.57527e-98	0.210243	0.866	0.773	3.88305e-94	SACS2
CYP51A1	upregulated	7.61787e-86	0.209165	0.981	0.934	1.87781e-81	SACS2
CCNG1	upregulated	8.31277e-118	0.207816	0.942	0.873	2.0491e-113	SACS2
WWTR1	upregulated	4.68709e-93	0.207053	0.92	0.843	1.15537e-88	SACS2
NEAT1	upregulated	7.46228e-120	0.206677	0.999	0.96	1.83945e-115	SACS2
AKR1C11	upregulated	1.15548e-54	0.206555	0.59	0.44	2.84826e-50	SACS2
GPX3	upregulated	3.12803e-73	0.206205	0.522	0.346	7.71059e-69	SACS2
TCF4	upregulated	7.47317e-101	0.205714	0.988	0.947	1.84214e-96	SACS2
IL6ST	upregulated	3.62211e-104	0.20565	0.984	0.931	8.92849e-100	SACS2
EPHX1	upregulated	2.09251e-105	0.205278	0.824	0.679	5.15804e-101	SACS2
FRMD61	upregulated	5.15488e-82	0.204881	0.957	0.902	1.27068e-77	SACS2
PSAP	upregulated	3.13914e-166	0.20437	0.999	0.963	7.73797e-162	SACS2
SDCBP	upregulated	2.31781e-118	0.202688	0.986	0.944	5.71341e-114	SACS2
PLAAT4	upregulated	4.01233e-144	0.20246	0.492	0.217	9.89039e-140	SACS2
DHRS3	upregulated	8.03128e-67	0.201887	0.917	0.839	1.97971e-62	SACS2
COL14A1	upregulated	2.84085e-52	0.20139	0.632	0.488	7.00271e-48	SACS2
CREBRF	upregulated	1.23674e-101	0.201032	0.855	0.726	3.04857e-97	SACS2
NUDT4	upregulated	6.65671e-99	0.200883	0.944	0.867	1.64088e-94	SACS2
KDSR	upregulated	4.25007e-113	0.200579	0.958	0.888	1.04764e-108	SACS2
HEXA	upregulated	9.48553e-123	0.200253	0.989	0.911	2.33818e-118	SACS2
TXNIP	upregulated	4.96651e-50	0.200177	0.802	0.715	1.22424e-45	SACS2
JUNB	upregulated	1.41896e-40	0.199117	0.938	0.897	3.49773e-36	SACS2
CERT1	upregulated	8.50561e-102	0.199031	0.923	0.853	2.09663e-97	SACS2
IRF2BP2	upregulated	6.60594e-103	0.198279	0.951	0.878	1.62836e-98	SACS2
LGALS3	upregulated	8.53171e-119	0.198139	0.997	0.975	2.10307e-114	SACS2
FDFT1	upregulated	1.17211e-90	0.198073	0.922	0.857	2.88925e-86	SACS2
TMEM119	upregulated	3.87114e-79	0.196876	0.926	0.846	9.54235e-75	SACS2
ZCCHC24	upregulated	4.08875e-90	0.195525	0.836	0.716	1.00788e-85	SACS2
ZNF704	upregulated	5.54325e-93	0.194757	0.72	0.551	1.36641e-88	SACS2
SQLE	upregulated	1.74605e-67	0.194727	0.928	0.857	4.30401e-63	SACS2
SH3BP5	upregulated	6.19187e-99	0.193957	0.922	0.824	1.5263e-94	SACS2
IER2	upregulated	5.48532e-42	0.193452	0.922	0.888	1.35213e-37	SACS2
FAP	upregulated	1.11291e-98	0.193436	0.991	0.956	2.74331e-94	SACS2
SULF2	upregulated	6.69898e-90	0.191534	0.712	0.528	1.6513e-85	SACS2
CD302	upregulated	2.31747e-76	0.191498	0.808	0.717	5.71257e-72	SACS2
GRN	upregulated	3.04975e-119	0.191409	0.997	0.95	7.51764e-115	SACS2
WASL	upregulated	2.27006e-106	0.19108	0.939	0.87	5.5957e-102	SACS2
CTSD	upregulated	5.94679e-102	0.190097	0.997	0.955	1.46588e-97	SACS2
ZMAT3	upregulated	1.42749e-77	0.189651	0.957	0.889	3.51876e-73	SACS2
CREG1	upregulated	1.74762e-92	0.189103	0.905	0.824	4.30789e-88	SACS2
HMOX1	upregulated	6.67123e-37	0.18909	0.896	0.841	1.64446e-32	SACS2
PIK3IP1	upregulated	1.22963e-122	0.188987	0.598	0.349	3.03103e-118	SACS2
ARL6IP5	upregulated	2.51451e-113	0.1882	0.995	0.951	6.19826e-109	SACS2
QPRT	upregulated	3.53826e-77	0.187496	0.543	0.344	8.72182e-73	SACS2
ARL4C	upregulated	8.76717e-64	0.187191	0.6	0.444	2.16111e-59	SACS2
RALA	upregulated	1.87228e-106	0.18553	0.988	0.945	4.61518e-102	SACS2
TKT	upregulated	1.11365e-99	0.185317	0.986	0.954	2.74514e-95	SACS2
MRPS6	upregulated	4.9416e-82	0.185264	0.924	0.865	1.21811e-77	SACS2
CEBPD	upregulated	1.69197e-73	0.184988	0.977	0.936	4.17071e-69	SACS2
ADAM12	upregulated	2.32755e-68	0.184823	0.954	0.91	5.73741e-64	SACS2
GLUL	upregulated	9.10249e-80	0.184134	0.841	0.739	2.24376e-75	SACS2
TRIM22	upregulated	1.08516e-91	0.183909	0.846	0.731	2.67492e-87	SACS2
AKAP13	upregulated	5.27918e-86	0.18376	0.897	0.819	1.30132e-81	SACS2
STOM	upregulated	2.64304e-75	0.183215	0.926	0.846	6.51511e-71	SACS2
TP53INP1	upregulated	1.37529e-106	0.181365	0.647	0.436	3.3901e-102	SACS2
CRISPLD2	upregulated	2.42527e-58	0.181154	0.671	0.526	5.97829e-54	SACS2
LAMA4	upregulated	1.3535e-69	0.180326	0.932	0.856	3.33638e-65	SACS2
HMGCR	upregulated	1.51402e-61	0.180223	0.799	0.714	3.73206e-57	SACS2
TBC1D2B	upregulated	2.99628e-84	0.179864	0.745	0.61	7.38582e-80	SACS2
DHCR24	upregulated	3.0764e-67	0.178717	0.791	0.682	7.58333e-63	SACS2
ECM2	upregulated	1.80429e-95	0.178387	0.694	0.487	4.44756e-91	SACS2
TPP1	upregulated	3.6372e-95	0.178081	0.915	0.834	8.9657e-91	SACS2
DUSP23	upregulated	5.60163e-71	0.177999	0.849	0.776	1.3808e-66	SACS2
ACAT2	upregulated	3.19692e-55	0.177863	0.867	0.772	7.8804e-51	SACS2
COLEC12	upregulated	3.41564e-155	0.177518	0.296	0.07	8.41955e-151	SACS2
PCYOX1	upregulated	2.54188e-89	0.176763	0.963	0.894	6.26574e-85	SACS2
APP	upregulated	2.26764e-86	0.17664	0.99	0.933	5.58974e-82	SACS2
SOCS5	upregulated	2.0865e-71	0.175995	0.877	0.804	5.14323e-67	SACS2
PCMTD1	upregulated	4.70679e-91	0.175389	0.94	0.875	1.16022e-86	SACS2
YPEL3	upregulated	5.83855e-91	0.175167	0.96	0.9	1.4392e-86	SACS2
GYPC	upregulated	2.07348e-59	0.173528	0.958	0.895	5.11114e-55	SACS2
SRPX	upregulated	5.57945e-79	0.173401	0.669	0.501	1.37534e-74	SACS2
NFIX	upregulated	4.57922e-88	0.172775	0.966	0.934	1.12878e-83	SACS2
STAT3	upregulated	2.66154e-93	0.172401	0.945	0.883	6.56071e-89	SACS2
SOCS3	upregulated	7.89546e-60	0.172238	0.518	0.347	1.94623e-55	SACS2
FOXN3	upregulated	1.25808e-88	0.172164	0.916	0.815	3.10116e-84	SACS2
SNHG7	upregulated	3.31911e-80	0.171706	0.958	0.903	8.18161e-76	SACS2
HLA-E	upregulated	5.7463e-93	0.170837	0.973	0.911	1.41646e-88	SACS2
METTL7A	upregulated	4.19466e-163	0.170131	0.396	0.126	1.03398e-158	SACS2
MXRA51	upregulated	3.28609e-41	0.170091	0.8	0.723	8.10021e-37	SACS2
CAMLG	upregulated	4.67561e-107	0.170035	0.981	0.93	1.15254e-102	SACS2
SAT2	upregulated	2.96845e-90	0.169748	0.954	0.906	7.31722e-86	SACS2
FAM210B	upregulated	1.16835e-98	0.168802	0.946	0.885	2.87998e-94	SACS2
EVI2A	upregulated	2.84958e-128	0.168539	0.384	0.138	7.02422e-124	SACS2
CYB5A	upregulated	1.72135e-70	0.167474	0.968	0.923	4.24313e-66	SACS2
CD68	upregulated	5.20843e-32	0.167014	0.667	0.626	1.28388e-27	SACS2
FBLN2	upregulated	2.12101e-75	0.16689	0.989	0.95	5.22829e-71	SACS2
JUN	upregulated	7.56908e-41	0.16687	0.913	0.886	1.86578e-36	SACS2
UBXN1	upregulated	2.50901e-116	0.166231	0.986	0.948	6.18471e-112	SACS2
OLFML3	upregulated	3.28657e-62	0.166183	0.928	0.868	8.1014e-58	SACS2
PCOLCE	upregulated	1.44441e-62	0.165099	0.973	0.916	3.56046e-58	SACS2
HBP1	upregulated	4.95347e-85	0.164386	0.877	0.792	1.22103e-80	SACS2
IDH1	upregulated	4.00561e-77	0.163825	0.905	0.824	9.87383e-73	SACS2
PLPP4	upregulated	1.13415e-52	0.162949	0.751	0.629	2.79567e-48	SACS2
ZNF106	upregulated	1.50938e-80	0.162833	0.97	0.915	3.72063e-76	SACS2
LAMP2	upregulated	9.00051e-104	0.162769	0.995	0.947	2.21863e-99	SACS2
MYO1E	upregulated	7.31797e-57	0.162334	0.9	0.848	1.80388e-52	SACS2
GPX4	upregulated	2.04631e-204	0.162213	0.999	0.989	5.04415e-200	SACS2
SESN3	upregulated	3.16217e-50	0.16175	0.63	0.502	7.79475e-46	SACS2
TSC22D1	upregulated	1.00985e-49	0.161563	0.889	0.844	2.48929e-45	SACS2
ACAP2	upregulated	1.03229e-84	0.16088	0.95	0.907	2.54459e-80	SACS2
HEXB	upregulated	8.41127e-77	0.160819	0.88	0.805	2.07338e-72	SACS2
CYP1B12	upregulated	1.84926e-23	0.160443	0.85	0.747	4.55843e-19	SACS2
CHI3L1	upregulated	3.69108e-24	0.159389	0.25	0.151	9.09852e-20	SACS2
ZEB2	upregulated	2.18147e-67	0.159364	0.86	0.795	5.37731e-63	SACS2
PROS1	upregulated	1.2802e-73	0.158973	0.659	0.495	3.15569e-69	SACS2
SOS1	upregulated	1.43928e-68	0.158365	0.818	0.739	3.54783e-64	SACS2
CDH11	upregulated	8.9928e-54	0.158051	0.983	0.958	2.21672e-49	SACS2
PDGFD	upregulated	1.65404e-85	0.157987	0.528	0.316	4.07721e-81	SACS2
IRS2	upregulated	3.55312e-52	0.157701	0.828	0.739	8.75843e-48	SACS2
EIF4B	upregulated	2.89357e-120	0.157185	0.997	0.973	7.13264e-116	SACS2
ZNF521	upregulated	2.27764e-76	0.157115	0.597	0.425	5.61439e-72	SACS2
PLPP31	upregulated	6.12811e-38	0.156769	0.958	0.907	1.51058e-33	SACS2
BDH2	upregulated	1.01457e-78	0.156422	0.82	0.726	2.50091e-74	SACS2
ARHGAP24	upregulated	1.57687e-65	0.156341	0.787	0.698	3.887e-61	SACS2
FADS2	upregulated	1.6772e-54	0.155648	0.84	0.739	4.1343e-50	SACS2
MIR99AHG	upregulated	7.63556e-66	0.155501	0.651	0.507	1.88217e-61	SACS2
RNASE4	upregulated	1.17393e-75	0.155445	0.744	0.617	2.89373e-71	SACS2
ELK3	upregulated	1.96839e-72	0.155371	0.806	0.696	4.85207e-68	SACS2
KLF9	upregulated	2.09748e-48	0.155091	0.855	0.785	5.17029e-44	SACS2
NOTCH2	upregulated	9.47188e-66	0.154612	0.913	0.843	2.33482e-61	SACS2
CFH	upregulated	9.0417e-55	0.154526	0.563	0.404	2.22878e-50	SACS2
TGFBR3	upregulated	1.35024e-64	0.154406	0.469	0.288	3.32834e-60	SACS2
MCL1	upregulated	7.9593e-60	0.153862	0.942	0.88	1.96197e-55	SACS2
SNX2	upregulated	2.90373e-79	0.153835	0.94	0.894	7.15769e-75	SACS2
CARHSP1	upregulated	4.64757e-74	0.153564	0.975	0.927	1.14563e-69	SACS2
TNFRSF14	upregulated	1.61995e-95	0.153472	0.469	0.255	3.99317e-91	SACS2
GLI3	upregulated	1.82189e-83	0.153024	0.586	0.4	4.49095e-79	SACS2
ATRX	upregulated	1.34265e-82	0.152759	0.985	0.938	3.30964e-78	SACS2
CD276	upregulated	9.28835e-71	0.152405	0.842	0.761	2.28958e-66	SACS2
NTAN1	upregulated	6.22859e-69	0.152142	0.934	0.876	1.53535e-64	SACS2
RASD1	upregulated	5.2251e-51	0.151725	0.281	0.134	1.28799e-46	SACS2
SP100	upregulated	5.98857e-80	0.151455	0.961	0.905	1.47618e-75	SACS2
RUNX1T1	upregulated	9.30332e-63	0.150797	0.79	0.682	2.29327e-58	SACS2
HSD17B11	upregulated	5.88355e-76	0.150784	0.765	0.65	1.4503e-71	SACS2
MT-ND3	upregulated	1.58318e-59	0.15071	1	0.968	3.90254e-55	SACS2
GPC6	upregulated	1.9057e-50	0.150499	0.863	0.803	4.69756e-46	SACS2
FBXO321	upregulated	5.41281e-34	0.150434	0.895	0.802	1.33426e-29	SACS2
PRUNE2	upregulated	4.57618e-31	0.150326	0.62	0.543	1.12803e-26	SACS2
SCARB2	upregulated	4.14217e-78	0.150187	0.981	0.93	1.02104e-73	SACS2
ST3GAL5	upregulated	1.30472e-57	0.150043	0.429	0.276	3.21614e-53	SACS2
FLNA1	downregulated	5.42e-117	-0.150185	0.997	0.977	1.33603e-112	SACS2
CFL21	downregulated	3.03527e-63	-0.150305	0.88	0.924	7.48194e-59	SACS2
MIR100HG	downregulated	3.78149e-51	-0.150761	0.889	0.931	9.32137e-47	SACS2
RFLNB	downregulated	1.97634e-48	-0.150991	0.7	0.829	4.87168e-44	SACS2
RPL22L11	downregulated	9.4818e-28	-0.151117	0.877	0.899	2.33726e-23	SACS2
YIF1A	downregulated	3.67188e-81	-0.151149	0.94	0.94	9.05119e-77	SACS2
RAI14	downregulated	4.74846e-52	-0.152539	0.758	0.874	1.1705e-47	SACS2
CYCS	downregulated	5.62268e-75	-0.152995	0.91	0.928	1.38599e-70	SACS2
EHD2	downregulated	1.06368e-88	-0.153361	0.926	0.947	2.62196e-84	SACS2
ANXA2	downregulated	2.59377e-200	-0.153887	0.999	0.998	6.39365e-196	SACS2
C11orf962	downregulated	7.15153e-27	-0.154253	0.455	0.613	1.76285e-22	SACS2
KLF2	downregulated	5.50877e-39	-0.154418	0.683	0.843	1.35791e-34	SACS2
EMP3	downregulated	3.02572e-73	-0.154442	0.984	0.961	7.45841e-69	SACS2
JADE1	downregulated	5.84252e-53	-0.154642	0.529	0.723	1.44018e-48	SACS2
CALM2	downregulated	1.92894e-176	-0.15564	0.997	0.995	4.75484e-172	SACS2
SEMA3C	downregulated	5.573e-30	-0.155747	0.622	0.754	1.37375e-25	SACS2
SYNE1	downregulated	2.602e-56	-0.155958	0.864	0.917	6.41392e-52	SACS2
LIMA1	downregulated	9.58173e-64	-0.156266	0.964	0.972	2.3619e-59	SACS2
GAPDH	downregulated	1.84393e-151	-0.156354	1	0.999	4.54529e-147	SACS2
HSP90B1	downregulated	8.6167e-112	-0.156559	0.995	0.964	2.12402e-107	SACS2
NTM	downregulated	6.00904e-52	-0.156569	0.39	0.613	1.48123e-47	SACS2
CRYAB1	downregulated	3.4643e-40	-0.15768	0.977	0.985	8.5395e-36	SACS2
CTPS1	downregulated	2.68274e-82	-0.15818	0.34	0.607	6.61295e-78	SACS2
FILIP1L1	downregulated	8.70936e-50	-0.158427	0.689	0.841	2.14686e-45	SACS2
TMEM167A	downregulated	5.01527e-112	-0.158687	0.962	0.963	1.23627e-107	SACS2
RAB3B	downregulated	7.09722e-55	-0.159526	0.451	0.656	1.74946e-50	SACS2
CAVIN3	downregulated	8.60394e-88	-0.160746	0.973	0.969	2.12087e-83	SACS2
PSMD8	downregulated	3.82862e-119	-0.161237	0.984	0.973	9.43755e-115	SACS2
RPS10	downregulated	2.58445e-18	-0.161347	0.891	0.909	6.37066e-14	SACS2
KDELR2	downregulated	4.70575e-143	-0.16144	0.99	0.97	1.15997e-138	SACS2
AVEN1	downregulated	1.48943e-71	-0.161509	0.784	0.882	3.67144e-67	SACS2
MYL12A1	downregulated	9.4894e-171	-0.161516	0.998	0.993	2.33914e-166	SACS2
XBP1	downregulated	1.93057e-86	-0.16275	0.893	0.928	4.75886e-82	SACS2
SSR3	downregulated	1.9316e-135	-0.163889	0.983	0.973	4.76138e-131	SACS2
SEPTIN11	downregulated	2.76318e-103	-0.163979	0.989	0.988	6.81123e-99	SACS2
VCAN	downregulated	1.84247e-106	-0.164626	0.99	0.975	4.54168e-102	SACS2
PGAM1	downregulated	2.99797e-89	-0.164654	0.924	0.941	7.38999e-85	SACS2
ARF4	downregulated	4.45809e-178	-0.164977	0.99	0.984	1.09892e-173	SACS2
COL11A12	downregulated	2.05244e-21	-0.164987	0.706	0.796	5.05925e-17	SACS2
PAWR1	downregulated	5.89013e-61	-0.165126	0.88	0.936	1.45192e-56	SACS2
MYO1C	downregulated	9.28014e-92	-0.16551	0.902	0.932	2.28755e-87	SACS2
UBE2S	downregulated	1.28355e-64	-0.165773	0.763	0.877	3.16394e-60	SACS2
FSTL1	downregulated	1.1964e-127	-0.166205	0.987	0.977	2.94912e-123	SACS2
VEGFA	downregulated	2.88188e-74	-0.167043	0.59	0.81	7.10382e-70	SACS2
ALDH1B11	downregulated	5.1404e-73	-0.167132	0.385	0.632	1.26711e-68	SACS2
MYO1B	downregulated	3.29258e-61	-0.167716	0.884	0.926	8.11622e-57	SACS2
CCN1	downregulated	3.15755e-58	-0.167744	0.948	0.968	7.78337e-54	SACS2
FERMT21	downregulated	1.24026e-94	-0.169008	0.936	0.95	3.05724e-90	SACS2
CAV2	downregulated	3.22948e-81	-0.170699	0.814	0.902	7.96068e-77	SACS2
PGRMC21	downregulated	4.43656e-69	-0.170863	0.936	0.951	1.09361e-64	SACS2
BST1	downregulated	3.71254e-86	-0.171208	0.478	0.73	9.15142e-82	SACS2
SRA1	downregulated	1.87559e-84	-0.171574	0.824	0.901	4.62332e-80	SACS2
AXL	downregulated	3.6117e-68	-0.172713	0.791	0.887	8.90284e-64	SACS2
RHOC	downregulated	3.18655e-94	-0.173391	0.97	0.96	7.85485e-90	SACS2
PTS1	downregulated	4.91871e-81	-0.175192	0.763	0.895	1.21246e-76	SACS2
DLC1	downregulated	5.2079e-73	-0.176173	0.821	0.914	1.28375e-68	SACS2
KCNMA1	downregulated	3.89497e-67	-0.176548	0.493	0.708	9.60111e-63	SACS2
SH3BGRL3	downregulated	2.76332e-113	-0.177583	0.993	0.985	6.81157e-109	SACS2
TNS11	downregulated	2.25456e-73	-0.177618	0.665	0.835	5.55749e-69	SACS2
ELN1	downregulated	8.30825e-29	-0.178165	0.832	0.883	2.04798e-24	SACS2
F3	downregulated	5.05576e-42	-0.179554	0.505	0.693	1.24624e-37	SACS2
SLC1A5	downregulated	7.06944e-88	-0.179904	0.867	0.925	1.74262e-83	SACS2
UCHL11	downregulated	3.30983e-61	-0.179969	0.936	0.957	8.15872e-57	SACS2
LASP11	downregulated	2.34753e-80	-0.180083	0.858	0.915	5.78666e-76	SACS2
PKM	downregulated	5.19703e-127	-0.180249	0.989	0.979	1.28107e-122	SACS2
TGFB1I11	downregulated	1.31615e-76	-0.180482	0.854	0.911	3.24431e-72	SACS2
COPZ2	downregulated	1.93926e-93	-0.18079	0.93	0.955	4.78029e-89	SACS2
TNFRSF11B	downregulated	7.45248e-56	-0.180808	0.117	0.317	1.83704e-51	SACS2
KDELR3	downregulated	4.54585e-78	-0.182065	0.765	0.874	1.12055e-73	SACS2
CD55	downregulated	7.22658e-49	-0.182404	0.639	0.797	1.78135e-44	SACS2
ACTN11	downregulated	9.60207e-127	-0.182823	0.983	0.972	2.36691e-122	SACS2
ODC1	downregulated	2.2444e-95	-0.183518	0.732	0.872	5.53244e-91	SACS2
CLIC4	downregulated	3.90969e-160	-0.183984	0.979	0.974	9.63738e-156	SACS2
LOXL1	downregulated	3.06786e-72	-0.1842	0.768	0.89	7.56226e-68	SACS2
SLC16A31	downregulated	4.21953e-79	-0.185349	0.584	0.789	1.04011e-74	SACS2
CAP11	downregulated	3.47274e-136	-0.18609	0.981	0.963	8.5603e-132	SACS2
CCDC80	downregulated	3.73723e-110	-0.186639	0.995	0.992	9.21226e-106	SACS2
FKBP11	downregulated	1.49554e-77	-0.186796	0.747	0.871	3.68651e-73	SACS2
COL4A21	downregulated	1.29092e-57	-0.186895	0.919	0.93	3.18212e-53	SACS2
TINAGL1	downregulated	2.65808e-110	-0.187247	0.103	0.403	6.55216e-106	SACS2
ARPC51	downregulated	1.44563e-188	-0.187808	0.995	0.98	3.56348e-184	SACS2
CCND1	downregulated	1.30525e-24	-0.188635	0.807	0.848	3.21745e-20	SACS2
HSPA5	downregulated	8.87463e-124	-0.18937	0.985	0.958	2.1876e-119	SACS2
MYLK2	downregulated	6.82277e-28	-0.190213	0.83	0.878	1.68181e-23	SACS2
CKAP4	downregulated	6.80872e-107	-0.190294	0.939	0.938	1.67835e-102	SACS2
SELENOW1	downregulated	9.4821e-79	-0.190522	0.904	0.936	2.33734e-74	SACS2
COX7A1	downregulated	1.52064e-65	-0.192206	0.901	0.943	3.74839e-61	SACS2
PYCR1	downregulated	1.21646e-110	-0.192812	0.49	0.764	2.99857e-106	SACS2
SULF1	downregulated	2.75447e-31	-0.193343	0.806	0.861	6.78977e-27	SACS2
MYDGF	downregulated	4.50286e-144	-0.19346	0.986	0.964	1.10995e-139	SACS2
FHL2	downregulated	5.18278e-85	-0.193675	0.866	0.93	1.27755e-80	SACS2
PSG5	downregulated	5.36327e-46	-0.194435	0.48	0.664	1.32205e-41	SACS2
S100A101	downregulated	7.57328e-94	-0.195063	0.986	0.981	1.86681e-89	SACS2
S100A16	downregulated	1.66047e-93	-0.195415	0.951	0.96	4.09305e-89	SACS2
SRGN	downregulated	3.52294e-65	-0.195703	0.162	0.386	8.68404e-61	SACS2
SEC61G	downregulated	4.25186e-153	-0.195788	0.988	0.98	1.04808e-148	SACS2
YWHAH1	downregulated	2.27849e-107	-0.196155	0.948	0.948	5.61648e-103	SACS2
HSPB12	downregulated	1.54476e-114	-0.196971	0.989	0.981	3.80785e-110	SACS2
TUBB2A1	downregulated	7.9517e-69	-0.198165	0.528	0.737	1.96009e-64	SACS2
MGLL	downregulated	6.23238e-89	-0.198989	0.508	0.755	1.53628e-84	SACS2
NEXN1	downregulated	2.93725e-78	-0.199967	0.877	0.943	7.24031e-74	SACS2
MSRB31	downregulated	1.54076e-104	-0.201857	0.859	0.924	3.79798e-100	SACS2
CITED2	downregulated	2.31722e-69	-0.20555	0.816	0.899	5.71194e-65	SACS2
SLC7A5	downregulated	3.84896e-111	-0.205666	0.472	0.745	9.48768e-107	SACS2
MTHFD2	downregulated	2.1238e-99	-0.205879	0.848	0.932	5.23517e-95	SACS2
AC092807.3	downregulated	2.07974e-104	-0.20635	0.459	0.757	5.12657e-100	SACS2
CYTOR	downregulated	1.44378e-89	-0.208279	0.875	0.946	3.55892e-85	SACS2
VASP1	downregulated	1.87238e-100	-0.208305	0.654	0.836	4.61541e-96	SACS2
PLOD2	downregulated	1.73236e-79	-0.208413	0.839	0.913	4.27027e-75	SACS2
STC2	downregulated	5.51154e-61	-0.209366	0.734	0.864	1.35859e-56	SACS2
ACTN41	downregulated	3.47693e-110	-0.209415	0.893	0.936	8.57062e-106	SACS2
CRIP2	downregulated	1.09478e-71	-0.210039	0.539	0.738	2.69864e-67	SACS2
ATP2B1	downregulated	3.8896e-92	-0.210239	0.865	0.92	9.58786e-88	SACS2
TPD52L11	downregulated	1.36788e-72	-0.211548	0.679	0.852	3.37182e-68	SACS2
MIR503HG	downregulated	4.13456e-61	-0.21287	0.399	0.619	1.01917e-56	SACS2
SRM	downregulated	4.08294e-109	-0.212996	0.917	0.936	1.00644e-104	SACS2
PHLDA2	downregulated	5.08458e-99	-0.213743	0.384	0.676	1.25335e-94	SACS2
ZYX	downregulated	8.11508e-111	-0.215075	0.876	0.927	2.00037e-106	SACS2
FSTL31	downregulated	2.80897e-101	-0.216041	0.528	0.765	6.9241e-97	SACS2
EIF5A	downregulated	5.28002e-103	-0.216537	0.913	0.944	1.30153e-98	SACS2
SH2D4A	downregulated	9.64927e-99	-0.217091	0.607	0.819	2.37854e-94	SACS2
P4HA1	downregulated	8.699e-106	-0.217362	0.872	0.925	2.1443e-101	SACS2
LIMS21	downregulated	2.22969e-123	-0.217717	0.658	0.864	5.49619e-119	SACS2
FLNC	downregulated	2.48454e-95	-0.218395	0.587	0.791	6.1244e-91	SACS2
GLS	downregulated	2.59474e-129	-0.218413	0.979	0.981	6.39604e-125	SACS2
ACTC11	downregulated	3.58133e-53	-0.218456	0.14	0.336	8.82797e-49	SACS2
RRAS	downregulated	5.75788e-147	-0.218463	0.924	0.957	1.41932e-142	SACS2
CAVIN21	downregulated	6.03792e-63	-0.21879	0.188	0.411	1.48835e-58	SACS2
AMIGO21	downregulated	2.21556e-109	-0.220628	0.262	0.578	5.46134e-105	SACS2
SORBS21	downregulated	2.72093e-88	-0.221009	0.362	0.634	6.70708e-84	SACS2
NUAK11	downregulated	4.06479e-87	-0.221132	0.685	0.853	1.00197e-82	SACS2
PLP2	downregulated	1.1064e-97	-0.221777	0.661	0.84	2.72727e-93	SACS2
SYNPO22	downregulated	9.97809e-54	-0.222389	0.629	0.794	2.4596e-49	SACS2
C1orf1981	downregulated	4.58636e-94	-0.222417	0.802	0.924	1.13054e-89	SACS2
SCUBE3	downregulated	9.4301e-43	-0.222494	0.358	0.53	2.32452e-38	SACS2
TUBA1C	downregulated	2.71033e-98	-0.225767	0.88	0.931	6.68096e-94	SACS2
BNIP31	downregulated	6.38783e-100	-0.227201	0.915	0.942	1.5746e-95	SACS2
PFN1	downregulated	1.69574e-233	-0.227523	0.999	0.989	4.17999e-229	SACS2
MYL61	downregulated	6.76103e-283	-0.231426	1	0.998	1.66659e-278	SACS2
MFAP5	downregulated	9.10859e-193	-0.232393	0.983	0.987	2.24527e-188	SACS2
PXDC11	downregulated	1.40754e-111	-0.232508	0.814	0.921	3.46959e-107	SACS2
PAPSS2	downregulated	4.90795e-124	-0.233999	0.807	0.919	1.20981e-119	SACS2
ENO1	downregulated	3.38582e-204	-0.234449	0.99	0.985	8.34605e-200	SACS2
PFKP	downregulated	4.82616e-116	-0.235518	0.613	0.83	1.18965e-111	SACS2
C12orf75	downregulated	6.89058e-88	-0.237964	0.872	0.924	1.69853e-83	SACS2
PRPS1	downregulated	2.20653e-107	-0.238529	0.521	0.773	5.43909e-103	SACS2
TUBB4B	downregulated	3.70628e-93	-0.239299	0.791	0.901	9.13598e-89	SACS2
HSPB6	downregulated	4.03918e-88	-0.241399	0.817	0.921	9.95658e-84	SACS2
TIMP3	downregulated	1.94498e-84	-0.241681	0.975	0.98	4.79438e-80	SACS2
FLNB	downregulated	6.55118e-132	-0.242197	0.553	0.816	1.61487e-127	SACS2
RDH101	downregulated	2.54228e-48	-0.242314	0.736	0.825	6.26672e-44	SACS2
NME1	downregulated	2.26005e-141	-0.243145	0.859	0.935	5.57103e-137	SACS2
EIF4EBP1	downregulated	6.43004e-141	-0.244662	0.903	0.946	1.585e-136	SACS2
HSPB71	downregulated	8.17305e-78	-0.245313	0.535	0.737	2.01466e-73	SACS2
HIF1A	downregulated	8.78335e-225	-0.245378	0.993	0.988	2.1651e-220	SACS2
WDR12	downregulated	1.50201e-160	-0.249246	0.881	0.928	3.70245e-156	SACS2
SCRG11	downregulated	9.69124e-73	-0.251397	0.66	0.814	2.38889e-68	SACS2
TPI1	downregulated	3.0891e-202	-0.255019	0.982	0.98	7.61463e-198	SACS2
ACTB1	downregulated	8.96846e-287	-0.257141	0.999	0.998	2.21072e-282	SACS2
TUBB61	downregulated	1.12818e-153	-0.259305	0.887	0.938	2.78096e-149	SACS2
GLIPR11	downregulated	1.55922e-121	-0.260967	0.62	0.837	3.84347e-117	SACS2
LIMCH11	downregulated	8.30756e-100	-0.264008	0.827	0.919	2.04781e-95	SACS2
PGK11	downregulated	7.5828e-184	-0.264853	0.951	0.964	1.86916e-179	SACS2
TPM21	downregulated	2.92775e-204	-0.269759	0.998	0.999	7.21691e-200	SACS2
LOXL21	downregulated	3.96693e-114	-0.270667	0.84	0.921	9.77847e-110	SACS2
PSAT11	downregulated	1.78131e-150	-0.271037	0.813	0.925	4.39094e-146	SACS2
CAVIN11	downregulated	2.30413e-239	-0.27423	0.977	0.974	5.67968e-235	SACS2
PI162	downregulated	5.24013e-23	-0.275053	0.51	0.622	1.29169e-18	SACS2
SLC25A41	downregulated	3.96429e-132	-0.276031	0.638	0.845	9.77197e-128	SACS2
PDE1C	downregulated	3.02841e-152	-0.277517	0.536	0.816	7.46503e-148	SACS2
CRIM11	downregulated	9.60299e-138	-0.282649	0.845	0.942	2.36714e-133	SACS2
MYL91	downregulated	7.60911e-164	-0.285532	0.989	0.989	1.87565e-159	SACS2
LINC011331	downregulated	5.47822e-154	-0.287978	0.749	0.891	1.35038e-149	SACS2
FHL11	downregulated	2.67715e-87	-0.29715	0.742	0.87	6.59917e-83	SACS2
PPP1R14A2	downregulated	3.34744e-72	-0.304427	0.402	0.624	8.25145e-68	SACS2
COL4A11	downregulated	1.37619e-90	-0.310276	0.88	0.93	3.39232e-86	SACS2
LDHA	downregulated	0	-0.311131	0.991	0.992	0	SACS2
ANKRD13	downregulated	5.13833e-99	-0.313964	0.132	0.413	1.2666e-94	SACS2
ANKRD37	downregulated	1.19418e-103	-0.323998	0.492	0.739	2.94364e-99	SACS2
TPM11	downregulated	0	-0.32656	0.999	0.999	0	SACS2
LOX	downregulated	3.46468e-257	-0.335426	0.969	0.977	8.54043e-253	SACS2
LMO71	downregulated	9.69176e-182	-0.339064	0.893	0.967	2.38902e-177	SACS2
OXTR1	downregulated	6.31645e-118	-0.339426	0.31	0.634	1.557e-113	SACS2
DKK12	downregulated	1.62323e-85	-0.343463	0.675	0.834	4.00127e-81	SACS2
PDLIM71	downregulated	2.25031e-207	-0.343559	0.808	0.937	5.547e-203	SACS2
MICAL2	downregulated	1.69795e-208	-0.347833	0.471	0.819	4.18545e-204	SACS2
TUBA1B	downregulated	1.70927e-147	-0.348778	0.93	0.964	4.21336e-143	SACS2
CCN21	downregulated	6.04223e-147	-0.352633	0.926	0.975	1.48941e-142	SACS2
TNFRSF12A	downregulated	1.68321e-181	-0.353189	0.808	0.942	4.14912e-177	SACS2
CSRP11	downregulated	1.38543e-168	-0.354788	0.775	0.905	3.41508e-164	SACS2
CDH21	downregulated	2.95298e-245	-0.356758	0.903	0.946	7.2791e-241	SACS2
DDAH11	downregulated	1.95978e-217	-0.365136	0.625	0.885	4.83087e-213	SACS2
NEK7	downregulated	3.39657e-249	-0.376276	0.837	0.952	8.37254e-245	SACS2
FGF21	downregulated	4.21223e-220	-0.388144	0.795	0.933	1.03831e-215	SACS2
CNN12	downregulated	5.46582e-140	-0.388471	0.369	0.686	1.34733e-135	SACS2
IGFBP52	downregulated	3.83067e-65	-0.390921	0.665	0.804	9.4426e-61	SACS2
TAGLN1	downregulated	3.0826e-225	-0.404377	0.987	0.997	7.59861e-221	SACS2
IGFBP3	downregulated	1.07321e-162	-0.438307	0.856	0.949	2.64546e-158	SACS2
SERPINE22	downregulated	1.90289e-141	-0.486854	0.879	0.947	4.69063e-137	SACS2
KRT181	downregulated	4.16646e-115	-0.491255	0.408	0.673	1.02703e-110	SACS2
CLIC31	downregulated	1.13623e-194	-0.495817	0.673	0.902	2.80082e-190	SACS2
SERPINE11	downregulated	1.11178e-258	-0.588265	0.693	0.916	2.74053e-254	SACS2
PTX32	downregulated	7.43969e-161	-0.603519	0.706	0.886	1.83388e-156	SACS2
ACTA22	downregulated	3.02386e-163	-0.630616	0.81	0.913	7.45381e-159	SACS2
KRT72	downregulated	0	-0.659516	0.74	0.943	0	SACS2
PTX3	upregulated	2.95609e-297	0.557318	0.95	0.798	7.28676e-293	SACS3
PI16	upregulated	1.86509e-128	0.478247	0.727	0.529	4.59746e-124	SACS3
SERPINE2	upregulated	1.98192e-150	0.35662	0.97	0.915	4.88543e-146	SACS3
DKK1	upregulated	1.04184e-93	0.251231	0.893	0.755	2.56812e-89	SACS3
H19	upregulated	2.56284e-45	0.242253	0.558	0.416	6.3174e-41	SACS3
FGF2	upregulated	1.01806e-139	0.220835	0.976	0.87	2.50952e-135	SACS3
IGFBP6	upregulated	1.26844e-108	0.213371	0.991	0.934	3.1267e-104	SACS3
KRT7	upregulated	2.05607e-75	0.20223	0.976	0.867	5.06821e-71	SACS3
TNFAIP6	upregulated	9.60927e-92	0.1961	0.754	0.569	2.36869e-87	SACS3
NQO1	upregulated	1.85136e-104	0.188629	0.992	0.924	4.5636e-100	SACS3
S100A10	upregulated	2.54074e-144	0.18613	0.999	0.971	6.26293e-140	SACS3
CLU	upregulated	1.64046e-40	0.180627	0.7	0.575	4.04374e-36	SACS3
TNXB	upregulated	4.04872e-123	0.179671	0.533	0.291	9.9801e-119	SACS3
CD248	upregulated	6.02572e-107	0.178602	0.986	0.883	1.48534e-102	SACS3
IGFBP5	upregulated	6.9676e-20	0.178529	0.82	0.755	1.71751e-15	SACS3
LINC01133	upregulated	1.52725e-116	0.177428	0.959	0.812	3.76468e-112	SACS3
RPL22L1	upregulated	1.10365e-76	0.171325	0.968	0.852	2.72049e-72	SACS3
SERPINE1	upregulated	3.85052e-50	0.171141	0.949	0.835	9.49154e-46	SACS3
TGFBI	upregulated	6.03876e-117	0.167841	1	0.984	1.48855e-112	SACS3
PSAT1	upregulated	1.06177e-97	0.166785	0.981	0.861	2.61726e-93	SACS3
CYP1B1	upregulated	1.84554e-34	0.156923	0.829	0.727	4.54926e-30	SACS3
ANTXR1	downregulated	3.97288e-76	-0.150065	0.958	0.918	9.79316e-72	SACS3
A2M	downregulated	3.22745e-73	-0.150296	0.171	0.34	7.95566e-69	SACS3
MMP11	downregulated	1.17253e-49	-0.15206	0.191	0.322	2.89029e-45	SACS3
ADAMTS5	downregulated	2.8197e-24	-0.154548	0.613	0.657	6.95057e-20	SACS3
MXRA5	downregulated	1.56087e-36	-0.155102	0.713	0.751	3.84753e-32	SACS3
GREM1	downregulated	3.34587e-35	-0.155458	0.848	0.865	8.24758e-31	SACS3
CSRP2	downregulated	4.62259e-37	-0.156397	0.76	0.779	1.13947e-32	SACS3
NRP2	downregulated	3.78726e-59	-0.157416	0.78	0.802	9.3356e-55	SACS3
SPON2	downregulated	3.81329e-41	-0.158223	0.833	0.857	9.39976e-37	SACS3
FST	downregulated	1.48418e-33	-0.158368	0.75	0.755	3.6585e-29	SACS3
INHBA	downregulated	1.66123e-69	-0.159493	0.965	0.939	4.09493e-65	SACS3
SLC40A1	downregulated	1.14771e-44	-0.160241	0.224	0.351	2.8291e-40	SACS3
MYH10	downregulated	5.07918e-48	-0.161562	0.912	0.883	1.25202e-43	SACS3
CTSK	downregulated	3.53463e-16	-0.162594	0.823	0.816	8.71288e-12	SACS3
LBH	downregulated	7.33797e-45	-0.164291	0.833	0.839	1.80881e-40	SACS3
COL8A1	downregulated	1.90836e-33	-0.164464	0.755	0.779	4.7041e-29	SACS3
ITGA8	downregulated	1.04467e-71	-0.165199	0.291	0.463	2.57511e-67	SACS3
STMN2	downregulated	8.12446e-20	-0.168386	0.227	0.313	2.00268e-15	SACS3
GAS6	downregulated	1.20895e-78	-0.169628	0.96	0.931	2.98005e-74	SACS3
CNN1	downregulated	1.87645e-22	-0.173513	0.629	0.631	4.62544e-18	SACS3
ACTA2	downregulated	1.39484e-24	-0.180448	0.92	0.881	3.43829e-20	SACS3
HMCN1	downregulated	5.10455e-68	-0.182799	0.733	0.796	1.25827e-63	SACS3
FBXO32	downregulated	6.13085e-49	-0.187155	0.8	0.829	1.51125e-44	SACS3
SFRP2	downregulated	7.98195e-29	-0.194547	0.756	0.8	1.96755e-24	SACS3
LMOD1	downregulated	1.30665e-92	-0.213426	0.482	0.622	3.22088e-88	SACS3
SYNPO2	downregulated	1.56705e-61	-0.215988	0.764	0.766	3.86277e-57	SACS3
COL11A1	downregulated	6.80957e-57	-0.228937	0.771	0.786	1.67856e-52	SACS3
C11orf96	downregulated	5.75088e-52	-0.235382	0.528	0.619	1.41759e-47	SACS3
PTGDS	downregulated	1.44177e-47	-0.243187	0.551	0.658	3.55397e-43	SACS3
RARRES2	downregulated	6.46587e-73	-0.250431	0.773	0.841	1.59384e-68	SACS3
SELENOP	downregulated	6.12837e-68	-0.296723	0.318	0.473	1.51064e-63	SACS3
PPP1R14A	downregulated	2.24415e-82	-0.302418	0.51	0.629	5.53184e-78	SACS3
MYLK	downregulated	2.09281e-132	-0.320457	0.865	0.872	5.15878e-128	SACS3
MTRNR2L83	upregulated	3.7406e-38	0.740417	0.849	0.744	9.22059e-34	SACS4
LRRC75A	upregulated	2.43657e-28	0.547502	0.608	0.442	6.00615e-24	SACS4
MTRNR2L123	upregulated	2.4021e-42	0.53159	0.968	0.942	5.92118e-38	SACS4
SRGN1	upregulated	1.03767e-09	0.368041	0.437	0.343	2.55786e-05	SACS4
MT-ND62	upregulated	6.12916e-13	0.35302	0.785	0.795	1.51084e-08	SACS4
STMN24	upregulated	8.10603e-16	0.351293	0.463	0.274	1.99814e-11	SACS4
SFRP42	upregulated	7.64632e-08	0.297523	0.556	0.511	0.00188482	SACS4
AC092069.1	upregulated	3.5142e-19	0.29454	0.283	0.13	8.66251e-15	SACS4
H193	upregulated	7.18971e-07	0.247646	0.55	0.466	0.0177226	SACS4
MT2A3	upregulated	7.96157e-14	0.210418	0.965	0.974	1.96253e-09	SACS4
CRIM14	upregulated	7.08074e-15	0.178908	0.871	0.927	1.7454e-10	SACS4
THY13	upregulated	9.49364e-13	0.168645	0.887	0.929	2.34018e-08	SACS4
SERPINE25	upregulated	4.7414e-08	0.162335	0.955	0.935	0.00116875	SACS4
PLOD23	upregulated	4.50623e-08	0.156778	0.81	0.903	0.00111079	SACS4
JUN2	downregulated	5.14968e-08	-0.150022	0.675	0.899	0.0012694	SACS4
DDX172	downregulated	9.78823e-10	-0.15146	0.714	0.964	2.4128e-05	SACS4
AZI21	downregulated	1.0818e-14	-0.15146	0.595	0.936	2.66663e-10	SACS4
CFDP1	downregulated	4.40097e-17	-0.151491	0.563	0.905	1.08484e-12	SACS4
SNX93	downregulated	2.00956e-12	-0.151499	0.656	0.942	4.95356e-08	SACS4
RBCK1	downregulated	2.1752e-11	-0.151876	0.608	0.937	5.36188e-07	SACS4
FOSB2	downregulated	7.00402e-16	-0.15192	0.482	0.784	1.72649e-11	SACS4
VASP2	downregulated	1.34759e-17	-0.152031	0.498	0.816	3.32181e-13	SACS4
TRIM561	downregulated	1.47868e-27	-0.152181	0.418	0.768	3.64495e-23	SACS4
RUNX13	downregulated	4.27582e-10	-0.152311	0.646	0.938	1.05399e-05	SACS4
EPS81	downregulated	2.87857e-07	-0.152421	0.733	0.964	0.00709567	SACS4
CELF11	downregulated	2.16261e-20	-0.152451	0.521	0.879	5.33083e-16	SACS4
RNF131	downregulated	1.58934e-24	-0.152502	0.492	0.886	3.91772e-20	SACS4
YPEL32	downregulated	3.73829e-16	-0.153149	0.566	0.924	9.21489e-12	SACS4
ZNF593	downregulated	1.89044e-23	-0.153478	0.498	0.872	4.65993e-19	SACS4
STK38L2	downregulated	5.05052e-21	-0.153515	0.434	0.765	1.24495e-16	SACS4
GPX7	downregulated	9.33381e-24	-0.153868	0.463	0.818	2.30078e-19	SACS4
GRINA	downregulated	2.69889e-22	-0.154011	0.534	0.893	6.65277e-18	SACS4
CSNK2B	downregulated	5.71818e-11	-0.154013	0.621	0.943	1.40953e-06	SACS4
PSAT12	downregulated	4.36833e-07	-0.154747	0.64	0.916	0.0107679	SACS4
SESTD12	downregulated	1.62947e-25	-0.154773	0.434	0.782	4.01665e-21	SACS4
PCDH182	downregulated	6.40518e-13	-0.154987	0.608	0.899	1.57888e-08	SACS4
MFAP41	downregulated	1.01957e-21	-0.155145	0.45	0.796	2.51323e-17	SACS4
DARS1	downregulated	6.85873e-16	-0.155187	0.563	0.899	1.69068e-11	SACS4
RBM32	downregulated	1.41463e-06	-0.155275	0.814	0.984	0.0348707	SACS4
KLF71	downregulated	2.96657e-26	-0.156078	0.405	0.76	7.3126e-22	SACS4
COL14A12	downregulated	3.11136e-21	-0.156292	0.212	0.524	7.66951e-17	SACS4
FKBP101	downregulated	1.32265e-14	-0.156655	0.563	0.907	3.26033e-10	SACS4
ACTR31	downregulated	3.79102e-07	-0.157325	0.785	0.978	0.00934485	SACS4
MSN2	downregulated	1.88679e-07	-0.15776	0.666	0.951	0.00465094	SACS4
EIF3K	downregulated	3.63057e-08	-0.158774	0.797	0.983	0.000894936	SACS4
TUBB1	downregulated	3.97398e-09	-0.158866	0.833	0.988	9.79586e-05	SACS4
SLC38A13	downregulated	1.16856e-11	-0.158993	0.637	0.924	2.88051e-07	SACS4
CERCAM2	downregulated	2.64341e-16	-0.159011	0.585	0.885	6.516e-12	SACS4
FAAP20	downregulated	1.70301e-12	-0.159174	0.611	0.945	4.19793e-08	SACS4
DEPTOR1	downregulated	5.08079e-17	-0.159342	0.492	0.834	1.25242e-12	SACS4
TPGS1	downregulated	1.01731e-26	-0.159411	0.46	0.848	2.50767e-22	SACS4
AEBP14	downregulated	1.267e-07	-0.159617	0.749	0.947	0.00312316	SACS4
MYH92	downregulated	1.41848e-07	-0.159693	0.814	0.97	0.00349656	SACS4
JOSD2	downregulated	3.33834e-17	-0.160179	0.582	0.93	8.22901e-13	SACS4
ADAM122	downregulated	7.58978e-09	-0.161479	0.662	0.928	0.000187088	SACS4
NRBF2	downregulated	5.2802e-13	-0.161496	0.598	0.933	1.30157e-08	SACS4
MRC22	downregulated	2.67222e-10	-0.162408	0.643	0.945	6.58703e-06	SACS4
POLD4	downregulated	6.21604e-09	-0.162755	0.682	0.962	0.000153225	SACS4
PXK1	downregulated	4.00797e-29	-0.1628	0.437	0.821	9.87965e-25	SACS4
ZNF503	downregulated	8.02361e-14	-0.162804	0.566	0.88	1.97782e-09	SACS4
COL16A13	downregulated	2.80891e-14	-0.163027	0.659	0.932	6.92395e-10	SACS4
SNTB21	downregulated	3.29658e-27	-0.163113	0.482	0.853	8.12608e-23	SACS4
BTG1	downregulated	2.68382e-08	-0.163884	0.682	0.956	0.000661562	SACS4
SARS	downregulated	1.36292e-08	-0.16426	0.704	0.967	0.000335959	SACS4
FLYWCH2	downregulated	5.48461e-25	-0.164314	0.486	0.862	1.35196e-20	SACS4
TP53I3	downregulated	1.28798e-17	-0.164708	0.559	0.889	3.17487e-13	SACS4
PDLIM4	downregulated	3.68811e-21	-0.164872	0.543	0.902	9.09119e-17	SACS4
VAT1	downregulated	8.21075e-09	-0.164894	0.733	0.969	0.000202395	SACS4
SLC3A21	downregulated	8.38688e-09	-0.164909	0.74	0.96	0.000206737	SACS4
KLF92	downregulated	4.99914e-24	-0.164973	0.441	0.811	1.23229e-19	SACS4
ZNF22	downregulated	2.45817e-27	-0.165072	0.412	0.792	6.05939e-23	SACS4
LPP2	downregulated	5.95583e-10	-0.165746	0.682	0.951	1.46811e-05	SACS4
ACTC12	downregulated	2.96119e-09	-0.165804	0.151	0.307	7.29935e-05	SACS4
SERP1	downregulated	1.08837e-06	-0.166112	0.727	0.974	0.0268283	SACS4
XBP12	downregulated	8.91396e-11	-0.168104	0.621	0.933	2.19729e-06	SACS4
METRNL2	downregulated	1.5693e-10	-0.168197	0.682	0.961	3.86833e-06	SACS4
BASP11	downregulated	4.80833e-07	-0.168653	0.788	0.983	0.0118525	SACS4
CAVIN31	downregulated	1.0081e-09	-0.168673	0.791	0.977	2.48495e-05	SACS4
HEXA4	downregulated	4.06988e-15	-0.16876	0.601	0.937	1.00322e-10	SACS4
TUBB63	downregulated	2.48201e-10	-0.169317	0.637	0.94	6.11816e-06	SACS4
ADAMTS22	downregulated	3.18856e-15	-0.169474	0.585	0.921	7.85979e-11	SACS4
SLFN51	downregulated	3.86557e-10	-0.171685	0.659	0.952	9.52862e-06	SACS4
MINDY21	downregulated	3.88412e-27	-0.171904	0.418	0.79	9.57436e-23	SACS4
CDC42EP5	downregulated	1.60673e-23	-0.172422	0.486	0.873	3.96058e-19	SACS4
TCF25	downregulated	1.57097e-11	-0.172769	0.678	0.969	3.87245e-07	SACS4
CRLF13	downregulated	2.60423e-10	-0.173459	0.842	0.937	6.41942e-06	SACS4
LGALS31	downregulated	1.81016e-09	-0.173875	0.82	0.985	4.46204e-05	SACS4
ANKRD111	downregulated	6.77912e-08	-0.174533	0.727	0.962	0.00167105	SACS4
C11orf964	downregulated	2.47055e-12	-0.174892	0.363	0.594	6.0899e-08	SACS4
ISLR3	downregulated	8.3376e-10	-0.174965	0.675	0.942	2.05522e-05	SACS4
HSPG22	downregulated	2.77312e-11	-0.175318	0.678	0.949	6.83574e-07	SACS4
ARHGAP1	downregulated	1.19903e-25	-0.175353	0.473	0.851	2.9556e-21	SACS4
TSHZ21	downregulated	8.15506e-25	-0.176154	0.273	0.605	2.01022e-20	SACS4
NR3C11	downregulated	3.20381e-14	-0.176324	0.624	0.946	7.8974e-10	SACS4
HSPB2	downregulated	9.04512e-28	-0.177284	0.428	0.794	2.22962e-23	SACS4
PRRX13	downregulated	1.74086e-08	-0.178697	0.746	0.969	0.000429121	SACS4
CNN21	downregulated	1.29693e-11	-0.179245	0.675	0.958	3.19693e-07	SACS4
FERMT23	downregulated	1.3004e-10	-0.180267	0.691	0.957	3.20549e-06	SACS4
MXRA82	downregulated	3.74251e-11	-0.181248	0.727	0.964	9.22528e-07	SACS4
KDM5B1	downregulated	2.0518e-23	-0.181449	0.547	0.917	5.05768e-19	SACS4
UBE2R2	downregulated	7.5769e-13	-0.182246	0.569	0.935	1.86771e-08	SACS4
N4BP2L22	downregulated	2.86094e-14	-0.182345	0.662	0.957	7.05223e-10	SACS4
PGLS1	downregulated	1.08057e-10	-0.182529	0.768	0.98	2.66361e-06	SACS4
FBLN24	downregulated	2.82823e-11	-0.185625	0.82	0.962	6.97159e-07	SACS4
GARS	downregulated	2.09693e-14	-0.185735	0.814	0.98	5.16892e-10	SACS4
CARMN2	downregulated	1.56901e-16	-0.185827	0.511	0.822	3.8676e-12	SACS4
CBR1	downregulated	8.54911e-18	-0.186163	0.585	0.933	2.10736e-13	SACS4
CEBPD2	downregulated	9.80632e-11	-0.186896	0.695	0.952	2.41726e-06	SACS4
ATF51	downregulated	5.88808e-11	-0.187112	0.717	0.919	1.45141e-06	SACS4
FOXP11	downregulated	4.50553e-14	-0.188302	0.646	0.952	1.11061e-09	SACS4
LGALS3BP3	downregulated	3.10789e-16	-0.188327	0.662	0.944	7.66094e-12	SACS4
ZNF2811	downregulated	3.32978e-20	-0.190135	0.531	0.887	8.20791e-16	SACS4
SSR21	downregulated	8.79544e-08	-0.191397	0.723	0.974	0.00216808	SACS4
YIF1A1	downregulated	1.83884e-12	-0.192272	0.65	0.951	4.53275e-08	SACS4
FHL21	downregulated	8.12993e-14	-0.194127	0.614	0.93	2.00403e-09	SACS4
BLVRB1	downregulated	1.26194e-22	-0.196724	0.572	0.923	3.11068e-18	SACS4
MIR503HG2	downregulated	6.57907e-20	-0.196779	0.305	0.591	1.62174e-15	SACS4
GSN1	downregulated	3.88624e-13	-0.197242	0.707	0.959	9.57958e-09	SACS4
NIBAN11	downregulated	1.62348e-17	-0.199597	0.605	0.919	4.00187e-13	SACS4
TRIB31	downregulated	2.19021e-20	-0.200175	0.511	0.86	5.39886e-16	SACS4
DMKN3	downregulated	4.73062e-20	-0.200198	0.17	0.449	1.1661e-15	SACS4
PDLIM52	downregulated	9.8491e-17	-0.200854	0.627	0.928	2.4278e-12	SACS4
PRRX2	downregulated	1.9968e-16	-0.20215	0.582	0.916	4.92212e-12	SACS4
NR2F2	downregulated	1.3819e-11	-0.203346	0.723	0.958	3.40639e-07	SACS4
TNC2	downregulated	5.5756e-19	-0.203765	0.389	0.682	1.37438e-14	SACS4
MMP23	downregulated	3.23911e-17	-0.20508	0.862	0.975	7.98441e-13	SACS4
FBLN15	downregulated	2.43042e-14	-0.20569	0.492	0.77	5.99099e-10	SACS4
OLFML32	downregulated	5.50965e-23	-0.205819	0.531	0.891	1.35813e-18	SACS4
C1R5	downregulated	3.21128e-18	-0.207353	0.582	0.898	7.9158e-14	SACS4
ITGA113	downregulated	6.2395e-11	-0.207392	0.714	0.956	1.53804e-06	SACS4
RHOC3	downregulated	3.20122e-11	-0.208865	0.691	0.972	7.89102e-07	SACS4
CSRP12	downregulated	2.30441e-15	-0.209948	0.576	0.894	5.68037e-11	SACS4
LMCD12	downregulated	8.0062e-14	-0.212198	0.691	0.952	1.97353e-09	SACS4
CTSK5	downregulated	2.84956e-09	-0.21225	0.605	0.827	7.02416e-05	SACS4
SPHK1	downregulated	3.7953e-29	-0.212746	0.505	0.881	9.35542e-25	SACS4
PDLIM72	downregulated	1.38601e-15	-0.216277	0.611	0.926	3.41651e-11	SACS4
ELN5	downregulated	4.82137e-11	-0.217627	0.656	0.882	1.18847e-06	SACS4
ZYX2	downregulated	7.29218e-19	-0.220314	0.569	0.931	1.79752e-14	SACS4
PLIN21	downregulated	1.21813e-22	-0.221465	0.537	0.915	3.00269e-18	SACS4
TGFB1I12	downregulated	6.02305e-20	-0.222804	0.582	0.913	1.48468e-15	SACS4
TNFAIP62	downregulated	3.10568e-24	-0.223984	0.328	0.649	7.65551e-20	SACS4
TMEM1193	downregulated	3.54637e-28	-0.224196	0.508	0.874	8.7418e-24	SACS4
NQO11	downregulated	1.23948e-12	-0.224952	0.675	0.959	3.05532e-08	SACS4
UNC5B3	downregulated	5.06289e-25	-0.227288	0.521	0.892	1.248e-20	SACS4
SOX43	downregulated	3.74125e-14	-0.229526	0.643	0.931	9.22218e-10	SACS4
GREM14	downregulated	1.2389e-11	-0.229767	0.723	0.864	3.05388e-07	SACS4
SLC1A52	downregulated	4.41483e-20	-0.230052	0.595	0.927	1.08826e-15	SACS4
SERPING13	downregulated	2.55131e-27	-0.230743	0.547	0.883	6.28898e-23	SACS4
PCOLCE3	downregulated	1.82261e-22	-0.235192	0.614	0.937	4.49272e-18	SACS4
PHGDH1	downregulated	8.45513e-20	-0.237787	0.627	0.947	2.08419e-15	SACS4
MYLK4	downregulated	3.16755e-12	-0.244876	0.666	0.878	7.80802e-08	SACS4
EIF4EBP12	downregulated	9.05629e-18	-0.247084	0.65	0.949	2.23238e-13	SACS4
CD2483	downregulated	6.55781e-21	-0.25085	0.588	0.934	1.6165e-16	SACS4
CFD3	downregulated	2.04751e-19	-0.256708	0.46	0.783	5.04712e-15	SACS4
COL6A33	downregulated	3.60919e-17	-0.257637	0.772	0.959	8.89666e-13	SACS4
CNN14	downregulated	2.13378e-15	-0.261001	0.437	0.637	5.25977e-11	SACS4
BGN1	downregulated	2.6639e-25	-0.2648	0.736	0.968	6.56652e-21	SACS4
IGFBP55	downregulated	2.80022e-09	-0.266883	0.633	0.785	6.90254e-05	SACS4
ACTA25	downregulated	7.30309e-13	-0.306113	0.723	0.902	1.80021e-08	SACS4
RPS4Y11	downregulated	1.86116e-13	-0.311048	0.469	0.687	4.58775e-09	SACS4
CEMIP3	upregulated	3.67816e-68	0.456081	0.936	0.768	9.06667e-64	SACS5
MTRNR2L82	upregulated	4.04695e-35	0.385487	0.868	0.74	9.97573e-31	SACS5
COMP1	upregulated	1.42115e-67	0.373323	0.993	0.964	3.50314e-63	SACS5
MT-ND61	upregulated	9.42612e-71	0.363975	0.926	0.785	2.32354e-66	SACS5
THBS21	upregulated	1.19217e-168	0.358312	0.998	0.966	2.93869e-164	SACS5
MEG31	upregulated	4.52807e-72	0.357923	0.94	0.854	1.11617e-67	SACS5
COL11A14	upregulated	8.34452e-42	0.347307	0.897	0.772	2.05692e-37	SACS5
RDH102	upregulated	1.8121e-49	0.344225	0.927	0.801	4.46682e-45	SACS5
SFRP4	upregulated	4.82812e-26	0.344011	0.666	0.502	1.19013e-21	SACS5
EFEMP11	upregulated	7.10653e-67	0.339241	0.987	0.913	1.75176e-62	SACS5
ITGBL11	upregulated	5.00554e-87	0.328359	0.991	0.947	1.23387e-82	SACS5
SLIT31	upregulated	2.10474e-87	0.327701	0.993	0.928	5.18819e-83	SACS5
LTBP31	upregulated	1.68455e-81	0.326104	0.962	0.855	4.15242e-77	SACS5
SERPINE24	upregulated	4.62621e-39	0.324059	0.984	0.932	1.14036e-34	SACS5
FNDC11	upregulated	4.96045e-74	0.322585	0.978	0.889	1.22275e-69	SACS5
COL16A11	upregulated	3.33833e-86	0.322041	0.987	0.918	8.22899e-82	SACS5
MEGF61	upregulated	1.67999e-61	0.321462	0.848	0.665	4.14117e-57	SACS5
FBLN22	upregulated	1.19229e-103	0.320137	0.998	0.954	2.93899e-99	SACS5
HSPG21	upregulated	6.19972e-110	0.318435	0.996	0.935	1.52823e-105	SACS5
FAT11	upregulated	6.52173e-87	0.317729	0.975	0.89	1.60761e-82	SACS5
MXRA53	upregulated	1.30283e-40	0.315101	0.851	0.729	3.21147e-36	SACS5
HEG11	upregulated	2.45306e-71	0.313827	0.967	0.894	6.0468e-67	SACS5
INHBA3	upregulated	5.5588e-68	0.309652	0.989	0.946	1.37024e-63	SACS5
CRIM13	upregulated	1.05523e-78	0.30638	0.989	0.921	2.60115e-74	SACS5
ITGA111	upregulated	6.14471e-92	0.304273	0.996	0.944	1.51467e-87	SACS5
LAMB21	upregulated	1.17764e-94	0.303865	0.978	0.902	2.90288e-90	SACS5
SH3PXD2A1	upregulated	1.86545e-93	0.297594	0.978	0.94	4.59833e-89	SACS5
APLP21	upregulated	2.60668e-99	0.287314	0.996	0.967	6.42548e-95	SACS5
MACF11	upregulated	1.96708e-91	0.287281	0.996	0.959	4.84884e-87	SACS5
SCD3	upregulated	2.41756e-39	0.282624	0.936	0.897	5.95928e-35	SACS5
PLOD22	upregulated	5.64169e-67	0.279382	0.966	0.895	1.39068e-62	SACS5
CDH112	upregulated	3.67609e-69	0.277962	0.995	0.961	9.06156e-65	SACS5
CARMN1	upregulated	5.00434e-43	0.277274	0.895	0.805	1.23357e-38	SACS5
MT-ND21	upregulated	3.73475e-95	0.275574	1	0.963	9.20616e-91	SACS5
CCPG11	upregulated	8.67407e-90	0.275163	0.995	0.954	2.13816e-85	SACS5
F32	upregulated	4.228e-27	0.274323	0.757	0.653	1.0422e-22	SACS5
COL12A12	upregulated	4.2093e-97	0.272417	1	0.98	1.03759e-92	SACS5
THBS12	upregulated	3.29323e-104	0.272249	0.998	0.986	8.11781e-100	SACS5
LAMC11	upregulated	5.38086e-88	0.271968	0.996	0.955	1.32638e-83	SACS5
COL5A11	upregulated	1.04465e-117	0.270758	0.996	0.965	2.57505e-113	SACS5
TIMP32	upregulated	8.0999e-52	0.269362	0.998	0.978	1.99662e-47	SACS5
ATP13A31	upregulated	3.09523e-66	0.269009	0.966	0.911	7.62974e-62	SACS5
FAP2	upregulated	2.69018e-75	0.268304	0.993	0.96	6.63129e-71	SACS5
SEMA3C2	upregulated	3.33014e-39	0.266688	0.853	0.723	8.2088e-35	SACS5
PTX34	upregulated	2.20997e-20	0.266381	0.915	0.85	5.44759e-16	SACS5
COL5A21	upregulated	3.17894e-127	0.265799	1	0.97	7.83608e-123	SACS5
PDGFRB2	upregulated	2.12694e-57	0.265186	0.98	0.926	5.24291e-53	SACS5
MTRNR2L122	upregulated	1.09238e-52	0.265168	0.984	0.941	2.69271e-48	SACS5
VCAN2	upregulated	6.67432e-120	0.265149	1	0.977	1.64522e-115	SACS5
CD552	upregulated	7.20852e-37	0.264778	0.853	0.763	1.7769e-32	SACS5
IGF2R1	upregulated	4.12305e-68	0.264247	0.966	0.899	1.01633e-63	SACS5
MMP142	upregulated	2.65311e-62	0.263956	0.94	0.827	6.53992e-58	SACS5
IGFBP31	upregulated	1.28339e-32	0.262929	0.982	0.929	3.16356e-28	SACS5
VMP11	upregulated	2.35842e-73	0.262453	0.996	0.955	5.8135e-69	SACS5
MFGE81	upregulated	6.60492e-68	0.26241	1	0.957	1.62811e-63	SACS5
ITGAV1	upregulated	1.01938e-89	0.26189	0.998	0.945	2.51278e-85	SACS5
SLC38A101	upregulated	1.7762e-71	0.260891	0.886	0.765	4.37833e-67	SACS5
SVEP11	upregulated	1.06951e-32	0.260391	0.684	0.528	2.63634e-28	SACS5
FBN11	upregulated	2.06379e-106	0.259676	0.998	0.971	5.08724e-102	SACS5
AKAP91	upregulated	3.81291e-64	0.258452	0.973	0.908	9.39883e-60	SACS5
GRN2	upregulated	6.34794e-87	0.257627	0.998	0.955	1.56477e-82	SACS5
XIST1	upregulated	7.0082e-23	0.256941	0.374	0.221	1.72752e-18	SACS5
MRC21	upregulated	3.97327e-76	0.256864	0.991	0.93	9.7941e-72	SACS5
GPC42	upregulated	1.56503e-49	0.253562	0.848	0.718	3.85781e-45	SACS5
ELN3	upregulated	6.74527e-24	0.253065	0.942	0.869	1.66271e-19	SACS5
KCNE41	upregulated	1.1862e-30	0.252807	0.924	0.861	2.92398e-26	SACS5
CRLF11	upregulated	8.35244e-45	0.252194	0.98	0.931	2.05888e-40	SACS5
NEAT12	upregulated	3.71791e-88	0.251548	1	0.965	9.16464e-84	SACS5
MT-ND11	upregulated	5.47444e-86	0.248577	1	0.969	1.34945e-81	SACS5
FBLN52	upregulated	1.20889e-47	0.248094	0.982	0.936	2.97991e-43	SACS5
SLC38A21	upregulated	2.20962e-78	0.248006	1	0.97	5.44672e-74	SACS5
DST1	upregulated	5.40636e-83	0.247119	1	0.961	1.33267e-78	SACS5
PKD21	upregulated	2.63262e-57	0.245086	0.936	0.865	6.48942e-53	SACS5
CHPF1	upregulated	4.3056e-49	0.244054	0.927	0.872	1.06133e-44	SACS5
SEL1L1	upregulated	3.76031e-81	0.243596	0.973	0.925	9.26916e-77	SACS5
PSAP2	upregulated	1.42861e-105	0.243346	1	0.967	3.52152e-101	SACS5
CPE1	upregulated	5.43194e-38	0.243264	0.868	0.775	1.33897e-33	SACS5
LRP11	upregulated	6.24914e-130	0.243225	1	0.964	1.54041e-125	SACS5
SLC25A371	upregulated	2.11994e-45	0.242586	0.92	0.842	5.22564e-41	SACS5
PLEC1	upregulated	1.72741e-55	0.240873	0.966	0.885	4.25807e-51	SACS5
PCSK5	upregulated	4.10813e-39	0.24082	0.641	0.447	1.01265e-34	SACS5
QSOX11	upregulated	1.26672e-60	0.240653	0.944	0.87	3.12247e-56	SACS5
MT-ND51	upregulated	7.23456e-78	0.240628	1	0.962	1.78332e-73	SACS5
GDF151	upregulated	1.88639e-29	0.240159	0.915	0.83	4.64996e-25	SACS5
FTX1	upregulated	1.04136e-51	0.239901	0.871	0.76	2.56696e-47	SACS5
SERINC11	upregulated	2.61454e-78	0.239305	0.991	0.944	6.44485e-74	SACS5
RSRP11	upregulated	3.98427e-54	0.239067	0.902	0.81	9.82123e-50	SACS5
N4BP2L21	upregulated	2.29865e-77	0.238495	0.989	0.943	5.66617e-73	SACS5
CCDC144A1	upregulated	2.33918e-54	0.237892	0.673	0.451	5.76608e-50	SACS5
UACA1	upregulated	3.07574e-45	0.236453	0.978	0.949	7.58169e-41	SACS5
PXDN1	upregulated	8.66679e-77	0.236273	0.995	0.942	2.13636e-72	SACS5
CANX1	upregulated	3.23547e-121	0.236197	0.996	0.968	7.97542e-117	SACS5
AC020916.11	upregulated	1.62662e-33	0.236127	0.811	0.709	4.00961e-29	SACS5
LTBP21	upregulated	4.1875e-48	0.235686	0.985	0.938	1.03222e-43	SACS5
SPTBN11	upregulated	3.53437e-60	0.235554	0.973	0.93	8.71223e-56	SACS5
LOXL23	upregulated	6.84525e-35	0.235116	0.956	0.903	1.68735e-30	SACS5
KCNQ1OT11	upregulated	4.60454e-37	0.235061	0.804	0.679	1.13502e-32	SACS5
APP2	upregulated	5.1574e-56	0.234659	0.991	0.939	1.2713e-51	SACS5
FSTL12	upregulated	7.053e-115	0.234638	1	0.977	1.73856e-110	SACS5
SPOCK11	upregulated	2.69084e-49	0.234621	0.989	0.943	6.63291e-45	SACS5
DDR21	upregulated	9.17295e-76	0.234617	0.996	0.951	2.26113e-71	SACS5
SON1	upregulated	2.74911e-67	0.234014	0.995	0.96	6.77654e-63	SACS5
GLS2	upregulated	2.86354e-83	0.233036	0.998	0.979	7.05864e-79	SACS5
GOLGB11	upregulated	2.31241e-65	0.231996	0.984	0.94	5.70009e-61	SACS5
GAS62	upregulated	2.36631e-36	0.230805	0.989	0.938	5.83295e-32	SACS5
SFRP23	upregulated	3.93886e-13	0.230787	0.846	0.779	9.70929e-09	SACS5
ADAM101	upregulated	6.83039e-64	0.230612	0.962	0.883	1.68369e-59	SACS5
FMOD	upregulated	2.76689e-35	0.230609	0.76	0.62	6.82039e-31	SACS5
PRSS231	upregulated	9.57543e-53	0.230151	0.995	0.977	2.36034e-48	SACS5
PEAK11	upregulated	1.64111e-61	0.229806	0.958	0.9	4.04533e-57	SACS5
PLAGL11	upregulated	3.18175e-32	0.229791	0.86	0.801	7.84302e-28	SACS5
ITGB51	upregulated	1.24696e-58	0.229348	0.98	0.933	3.07375e-54	SACS5
MYH103	upregulated	6.81039e-27	0.226005	0.946	0.89	1.67876e-22	SACS5
DSE1	upregulated	2.49665e-61	0.225604	0.984	0.938	6.15424e-57	SACS5
ISLR1	upregulated	8.76224e-34	0.225602	0.98	0.929	2.15989e-29	SACS5
LDLR2	upregulated	5.19898e-33	0.225034	0.866	0.791	1.28155e-28	SACS5
NR4A11	upregulated	2.36158e-15	0.224867	0.457	0.338	5.82129e-11	SACS5
FADS22	upregulated	2.28611e-35	0.224646	0.846	0.75	5.63526e-31	SACS5
AEBP12	upregulated	1.1219e-31	0.224036	0.984	0.937	2.76549e-27	SACS5
MPZL11	upregulated	9.03671e-62	0.224015	0.98	0.94	2.22755e-57	SACS5
LGALS3BP1	upregulated	3.04278e-56	0.223998	0.985	0.931	7.50045e-52	SACS5
AC037198.11	upregulated	5.6954e-46	0.223708	0.764	0.617	1.40392e-41	SACS5
IGFBP72	upregulated	1.27587e-61	0.221701	0.996	0.992	3.14501e-57	SACS5
ANTXR12	upregulated	8.52328e-44	0.22143	0.971	0.93	2.10099e-39	SACS5
LAMP11	upregulated	1.13698e-81	0.219894	1	0.961	2.80265e-77	SACS5
ATP6AP21	upregulated	3.88304e-76	0.218397	0.998	0.958	9.5717e-72	SACS5
PTGIS	upregulated	6.63382e-27	0.218093	0.873	0.771	1.63524e-22	SACS5
FKBP91	upregulated	1.90947e-62	0.217746	0.985	0.929	4.70684e-58	SACS5
MYCBP21	upregulated	5.18207e-54	0.217131	0.982	0.94	1.27738e-49	SACS5
MT-ND32	upregulated	3.78575e-61	0.216918	1	0.972	9.33186e-57	SACS5
CPD1	upregulated	4.178e-49	0.2168	0.871	0.748	1.02988e-44	SACS5
ATP10D1	upregulated	3.60781e-49	0.216479	0.793	0.663	8.89325e-45	SACS5
THBS31	upregulated	1.14238e-45	0.216336	0.775	0.615	2.81597e-41	SACS5
MALAT11	upregulated	1.41739e-131	0.215364	1	0.99	3.49387e-127	SACS5
PLXNB21	upregulated	1.44696e-48	0.215189	0.897	0.816	3.56675e-44	SACS5
GNS1	upregulated	4.99804e-51	0.215127	0.933	0.886	1.23202e-46	SACS5
WSB11	upregulated	1.17548e-49	0.214057	0.936	0.884	2.89755e-45	SACS5
HMGCS12	upregulated	4.15818e-20	0.21393	0.806	0.725	1.02499e-15	SACS5
CDH23	upregulated	1.17516e-46	0.213683	0.98	0.936	2.89678e-42	SACS5
MT-ND4L1	upregulated	3.51843e-39	0.213245	1	0.947	8.67294e-35	SACS5
COL8A13	upregulated	1.5241e-17	0.212908	0.838	0.766	3.7569e-13	SACS5
UNC5B1	upregulated	4.64742e-46	0.211873	0.953	0.873	1.14559e-41	SACS5
SQLE2	upregulated	1.61453e-27	0.210234	0.917	0.866	3.97982e-23	SACS5
CCNL11	upregulated	5.59626e-35	0.209758	0.889	0.807	1.37948e-30	SACS5
ITGA13	upregulated	9.30288e-41	0.209296	0.844	0.739	2.29316e-36	SACS5
SFT2D21	upregulated	4.09478e-45	0.207972	0.951	0.873	1.00936e-40	SACS5
CYP1B14	upregulated	3.95608e-13	0.207475	0.822	0.761	9.75173e-09	SACS5
PDIA31	upregulated	9.26236e-77	0.20714	0.998	0.966	2.28317e-72	SACS5
LOX2	upregulated	2.43593e-47	0.207053	0.998	0.974	6.00458e-43	SACS5
NKTR1	upregulated	6.12949e-55	0.206553	0.904	0.804	1.51092e-50	SACS5
SNHG141	upregulated	7.00181e-39	0.206278	0.737	0.583	1.72595e-34	SACS5
TIMP21	upregulated	6.64502e-110	0.205824	0.998	0.981	1.638e-105	SACS5
MT-ND41	upregulated	9.06098e-102	0.205583	1	0.973	2.23353e-97	SACS5
HERC21	upregulated	6.0858e-56	0.204658	0.913	0.842	1.50015e-51	SACS5
B4GALT11	upregulated	2.05956e-54	0.204272	0.976	0.935	5.07682e-50	SACS5
PTTG1IP1	upregulated	9.39226e-54	0.204211	0.995	0.974	2.31519e-49	SACS5
DYNC1H11	upregulated	2.74226e-73	0.204059	0.995	0.956	6.75968e-69	SACS5
SEC61A11	upregulated	3.78703e-53	0.204008	0.971	0.925	9.33502e-49	SACS5
ADAMTS21	upregulated	6.16017e-49	0.203995	0.962	0.906	1.51848e-44	SACS5
SLC4A71	upregulated	5.64837e-40	0.203665	0.878	0.789	1.39232e-35	SACS5
HSPA52	upregulated	8.43568e-51	0.203271	1	0.961	2.07939e-46	SACS5
NFE2L11	upregulated	2.87695e-49	0.202852	0.935	0.868	7.09169e-45	SACS5
ANTXR22	upregulated	1.45784e-43	0.202522	0.935	0.89	3.59356e-39	SACS5
LIMCH13	upregulated	2.12143e-31	0.202478	0.955	0.9	5.22932e-27	SACS5
STMN22	upregulated	4.10729e-10	0.202351	0.39	0.273	1.01245e-05	SACS5
ACSL31	upregulated	3.49955e-46	0.202336	0.973	0.912	8.6264e-42	SACS5
SLC2A31	upregulated	2.5833e-28	0.202243	0.817	0.734	6.36785e-24	SACS5
GLG11	upregulated	9.41041e-60	0.202103	0.989	0.933	2.31967e-55	SACS5
UGGT21	upregulated	5.25831e-51	0.201839	0.877	0.775	1.29617e-46	SACS5
LAMA21	upregulated	4.57494e-34	0.201715	0.786	0.692	1.12772e-29	SACS5
GPC1	upregulated	2.76756e-37	0.201544	0.855	0.787	6.82205e-33	SACS5
HMGCR2	upregulated	2.54745e-31	0.20144	0.82	0.722	6.27946e-27	SACS5
SYNE12	upregulated	4.8651e-43	0.201272	0.96	0.904	1.19925e-38	SACS5
PLXDC22	upregulated	1.32805e-36	0.200865	0.966	0.886	3.27364e-32	SACS5
CTSF2	upregulated	1.24324e-36	0.200756	0.895	0.829	3.06458e-32	SACS5
PCDH91	upregulated	7.52989e-20	0.199486	0.824	0.76	1.85612e-15	SACS5
NRP11	upregulated	1.84874e-37	0.198758	0.967	0.913	4.55715e-33	SACS5
GASK1B	upregulated	1.18747e-34	0.198632	0.771	0.665	2.92711e-30	SACS5
TMEM1191	upregulated	4.13992e-26	0.19854	0.913	0.857	1.02049e-21	SACS5
PGRMC23	upregulated	2.85757e-44	0.198048	0.98	0.946	7.04391e-40	SACS5
MDM21	upregulated	1.37158e-27	0.198006	0.887	0.844	3.38095e-23	SACS5
RUNX12	upregulated	2.83915e-34	0.19736	0.969	0.925	6.99852e-30	SACS5
SLC35F51	upregulated	2.55871e-42	0.197328	0.922	0.855	6.30723e-38	SACS5
CCDC802	upregulated	4.01496e-59	0.195966	1	0.992	9.89688e-55	SACS5
MAGI1	upregulated	8.80184e-41	0.195605	0.806	0.686	2.16965e-36	SACS5
F2R1	upregulated	1.0479e-17	0.195517	0.824	0.775	2.58307e-13	SACS5
CHPF2	upregulated	5.40931e-43	0.19484	0.789	0.66	1.3334e-38	SACS5
DNAJC31	upregulated	5.35073e-45	0.194746	0.944	0.9	1.31895e-40	SACS5
SPAG91	upregulated	4.39364e-50	0.194567	0.976	0.947	1.08303e-45	SACS5
ITPRIPL21	upregulated	1.056e-41	0.194437	0.933	0.877	2.60303e-37	SACS5
LAMB12	upregulated	9.97107e-33	0.193883	0.911	0.843	2.45787e-28	SACS5
MARCH61	upregulated	1.50303e-44	0.193692	0.871	0.782	3.70497e-40	SACS5
HEXA2	upregulated	2.50056e-45	0.193306	0.978	0.922	6.16387e-41	SACS5
IL6	upregulated	1.9038e-17	0.192069	0.581	0.462	4.69288e-13	SACS5
SULF12	upregulated	2.9287e-15	0.191974	0.902	0.848	7.21925e-11	SACS5
C1S2	upregulated	5.21017e-31	0.191737	0.991	0.932	1.28431e-26	SACS5
SMG11	upregulated	1.03098e-47	0.190897	0.893	0.814	2.54138e-43	SACS5
INSIG13	upregulated	3.32749e-21	0.190336	0.871	0.809	8.20226e-17	SACS5
HSPA131	upregulated	1.48734e-38	0.190005	0.875	0.794	3.6663e-34	SACS5
FN11	upregulated	4.69059e-121	0.18972	1	0.998	1.15623e-116	SACS5
RARRES23	upregulated	4.70576e-14	0.189077	0.889	0.81	1.15997e-09	SACS5
TMX31	upregulated	1.59066e-44	0.188696	0.902	0.844	3.92097e-40	SACS5
KIAA11091	upregulated	2.48927e-43	0.18799	0.88	0.811	6.13605e-39	SACS5
PTK71	upregulated	5.68615e-33	0.187778	0.88	0.821	1.40164e-28	SACS5
PRNP1	upregulated	2.83716e-36	0.186979	0.895	0.864	6.99359e-32	SACS5
MMP16	upregulated	4.54692e-28	0.18606	0.655	0.505	1.12081e-23	SACS5
OGA1	upregulated	2.83827e-42	0.184975	0.897	0.856	6.99633e-38	SACS5
MT-CYB1	upregulated	1.44996e-84	0.184719	1	0.976	3.57415e-80	SACS5
RPN21	upregulated	3.00885e-48	0.184708	0.985	0.944	7.41681e-44	SACS5
FASN	upregulated	8.00089e-30	0.184171	0.829	0.756	1.97222e-25	SACS5
SCARB22	upregulated	9.15722e-48	0.184075	0.991	0.935	2.25726e-43	SACS5
MT-CO31	upregulated	2.75928e-88	0.183935	1	0.98	6.80163e-84	SACS5
COL4A23	upregulated	4.02789e-23	0.183805	0.98	0.924	9.92876e-19	SACS5
ATP6AP11	upregulated	2.39367e-41	0.183784	0.909	0.849	5.9004e-37	SACS5
OSTM11	upregulated	9.11252e-33	0.183513	0.869	0.821	2.24624e-28	SACS5
LAMA42	upregulated	7.05446e-27	0.183008	0.909	0.866	1.73893e-22	SACS5
KMT2C1	upregulated	4.91104e-41	0.182912	0.887	0.8	1.21057e-36	SACS5
FLNA3	upregulated	4.18292e-63	0.182871	0.998	0.98	1.03109e-58	SACS5
EMILIN11	upregulated	7.95691e-32	0.18282	0.864	0.806	1.96138e-27	SACS5
PCNX11	upregulated	4.08934e-41	0.18272	0.811	0.735	1.00802e-36	SACS5
COL3A11	upregulated	4.9636e-77	0.182645	1	0.988	1.22353e-72	SACS5
PALM2-AKAP21	upregulated	7.06577e-35	0.182544	0.976	0.949	1.74171e-30	SACS5
MSMO12	upregulated	1.74306e-19	0.182294	0.926	0.882	4.29664e-15	SACS5
CLSTN11	upregulated	3.57909e-45	0.182277	0.909	0.85	8.82246e-41	SACS5
DDX171	upregulated	3.93123e-53	0.181973	0.991	0.952	9.69048e-49	SACS5
GOLGA31	upregulated	1.13545e-43	0.181559	0.926	0.853	2.79889e-39	SACS5
MEG81	upregulated	4.91523e-22	0.181492	0.67	0.559	1.2116e-17	SACS5
DHCR241	upregulated	2.39308e-30	0.181319	0.791	0.695	5.89894e-26	SACS5
TMEM472	upregulated	9.81057e-37	0.181299	0.956	0.918	2.41831e-32	SACS5
CDKN2B	upregulated	8.46516e-25	0.180809	0.897	0.809	2.08666e-20	SACS5
SGMS21	upregulated	6.85644e-35	0.180608	0.849	0.757	1.69011e-30	SACS5
SMAD71	upregulated	9.12215e-31	0.180458	0.902	0.86	2.24861e-26	SACS5
VPS13C1	upregulated	5.54495e-38	0.179304	0.955	0.904	1.36683e-33	SACS5
SPPL2A1	upregulated	1.91568e-46	0.178963	0.944	0.899	4.72215e-42	SACS5
TTC141	upregulated	1.70906e-39	0.178893	0.819	0.737	4.21284e-35	SACS5
C1R3	upregulated	4.87555e-20	0.178873	0.94	0.883	1.20182e-15	SACS5
LRPAP11	upregulated	1.35882e-39	0.178826	0.973	0.94	3.34949e-35	SACS5
CD461	upregulated	6.78026e-42	0.178562	0.918	0.873	1.67133e-37	SACS5
GPC62	upregulated	1.51523e-23	0.17852	0.851	0.811	3.73505e-19	SACS5
MIA31	upregulated	7.97661e-41	0.178496	0.946	0.891	1.96623e-36	SACS5
SLC38A11	upregulated	5.20985e-38	0.178051	0.966	0.91	1.28423e-33	SACS5
CDH13	upregulated	4.73612e-22	0.177497	0.784	0.696	1.16745e-17	SACS5
P3H11	upregulated	1.37772e-35	0.177233	0.869	0.78	3.39608e-31	SACS5
CDC42BPA	upregulated	5.84355e-39	0.176934	0.9	0.851	1.44044e-34	SACS5
UGGT11	upregulated	2.60154e-39	0.176612	0.824	0.749	6.4128e-35	SACS5
MT-ATP81	upregulated	6.2395e-25	0.176497	0.824	0.764	1.53804e-20	SACS5
ATXN11	upregulated	2.53003e-38	0.176381	0.906	0.832	6.23652e-34	SACS5
EXT11	upregulated	5.61594e-37	0.176239	0.962	0.9	1.38433e-32	SACS5
EIF4G11	upregulated	5.02034e-42	0.17612	0.969	0.918	1.23751e-37	SACS5
CERCAM1	upregulated	4.28315e-35	0.175773	0.936	0.87	1.0558e-30	SACS5
STT3B1	upregulated	5.05297e-37	0.175766	0.96	0.925	1.24556e-32	SACS5
NDST1	upregulated	5.17181e-37	0.175439	0.819	0.718	1.27485e-32	SACS5
DYNC2H11	upregulated	3.29437e-26	0.174455	0.829	0.745	8.12062e-22	SACS5
COL4A13	upregulated	6.76074e-15	0.174292	0.971	0.918	1.66652e-10	SACS5
SETX1	upregulated	6.13045e-41	0.174198	0.94	0.878	1.51116e-36	SACS5
TIMP1	upregulated	1.34439e-44	0.173838	1	0.997	3.31391e-40	SACS5
EXOSC6	upregulated	4.2384e-39	0.173758	0.828	0.744	1.04477e-34	SACS5
STC22	upregulated	3.9461e-17	0.17358	0.904	0.837	9.72713e-13	SACS5
PLD31	upregulated	3.31198e-34	0.173271	0.951	0.899	8.16404e-30	SACS5
CCNL2	upregulated	2.17529e-36	0.173155	0.804	0.716	5.36208e-32	SACS5
ROR1	upregulated	1.31596e-26	0.173026	0.791	0.711	3.24384e-22	SACS5
LAMP22	upregulated	5.61859e-46	0.17297	0.987	0.953	1.38498e-41	SACS5
SERPINE13	upregulated	1.12502e-12	0.172959	0.927	0.874	2.77317e-08	SACS5
CSF1	upregulated	1.14064e-25	0.172674	0.688	0.569	2.81167e-21	SACS5
LMO73	upregulated	3.01283e-29	0.172117	0.985	0.952	7.42664e-25	SACS5
PDE4DIP1	upregulated	2.7173e-37	0.172049	0.971	0.932	6.69815e-33	SACS5
FLRT2	upregulated	4.58216e-24	0.171738	0.737	0.647	1.1295e-19	SACS5
KANK1	upregulated	1.7811e-32	0.171444	0.771	0.674	4.39042e-28	SACS5
MCFD21	upregulated	4.19518e-45	0.17123	0.989	0.954	1.03411e-40	SACS5
FNDC3B1	upregulated	6.67691e-40	0.171214	0.982	0.938	1.64586e-35	SACS5
OSBPL8	upregulated	2.25505e-28	0.170808	0.998	0.983	5.55869e-24	SACS5
FST3	upregulated	2.02495e-15	0.170285	0.82	0.748	4.99149e-11	SACS5
CHD91	upregulated	6.95686e-38	0.170148	0.911	0.843	1.71487e-33	SACS5
ITM2B1	upregulated	1.82491e-56	0.169884	0.995	0.975	4.49839e-52	SACS5
SPARC1	upregulated	2.01892e-87	0.169406	1	0.995	4.97663e-83	SACS5
CCN12	upregulated	5.64155e-37	0.169192	0.995	0.962	1.39064e-32	SACS5
FSTL32	upregulated	2.19385e-20	0.169014	0.795	0.719	5.40783e-16	SACS5
ECM11	upregulated	1.47428e-21	0.168896	0.849	0.808	3.6341e-17	SACS5
ITPR21	upregulated	1.99641e-31	0.168837	0.835	0.763	4.92115e-27	SACS5
MT-CO21	upregulated	1.64942e-116	0.168463	1	0.981	4.06583e-112	SACS5
P4HA21	upregulated	7.14747e-27	0.168411	0.955	0.936	1.76185e-22	SACS5
ITGB11	upregulated	1.65531e-108	0.168376	1	0.989	4.08034e-104	SACS5
VGLL3	upregulated	4.29351e-22	0.167836	0.938	0.882	1.05835e-17	SACS5
BHLHE401	upregulated	3.74861e-25	0.167566	0.773	0.654	9.24032e-21	SACS5
EPDR11	upregulated	1.90624e-23	0.167368	0.838	0.783	4.69888e-19	SACS5
PRKCSH1	upregulated	2.85883e-36	0.16715	0.931	0.858	7.04702e-32	SACS5
FBLN13	upregulated	3.70315e-10	0.167012	0.8	0.757	9.12826e-06	SACS5
PLXNA1	upregulated	6.08234e-34	0.166862	0.773	0.669	1.4993e-29	SACS5
COL6A11	upregulated	5.29289e-48	0.16586	1	0.972	1.3047e-43	SACS5
GALNT10	upregulated	8.20338e-31	0.165742	0.866	0.794	2.02213e-26	SACS5
SERPINH11	upregulated	6.71383e-44	0.165396	0.998	0.961	1.65496e-39	SACS5
RANBP21	upregulated	2.78504e-35	0.165134	0.913	0.876	6.86513e-31	SACS5
CCDC471	upregulated	8.04162e-35	0.165039	0.924	0.875	1.98226e-30	SACS5
ATP1A11	upregulated	3.89446e-37	0.165022	0.938	0.891	9.59984e-33	SACS5
MFSD14A1	upregulated	1.15494e-28	0.164914	0.766	0.688	2.84694e-24	SACS5
ANKRD50	upregulated	1.80699e-26	0.164834	0.788	0.719	4.45423e-22	SACS5
RRBP11	upregulated	6.67845e-39	0.164675	0.996	0.954	1.64624e-34	SACS5
IL6ST2	upregulated	4.20049e-30	0.164597	0.978	0.938	1.03542e-25	SACS5
TMEM30A1	upregulated	1.91692e-36	0.164557	0.971	0.923	4.72521e-32	SACS5
AHNAK1	upregulated	9.77587e-70	0.164452	0.998	0.978	2.40975e-65	SACS5
KLHL242	upregulated	5.34968e-28	0.163935	0.835	0.748	1.3187e-23	SACS5
KIDINS2201	upregulated	8.95944e-38	0.163927	0.953	0.916	2.2085e-33	SACS5
NAGLU1	upregulated	2.33594e-33	0.163866	0.902	0.84	5.75809e-29	SACS5
NORAD	upregulated	4.50086e-36	0.163673	0.989	0.955	1.10946e-31	SACS5
RBMS31	upregulated	7.85764e-30	0.163541	0.964	0.896	1.93691e-25	SACS5
OXTR2	upregulated	1.8907e-11	0.163308	0.675	0.571	4.66059e-07	SACS5
TM9SF31	upregulated	3.46747e-49	0.163275	0.996	0.956	8.5473e-45	SACS5
ZDHHC171	upregulated	3.23081e-34	0.163178	0.771	0.667	7.96395e-30	SACS5
DNAJC101	upregulated	1.20075e-34	0.163129	0.956	0.904	2.95986e-30	SACS5
PTPN141	upregulated	5.08628e-34	0.163111	0.92	0.852	1.25377e-29	SACS5
ASPH1	upregulated	1.38317e-36	0.163098	0.989	0.948	3.40951e-32	SACS5
GLB11	upregulated	1.64861e-30	0.163063	0.835	0.77	4.06383e-26	SACS5
P4HA12	upregulated	2.74342e-24	0.162521	0.935	0.915	6.76252e-20	SACS5
NDRG1	upregulated	1.08938e-25	0.162514	0.851	0.809	2.68533e-21	SACS5
SLC16A11	upregulated	6.99889e-32	0.162306	0.855	0.793	1.72523e-27	SACS5
HMCN13	upregulated	5.86181e-15	0.162152	0.826	0.769	1.44494e-10	SACS5
NABP11	upregulated	4.86457e-24	0.161874	0.795	0.733	1.19912e-19	SACS5
SLC7A51	upregulated	1.97188e-24	0.161663	0.78	0.691	4.86069e-20	SACS5
HECTD11	upregulated	1.00619e-37	0.161649	0.96	0.914	2.48027e-33	SACS5
PRKDC1	upregulated	1.84359e-44	0.161604	0.989	0.948	4.54446e-40	SACS5
SPTAN11	upregulated	1.2574e-36	0.161488	0.962	0.937	3.0995e-32	SACS5
HES11	upregulated	6.67787e-09	0.160904	0.655	0.603	0.00016461	SACS5
DAG1	upregulated	6.08575e-29	0.160298	0.779	0.706	1.50014e-24	SACS5
RNF2131	upregulated	1.74854e-33	0.160193	0.913	0.851	4.31016e-29	SACS5
IVNS1ABP	upregulated	4.04544e-17	0.159854	0.731	0.651	9.97202e-13	SACS5
CD99L2	upregulated	2.31755e-34	0.159593	0.73	0.598	5.71275e-30	SACS5
MT-ATP61	upregulated	9.22745e-57	0.15937	1	0.977	2.27457e-52	SACS5
ADAMTS11	upregulated	7.14823e-12	0.15924	0.626	0.554	1.76204e-07	SACS5
VPS13A1	upregulated	8.37628e-27	0.159005	0.788	0.738	2.06475e-22	SACS5
LINC00342	upregulated	1.0025e-40	0.158343	0.541	0.336	2.47116e-36	SACS5
COL6A21	upregulated	1.63984e-53	0.158293	1	0.971	4.04221e-49	SACS5
VEGFA2	upregulated	1.03813e-25	0.158201	0.846	0.767	2.55898e-21	SACS5
IQGAP11	upregulated	6.9812e-46	0.158127	0.989	0.953	1.72087e-41	SACS5
MT-CO11	upregulated	2.37614e-88	0.158088	1	0.981	5.85719e-84	SACS5
TXNDC51	upregulated	6.00766e-32	0.15793	0.976	0.933	1.48089e-27	SACS5
CLIP11	upregulated	3.08965e-38	0.157903	0.984	0.943	7.61598e-34	SACS5
PLPP33	upregulated	1.99877e-17	0.157847	0.976	0.912	4.92697e-13	SACS5
FBXO322	upregulated	7.20795e-14	0.157745	0.871	0.815	1.77676e-09	SACS5
TMEM41B1	upregulated	9.64662e-31	0.157287	0.862	0.799	2.37789e-26	SACS5
BOD1L11	upregulated	2.29015e-36	0.157223	0.947	0.908	5.64521e-32	SACS5
PAM1	upregulated	2.38729e-32	0.157181	0.917	0.866	5.88468e-28	SACS5
LENG8	upregulated	6.8444e-31	0.157154	0.708	0.584	1.68714e-26	SACS5
MMP22	upregulated	1.68919e-35	0.156885	0.998	0.969	4.16386e-31	SACS5
PSG52	upregulated	4.05504e-08	0.156856	0.675	0.629	0.000999566	SACS5
LMAN11	upregulated	5.9225e-33	0.155891	0.982	0.946	1.4599e-28	SACS5
LRRC32	upregulated	5.82666e-21	0.155608	0.853	0.793	1.43627e-16	SACS5
IGF1R1	upregulated	9.29524e-30	0.15556	0.775	0.689	2.29128e-25	SACS5
SLC4A2	upregulated	1.04153e-32	0.155319	0.76	0.657	2.56737e-28	SACS5
GRAMD2B	upregulated	1.99793e-16	0.155203	0.88	0.842	4.9249e-12	SACS5
SORBS22	upregulated	2.35937e-13	0.155185	0.672	0.581	5.81584e-09	SACS5
HYOU1	upregulated	4.24056e-29	0.155181	0.779	0.72	1.0453e-24	SACS5
FUS1	upregulated	1.20801e-30	0.155137	0.947	0.895	2.97775e-26	SACS5
LIMA12	upregulated	1.82319e-30	0.155113	0.995	0.969	4.49417e-26	SACS5
TRIO1	upregulated	1.87407e-31	0.154691	0.882	0.816	4.61959e-27	SACS5
OS91	upregulated	4.1078e-37	0.154597	0.962	0.929	1.01257e-32	SACS5
SPEN1	upregulated	5.22947e-28	0.154468	0.808	0.747	1.28906e-23	SACS5
ASH1L1	upregulated	7.84888e-33	0.154456	0.917	0.86	1.93475e-28	SACS5
TAOK11	upregulated	6.62981e-31	0.154377	0.926	0.886	1.63425e-26	SACS5
ATP2A21	upregulated	1.77844e-27	0.154296	0.911	0.882	4.38385e-23	SACS5
IMPAD11	upregulated	5.83356e-35	0.154072	0.913	0.867	1.43797e-30	SACS5
SNX25	upregulated	1.00332e-27	0.15401	0.726	0.637	2.47319e-23	SACS5
SIL11	upregulated	3.10362e-28	0.153818	0.853	0.79	7.65041e-24	SACS5
SLC7A111	upregulated	1.83012e-20	0.153776	0.811	0.751	4.51125e-16	SACS5
KANSL11	upregulated	1.57924e-30	0.153757	0.853	0.786	3.89282e-26	SACS5
TFRC1	upregulated	4.216e-32	0.153672	0.878	0.827	1.03925e-27	SACS5
KIRREL1	upregulated	4.32249e-32	0.153292	0.733	0.624	1.06549e-27	SACS5
UTRN1	upregulated	1.83165e-28	0.153102	0.938	0.9	4.51503e-24	SACS5
ATL31	upregulated	1.5111e-36	0.15309	0.955	0.932	3.72487e-32	SACS5
ETNK11	upregulated	6.98941e-28	0.152889	0.75	0.671	1.72289e-23	SACS5
ABCA81	upregulated	2.36763e-16	0.152726	0.604	0.496	5.83622e-12	SACS5
SYNPO23	upregulated	2.21074e-13	0.152646	0.824	0.761	5.44947e-09	SACS5
LRP101	upregulated	9.2074e-40	0.152626	0.984	0.948	2.26962e-35	SACS5
CYP51A12	upregulated	2.50727e-19	0.152567	0.969	0.94	6.18041e-15	SACS5
TM9SF21	upregulated	4.20985e-32	0.152517	0.929	0.896	1.03773e-27	SACS5
ENG1	upregulated	2.25025e-21	0.152513	0.967	0.927	5.54687e-17	SACS5
TMEM431	upregulated	3.172e-31	0.152487	0.907	0.867	7.81898e-27	SACS5
PAPPA1	upregulated	1.77604e-10	0.152292	0.757	0.723	4.37794e-06	SACS5
RPN11	upregulated	5.56525e-31	0.152218	0.922	0.893	1.37183e-26	SACS5
BIRC61	upregulated	4.16978e-30	0.152216	0.906	0.867	1.02785e-25	SACS5
CDK131	upregulated	2.49003e-31	0.151618	0.858	0.8	6.13794e-27	SACS5
MLXIP	upregulated	8.6536e-24	0.151248	0.828	0.753	2.13311e-19	SACS5
ARHGEF2	upregulated	2.71396e-32	0.151187	0.862	0.768	6.68991e-28	SACS5
TSC22D11	upregulated	4.49356e-21	0.151065	0.871	0.851	1.10766e-16	SACS5
ANKHD11	upregulated	4.67889e-27	0.150899	0.819	0.775	1.15335e-22	SACS5
PRRC2B1	upregulated	2.29332e-30	0.150694	0.858	0.812	5.65304e-26	SACS5
KCTD16	upregulated	1.11428e-20	0.15059	0.521	0.387	2.7467e-16	SACS5
NF11	upregulated	1.66302e-32	0.150358	0.887	0.819	4.09935e-28	SACS5
SERINC31	upregulated	3.87454e-37	0.150283	0.971	0.938	9.55074e-33	SACS5
LGALS1	downregulated	5.02128e-66	-0.150103	0.998	0.998	1.23775e-61	SACS5
NDUFA111	downregulated	1.12141e-53	-0.150158	0.985	0.982	2.76427e-49	SACS5
SNRPF	downregulated	1.63143e-27	-0.150268	0.831	0.932	4.02147e-23	SACS5
YWHAQ	downregulated	4.67712e-37	-0.15036	0.944	0.963	1.15291e-32	SACS5
MCRIP1	downregulated	1.95393e-29	-0.150573	0.759	0.898	4.81643e-25	SACS5
COA3	downregulated	4.4744e-30	-0.150645	0.711	0.873	1.10294e-25	SACS5
SH3BGRL	downregulated	4.86065e-31	-0.150761	0.915	0.95	1.19815e-26	SACS5
C17orf49	downregulated	3.59396e-32	-0.150972	0.793	0.908	8.85912e-28	SACS5
RPL34	downregulated	7.13308e-78	-0.151041	1	0.998	1.75831e-73	SACS5
EIF3F	downregulated	9.31082e-56	-0.151511	0.982	0.974	2.29512e-51	SACS5
SRSF9	downregulated	2.14893e-38	-0.151661	0.927	0.954	5.29711e-34	SACS5
TIMM13	downregulated	1.80078e-36	-0.151692	0.922	0.95	4.43891e-32	SACS5
MRPL20	downregulated	5.78854e-36	-0.151697	0.893	0.95	1.42687e-31	SACS5
RPL7	downregulated	4.04712e-75	-0.15185	1	0.996	9.97616e-71	SACS5
TAGLN2	downregulated	2.01668e-26	-0.151891	0.942	0.955	4.97113e-22	SACS5
PARK7	downregulated	6.43368e-70	-0.152489	0.982	0.983	1.5859e-65	SACS5
ATP5PF	downregulated	1.33212e-49	-0.152518	0.969	0.98	3.28368e-45	SACS5
RBIS	downregulated	2.35214e-31	-0.152651	0.864	0.934	5.79804e-27	SACS5
RACK1	downregulated	2.52667e-131	-0.152674	1	0.998	6.22825e-127	SACS5
THOC7	downregulated	8.91243e-35	-0.152801	0.838	0.935	2.19692e-30	SACS5
PFN11	downregulated	1.7901e-46	-0.152909	0.991	0.99	4.4126e-42	SACS5
KRT10	downregulated	1.79585e-39	-0.15291	0.942	0.961	4.42677e-35	SACS5
CAPZB	downregulated	6.21889e-44	-0.152945	0.958	0.97	1.53296e-39	SACS5
C1QBP	downregulated	2.25474e-37	-0.153204	0.915	0.944	5.55794e-33	SACS5
HINT1	downregulated	2.5808e-91	-0.153358	0.995	0.993	6.36167e-87	SACS5
TMA71	downregulated	1.87156e-55	-0.153705	0.995	0.988	4.61339e-51	SACS5
NEDD8	downregulated	3.6369e-50	-0.15371	0.973	0.977	8.96496e-46	SACS5
SLIRP	downregulated	2.14293e-29	-0.153876	0.913	0.96	5.28233e-25	SACS5
IAH1	downregulated	6.93849e-29	-0.153933	0.771	0.886	1.71034e-24	SACS5
SUB1	downregulated	1.31739e-49	-0.154049	0.984	0.985	3.24737e-45	SACS5
SNU13	downregulated	1.68371e-39	-0.154102	0.94	0.966	4.15035e-35	SACS5
ATP5F1E1	downregulated	7.5641e-76	-0.154148	0.993	0.996	1.86455e-71	SACS5
RPL28	downregulated	2.93626e-115	-0.154157	1	0.999	7.23788e-111	SACS5
NDUFAF3	downregulated	7.74512e-29	-0.154388	0.833	0.927	1.90917e-24	SACS5
RPS9	downregulated	7.11245e-131	-0.154469	1	0.998	1.75322e-126	SACS5
MYL6B	downregulated	3.40018e-29	-0.154727	0.751	0.899	8.38145e-25	SACS5
MRPL43	downregulated	2.04876e-34	-0.155013	0.804	0.911	5.0502e-30	SACS5
NBDY	downregulated	3.73216e-29	-0.155256	0.8	0.911	9.19977e-25	SACS5
RPL18	downregulated	1.55767e-160	-0.155856	1	0.997	3.83966e-156	SACS5
COX6C	downregulated	7.13112e-43	-0.155889	0.967	0.98	1.75782e-38	SACS5
UBE2E3	downregulated	1.00941e-31	-0.155979	0.762	0.89	2.48819e-27	SACS5
RPL13	downregulated	5.93178e-178	-0.156131	0.998	0.999	1.46218e-173	SACS5
EIF3L	downregulated	4.20589e-41	-0.156163	0.909	0.948	1.03675e-36	SACS5
APRT	downregulated	4.7282e-45	-0.15671	0.96	0.966	1.1655e-40	SACS5
RPLP2	downregulated	3.25895e-97	-0.156822	1	0.998	8.03332e-93	SACS5
UXT	downregulated	3.9138e-39	-0.157149	0.913	0.956	9.64753e-35	SACS5
PSMG2	downregulated	3.30379e-33	-0.157309	0.808	0.925	8.14384e-29	SACS5
GLRX5	downregulated	5.94443e-38	-0.157345	0.837	0.916	1.4653e-33	SACS5
NME2	downregulated	2.40375e-130	-0.157385	0.996	0.996	5.92525e-126	SACS5
UQCRB	downregulated	4.653e-66	-0.157625	0.989	0.987	1.14696e-61	SACS5
AP3S1	downregulated	6.04575e-36	-0.157761	0.878	0.934	1.49028e-31	SACS5
EIF3E	downregulated	9.84098e-44	-0.158058	0.973	0.974	2.4258e-39	SACS5
FABP5	downregulated	4.63967e-19	-0.15811	0.334	0.536	1.14368e-14	SACS5
UBE2D2	downregulated	8.3851e-37	-0.158238	0.842	0.929	2.06693e-32	SACS5
RPL36AL1	downregulated	1.10481e-67	-0.158288	0.987	0.988	2.72335e-63	SACS5
RAB34	downregulated	9.43679e-35	-0.158997	0.831	0.93	2.32617e-30	SACS5
TRAPPC1	downregulated	3.73632e-34	-0.158997	0.889	0.953	9.21002e-30	SACS5
PDAP1	downregulated	4.83775e-35	-0.159212	0.877	0.938	1.19251e-30	SACS5
RPL36	downregulated	1.91959e-83	-0.159354	0.996	0.997	4.73179e-79	SACS5
SNF8	downregulated	2.55765e-41	-0.159562	0.911	0.949	6.3046e-37	SACS5
HIGD1A	downregulated	1.76859e-33	-0.159565	0.628	0.828	4.35956e-29	SACS5
ARL6IP4	downregulated	2.49986e-58	-0.15966	0.964	0.972	6.16216e-54	SACS5
BEX3	downregulated	4.38841e-41	-0.15972	0.958	0.966	1.08174e-36	SACS5
RPL15	downregulated	1.49544e-163	-0.159774	1	0.999	3.68626e-159	SACS5
COX7C1	downregulated	1.99152e-57	-0.159852	0.995	0.987	4.9091e-53	SACS5
LSM7	downregulated	1.08107e-32	-0.159961	0.909	0.953	2.66483e-28	SACS5
BOD1	downregulated	4.03324e-31	-0.160021	0.699	0.875	9.94195e-27	SACS5
RANBP1	downregulated	8.75036e-32	-0.160025	0.846	0.93	2.15696e-27	SACS5
RPL27A	downregulated	1.02414e-69	-0.160441	1	0.997	2.52449e-65	SACS5
BCL7C	downregulated	1.02438e-34	-0.160458	0.802	0.908	2.5251e-30	SACS5
LAMTOR5	downregulated	5.82257e-48	-0.160546	0.935	0.965	1.43526e-43	SACS5
BLVRB	downregulated	2.33384e-24	-0.160864	0.822	0.916	5.75292e-20	SACS5
SSNA1	downregulated	3.03548e-35	-0.16105	0.753	0.898	7.48245e-31	SACS5
ATP5ME1	downregulated	1.94056e-37	-0.161411	0.938	0.972	4.78347e-33	SACS5
RPL351	downregulated	1.04751e-82	-0.161414	0.998	0.996	2.5821e-78	SACS5
SKP1	downregulated	4.35725e-70	-0.161626	0.989	0.985	1.07406e-65	SACS5
BRI3	downregulated	2.01962e-69	-0.161697	1	0.995	4.97835e-65	SACS5
PSMA2	downregulated	1.47163e-43	-0.161744	0.926	0.958	3.62757e-39	SACS5
ERH	downregulated	5.8378e-44	-0.161782	0.944	0.967	1.43902e-39	SACS5
METTL26	downregulated	1.09073e-34	-0.161889	0.849	0.937	2.68865e-30	SACS5
SEC61B	downregulated	7.44037e-64	-0.161918	0.987	0.986	1.83405e-59	SACS5
CAV1	downregulated	2.33221e-22	-0.162685	0.953	0.961	5.7489e-18	SACS5
POLR2K	downregulated	9.79892e-34	-0.162686	0.779	0.911	2.41543e-29	SACS5
DGCR6L	downregulated	1.71549e-34	-0.163383	0.583	0.8	4.22869e-30	SACS5
MZT2A	downregulated	3.1197e-34	-0.163473	0.84	0.925	7.69006e-30	SACS5
COX7A21	downregulated	5.51569e-37	-0.163497	0.971	0.98	1.35962e-32	SACS5
FIS1	downregulated	1.33705e-51	-0.16427	0.955	0.967	3.29584e-47	SACS5
ATP5MPL	downregulated	9.41479e-47	-0.164913	0.967	0.974	2.32075e-42	SACS5
RPL411	downregulated	4.04789e-104	-0.164995	1	0.999	9.97806e-100	SACS5
GPX41	downregulated	2.22166e-60	-0.164997	0.995	0.991	5.47639e-56	SACS5
SF3B6	downregulated	8.73074e-57	-0.165383	0.949	0.967	2.15213e-52	SACS5
PDZD11	downregulated	1.10546e-35	-0.165527	0.699	0.864	2.72496e-31	SACS5
TAF10	downregulated	4.45187e-37	-0.165636	0.884	0.941	1.09739e-32	SACS5
RPS27A	downregulated	3.8437e-139	-0.165718	1	0.998	9.47471e-135	SACS5
CDC26	downregulated	2.22315e-41	-0.165898	0.566	0.829	5.48006e-37	SACS5
S100A102	downregulated	1.73312e-28	-0.16604	0.967	0.983	4.27214e-24	SACS5
RPL8	downregulated	4.45427e-145	-0.166159	1	0.998	1.09798e-140	SACS5
SEM1	downregulated	2.14642e-47	-0.166367	0.949	0.975	5.29094e-43	SACS5
PTMS	downregulated	3.8561e-54	-0.166385	0.985	0.981	9.5053e-50	SACS5
C12orf571	downregulated	1.99535e-43	-0.167211	0.96	0.971	4.91854e-39	SACS5
NDUFC1	downregulated	4.84012e-33	-0.167376	0.831	0.938	1.19309e-28	SACS5
PDCD5	downregulated	3.01599e-46	-0.167535	0.931	0.964	7.43442e-42	SACS5
RPL19	downregulated	1.31658e-170	-0.167624	0.998	0.999	3.24536e-166	SACS5
RPL35A	downregulated	4.89548e-102	-0.16768	0.998	0.997	1.20674e-97	SACS5
EEF1D	downregulated	1.86156e-89	-0.167705	0.985	0.986	4.58876e-85	SACS5
VPS25	downregulated	1.44204e-36	-0.167826	0.617	0.831	3.55462e-32	SACS5
AP2S1	downregulated	1.52072e-73	-0.168227	0.985	0.982	3.74858e-69	SACS5
MZT2B1	downregulated	1.66785e-55	-0.168263	0.976	0.98	4.11125e-51	SACS5
COX5A	downregulated	1.53368e-44	-0.168344	0.931	0.956	3.78053e-40	SACS5
RPL14	downregulated	3.07378e-162	-0.168776	0.998	0.998	7.57686e-158	SACS5
FIBP	downregulated	1.975e-39	-0.168783	0.848	0.935	4.86838e-35	SACS5
RPL5	downregulated	9.70487e-167	-0.168804	1	0.997	2.39225e-162	SACS5
RPS18	downregulated	2.48155e-168	-0.168888	1	0.999	6.11703e-164	SACS5
YWHAH2	downregulated	1.0996e-29	-0.168928	0.915	0.95	2.71051e-25	SACS5
MRPS15	downregulated	1.83125e-37	-0.168984	0.829	0.937	4.51402e-33	SACS5
MRPS24	downregulated	3.92156e-46	-0.169087	0.913	0.956	9.66665e-42	SACS5
SMDT1	downregulated	4.09506e-35	-0.169121	0.764	0.908	1.00943e-30	SACS5
RPL21	downregulated	8.57908e-110	-0.169196	0.998	0.998	2.11474e-105	SACS5
PGLS	downregulated	1.73339e-55	-0.169211	0.966	0.972	4.2728e-51	SACS5
POLR2J	downregulated	2.10124e-33	-0.169311	0.791	0.915	5.17957e-29	SACS5
RPS24	downregulated	3.74098e-154	-0.169367	1	0.998	9.22151e-150	SACS5
GTF2A2	downregulated	6.20096e-43	-0.169557	0.884	0.945	1.52854e-38	SACS5
EIF3H	downregulated	1.41077e-52	-0.169757	0.955	0.969	3.47755e-48	SACS5
CALM3	downregulated	6.20065e-36	-0.169796	0.869	0.935	1.52846e-31	SACS5
HIKESHI	downregulated	1.01567e-40	-0.169841	0.764	0.895	2.50363e-36	SACS5
HDDC2	downregulated	1.62042e-34	-0.170052	0.793	0.912	3.99434e-30	SACS5
CFL22	downregulated	3.4006e-33	-0.170319	0.857	0.921	8.38249e-29	SACS5
CFL1	downregulated	1.81111e-62	-0.170338	0.991	0.991	4.46439e-58	SACS5
RPL10	downregulated	2.72544e-168	-0.170406	1	1	6.7182e-164	SACS5
SSU72	downregulated	4.3983e-42	-0.170528	0.889	0.952	1.08418e-37	SACS5
SMS	downregulated	3.9342e-29	-0.170618	0.759	0.885	9.69781e-25	SACS5
ACTA23	downregulated	2.17766e-07	-0.170817	0.851	0.898	0.00536794	SACS5
VAMP5	downregulated	1.97464e-30	-0.171036	0.744	0.883	4.86748e-26	SACS5
RPL6	downregulated	9.44208e-166	-0.171337	1	0.998	2.32747e-161	SACS5
ZCRB1	downregulated	5.35422e-38	-0.171931	0.824	0.934	1.31981e-33	SACS5
UBE2M	downregulated	7.29768e-38	-0.172073	0.815	0.921	1.79888e-33	SACS5
VDAC2	downregulated	2.50034e-53	-0.172263	0.949	0.968	6.16333e-49	SACS5
CYSTM1	downregulated	5.09056e-33	-0.172507	0.844	0.943	1.25482e-28	SACS5
RPS12	downregulated	1.09541e-123	-0.172523	1	0.999	2.70017e-119	SACS5
PHB2	downregulated	7.29177e-41	-0.172708	0.873	0.944	1.79742e-36	SACS5
STMN11	downregulated	1.04573e-22	-0.173226	0.479	0.699	2.57773e-18	SACS5
C1orf122	downregulated	6.14129e-48	-0.173442	0.953	0.955	1.51383e-43	SACS5
LSM2	downregulated	1.25066e-38	-0.173515	0.632	0.851	3.08287e-34	SACS5
RPL23	downregulated	1.13837e-61	-0.173575	0.996	0.995	2.80609e-57	SACS5
CSTB	downregulated	3.95513e-72	-0.173639	0.995	0.988	9.74939e-68	SACS5
C19orf531	downregulated	1.05669e-52	-0.173911	0.969	0.976	2.60473e-48	SACS5
RPS3	downregulated	1.15831e-135	-0.174369	1	0.998	2.85524e-131	SACS5
RPL4	downregulated	6.80983e-118	-0.174373	1	0.991	1.67862e-113	SACS5
ARPC2	downregulated	6.20449e-83	-0.174663	0.991	0.99	1.52941e-78	SACS5
RPL26	downregulated	4.05319e-131	-0.175278	1	0.998	9.99111e-127	SACS5
RPS7	downregulated	2.13785e-174	-0.175326	1	0.998	5.2698e-170	SACS5
HMGA1	downregulated	7.58456e-26	-0.175329	0.432	0.672	1.86959e-21	SACS5
ATP5MG1	downregulated	6.31121e-62	-0.175333	0.982	0.984	1.55571e-57	SACS5
COPS91	downregulated	1.25781e-46	-0.175583	0.955	0.979	3.10051e-42	SACS5
ARL2	downregulated	2.3636e-42	-0.175691	0.877	0.942	5.82627e-38	SACS5
H3F3A	downregulated	8.6379e-89	-0.175803	0.987	0.985	2.12924e-84	SACS5
TMEM141	downregulated	2.9377e-40	-0.175859	0.662	0.859	7.24142e-36	SACS5
RPS4X	downregulated	1.22123e-134	-0.176139	1	0.998	3.01034e-130	SACS5
RPS6	downregulated	8.52841e-164	-0.176146	1	0.998	2.10225e-159	SACS5
MRPL34	downregulated	4.18252e-37	-0.17625	0.75	0.896	1.03099e-32	SACS5
CAMTA1	downregulated	1.02732e-40	-0.176371	0.766	0.909	2.53235e-36	SACS5
TXNL4A	downregulated	3.30052e-45	-0.176538	0.889	0.942	8.13578e-41	SACS5
RPL24	downregulated	5.76872e-151	-0.176689	1	0.997	1.42199e-146	SACS5
CNN13	downregulated	8.4185e-12	-0.176726	0.512	0.638	2.07516e-07	SACS5
RPSA	downregulated	2.0328e-135	-0.176754	1	0.997	5.01085e-131	SACS5
ATP6V1F	downregulated	1.20818e-53	-0.176816	0.956	0.97	2.97816e-49	SACS5
TMSB4X	downregulated	9.1959e-116	-0.177156	1	1	2.26679e-111	SACS5
ANAPC11	downregulated	3.37894e-49	-0.177192	0.935	0.97	8.32908e-45	SACS5
RPLP0	downregulated	6.32148e-132	-0.177637	0.998	0.998	1.55824e-127	SACS5
RHOC1	downregulated	6.49386e-34	-0.177743	0.942	0.963	1.60074e-29	SACS5
TMSB10	downregulated	4.05587e-94	-0.177761	0.996	0.998	9.99772e-90	SACS5
C4orf3	downregulated	2.47336e-49	-0.177806	0.935	0.966	6.09683e-45	SACS5
RPS23	downregulated	1.63224e-138	-0.177893	1	0.999	4.02346e-134	SACS5
ARPC3	downregulated	3.37807e-72	-0.177971	0.98	0.983	8.32693e-68	SACS5
PRR13	downregulated	8.02767e-41	-0.178863	0.771	0.912	1.97882e-36	SACS5
BUD31	downregulated	8.96252e-56	-0.179419	0.931	0.96	2.20926e-51	SACS5
RPS16	downregulated	2.21344e-128	-0.179435	1	0.997	5.45613e-124	SACS5
CHCHD2	downregulated	2.58392e-96	-0.179657	0.989	0.988	6.36936e-92	SACS5
STMP1	downregulated	2.86053e-42	-0.180277	0.88	0.947	7.05121e-38	SACS5
IFITM2	downregulated	1.86085e-34	-0.180693	0.911	0.952	4.58701e-30	SACS5
OAZ1	downregulated	3.14338e-97	-0.181126	0.998	0.994	7.74844e-93	SACS5
RPL30	downregulated	1.56541e-137	-0.181364	1	0.998	3.85874e-133	SACS5
RPL36A	downregulated	2.24625e-81	-0.181659	0.991	0.995	5.53701e-77	SACS5
PTMA	downregulated	3.59773e-72	-0.1818	0.996	0.992	8.8684e-68	SACS5
RPS25	downregulated	6.0498e-118	-0.182174	0.996	0.996	1.49128e-113	SACS5
GABARAP	downregulated	4.98617e-93	-0.182204	0.993	0.985	1.22909e-88	SACS5
HIST1H4C1	downregulated	3.31025e-22	-0.182411	0.86	0.938	8.15976e-18	SACS5
RPL22	downregulated	2.75172e-124	-0.182981	1	0.995	6.78298e-120	SACS5
HSBP1	downregulated	2.58609e-45	-0.183168	0.935	0.966	6.3747e-41	SACS5
RPS20	downregulated	2.67388e-48	-0.183194	0.995	0.991	6.59112e-44	SACS5
TXN2	downregulated	1.1932e-43	-0.183245	0.771	0.894	2.94125e-39	SACS5
NACA	downregulated	3.02423e-143	-0.183278	0.998	0.995	7.45473e-139	SACS5
RPL37	downregulated	1.16962e-108	-0.183291	0.998	0.999	2.88312e-104	SACS5
DYNLL1	downregulated	1.61292e-85	-0.183394	0.995	0.991	3.97584e-81	SACS5
ARPC1A	downregulated	1.88615e-48	-0.183467	0.906	0.945	4.64937e-44	SACS5
HIGD2A	downregulated	4.0323e-46	-0.183507	0.855	0.934	9.93962e-42	SACS5
RPL27	downregulated	4.7551e-107	-0.184175	0.998	0.994	1.17213e-102	SACS5
RPS27	downregulated	1.93737e-103	-0.184277	0.998	0.999	4.77563e-99	SACS5
SRI	downregulated	1.50841e-49	-0.18555	0.902	0.951	3.71823e-45	SACS5
POLR2I	downregulated	3.67244e-40	-0.18594	0.768	0.92	9.05258e-36	SACS5
ATP5PO	downregulated	2.06125e-50	-0.186273	0.904	0.963	5.08098e-46	SACS5
JPT1	downregulated	3.98296e-30	-0.186542	0.784	0.892	9.818e-26	SACS5
RPS2	downregulated	7.28467e-142	-0.186582	1	0.999	1.79567e-137	SACS5
GTF3C6	downregulated	2.4846e-45	-0.186597	0.848	0.934	6.12454e-41	SACS5
RPL17	downregulated	2.31897e-173	-0.186859	0.998	0.998	5.71627e-169	SACS5
SRP9	downregulated	5.27024e-44	-0.188105	0.855	0.95	1.29911e-39	SACS5
RPS5	downregulated	9.13104e-148	-0.188565	1	0.996	2.2508e-143	SACS5
RPS11	downregulated	1.33235e-81	-0.18876	1	0.995	3.28423e-77	SACS5
SF3B5	downregulated	3.58581e-51	-0.189731	0.897	0.958	8.83903e-47	SACS5
PDLIM2	downregulated	3.65479e-78	-0.189845	0.984	0.984	9.00907e-74	SACS5
RPS3A	downregulated	8.6319e-159	-0.190077	1	0.999	2.12776e-154	SACS5
ITGAE	downregulated	8.18944e-45	-0.190279	0.77	0.902	2.0187e-40	SACS5
CYCS1	downregulated	8.20341e-39	-0.190325	0.831	0.931	2.02214e-34	SACS5
ITGB1BP1	downregulated	5.21264e-43	-0.190479	0.815	0.909	1.28492e-38	SACS5
NHP2	downregulated	9.28671e-41	-0.190531	0.808	0.918	2.28917e-36	SACS5
OST41	downregulated	4.30405e-65	-0.190637	0.982	0.989	1.06095e-60	SACS5
NUTF2	downregulated	7.9115e-43	-0.190637	0.788	0.91	1.95019e-38	SACS5
MRPL11	downregulated	8.77966e-47	-0.190984	0.74	0.905	2.16419e-42	SACS5
SNRPE	downregulated	3.64281e-45	-0.191684	0.862	0.947	8.97952e-41	SACS5
LSM4	downregulated	2.10267e-42	-0.191821	0.75	0.894	5.18309e-38	SACS5
TOMM6	downregulated	1.70709e-53	-0.191879	0.915	0.962	4.20797e-49	SACS5
VTI1B	downregulated	1.00412e-47	-0.19189	0.806	0.922	2.47516e-43	SACS5
MRPS61	downregulated	5.04073e-35	-0.191953	0.722	0.886	1.24254e-30	SACS5
RPS14	downregulated	5.42309e-181	-0.192691	1	0.998	1.33679e-176	SACS5
RPL18A	downregulated	3.12323e-183	-0.192717	1	0.998	7.69877e-179	SACS5
SLC25A5	downregulated	8.66551e-53	-0.193691	0.917	0.956	2.13605e-48	SACS5
COX8A1	downregulated	9.28431e-40	-0.193728	0.915	0.961	2.28858e-35	SACS5
UFC1	downregulated	6.70736e-53	-0.194449	0.871	0.946	1.65336e-48	SACS5
CRIP1	downregulated	3.43245e-17	-0.194583	0.325	0.5	8.461e-13	SACS5
DYNLRB1	downregulated	3.1376e-37	-0.194849	0.822	0.926	7.73419e-33	SACS5
RPL38	downregulated	2.13873e-83	-0.194991	0.991	0.993	5.27198e-79	SACS5
ATP5MD1	downregulated	1.05823e-62	-0.195091	0.982	0.983	2.60855e-58	SACS5
TAX1BP3	downregulated	1.20824e-54	-0.195183	0.909	0.961	2.9783e-50	SACS5
NME41	downregulated	4.78473e-43	-0.196319	0.889	0.937	1.17944e-38	SACS5
RSL24D1	downregulated	1.5039e-58	-0.197098	0.947	0.96	3.70711e-54	SACS5
POLR1D	downregulated	1.89124e-46	-0.197805	0.858	0.94	4.66191e-42	SACS5
ANAPC16	downregulated	8.67656e-56	-0.197881	0.886	0.946	2.13877e-51	SACS5
PPP1R14B	downregulated	7.56522e-74	-0.198513	0.985	0.982	1.86483e-69	SACS5
SEC61G2	downregulated	3.4336e-56	-0.198767	0.978	0.982	8.46383e-52	SACS5
SLC25A6	downregulated	1.82369e-86	-0.198845	0.987	0.987	4.4954e-82	SACS5
DYNLT1	downregulated	1.07047e-63	-0.199272	0.96	0.976	2.6387e-59	SACS5
H2AFZ	downregulated	3.88587e-51	-0.19955	0.953	0.972	9.57867e-47	SACS5
RPL10A	downregulated	8.62292e-152	-0.200514	1	0.998	2.12555e-147	SACS5
HMGN1	downregulated	3.03645e-67	-0.2007	0.969	0.97	7.48485e-63	SACS5
BANF1	downregulated	7.25321e-52	-0.200749	0.862	0.942	1.78792e-47	SACS5
RNF7	downregulated	1.15245e-62	-0.200753	0.946	0.965	2.84079e-58	SACS5
GUK1	downregulated	5.67857e-90	-0.201234	0.993	0.987	1.39977e-85	SACS5
RPS15A	downregulated	5.83782e-114	-0.201608	1	0.998	1.43902e-109	SACS5
RPL291	downregulated	1.22047e-171	-0.20185	1	0.997	3.00846e-167	SACS5
COTL1	downregulated	2.89159e-35	-0.20233	0.844	0.915	7.12776e-31	SACS5
RPS29	downregulated	7.281e-101	-0.202623	0.998	0.995	1.79477e-96	SACS5
RPL9	downregulated	5.24249e-136	-0.202936	0.998	0.997	1.29227e-131	SACS5
S100A162	downregulated	2.21103e-41	-0.203255	0.933	0.96	5.45019e-37	SACS5
DBI	downregulated	3.41567e-70	-0.203386	0.971	0.977	8.41963e-66	SACS5
TPT1	downregulated	1.17359e-150	-0.203911	1	1	2.89291e-146	SACS5
RPL39	downregulated	3.13776e-100	-0.203916	1	0.998	7.73457e-96	SACS5
HNRNPA1	downregulated	1.90519e-59	-0.204021	0.955	0.971	4.69629e-55	SACS5
RBM3	downregulated	4.85761e-79	-0.204771	0.984	0.977	1.1974e-74	SACS5
NOP101	downregulated	5.90873e-65	-0.205409	0.942	0.971	1.4565e-60	SACS5
UQCR101	downregulated	1.19385e-57	-0.205661	0.955	0.974	2.94283e-53	SACS5
SUMO2	downregulated	7.90845e-98	-0.205702	0.982	0.981	1.94943e-93	SACS5
COMMD61	downregulated	1.71133e-70	-0.206008	0.969	0.98	4.21844e-66	SACS5
RPS8	downregulated	2.73197e-138	-0.206103	1	0.998	6.73431e-134	SACS5
SNHG5	downregulated	2.23515e-37	-0.206294	0.944	0.979	5.50964e-33	SACS5
RPL321	downregulated	6.15817e-154	-0.20714	1	0.998	1.51799e-149	SACS5
TMEM230	downregulated	8.36028e-64	-0.207151	0.918	0.96	2.06081e-59	SACS5
NTAN11	downregulated	2.76915e-50	-0.207939	0.69	0.9	6.82594e-46	SACS5
RPL23A	downregulated	6.65146e-133	-0.209092	0.996	0.995	1.63958e-128	SACS5
LAMTOR1	downregulated	1.18921e-59	-0.209487	0.935	0.958	2.93141e-55	SACS5
ZFAS1	downregulated	2.13623e-71	-0.209902	0.995	0.989	5.2658e-67	SACS5
ATP5MC2	downregulated	5.57643e-80	-0.212148	0.956	0.973	1.37459e-75	SACS5
BTF3	downregulated	3.08319e-143	-0.212407	0.993	0.992	7.60006e-139	SACS5
RPS131	downregulated	4.14212e-163	-0.212415	1	0.996	1.02103e-158	SACS5
SELENOW3	downregulated	6.19667e-40	-0.215652	0.875	0.934	1.52748e-35	SACS5
EIF4EBP11	downregulated	1.10115e-49	-0.215921	0.927	0.939	2.71434e-45	SACS5
GAS5	downregulated	5.54496e-47	-0.216288	0.978	0.984	1.36683e-42	SACS5
GNG5	downregulated	1.43102e-84	-0.217928	0.956	0.972	3.52746e-80	SACS5
RPL12	downregulated	2.81518e-167	-0.218307	0.998	0.998	6.93942e-163	SACS5
YBX1	downregulated	4.86808e-113	-0.220441	0.998	0.993	1.19998e-108	SACS5
FKBP1A	downregulated	2.86213e-53	-0.220513	0.887	0.944	7.05516e-49	SACS5
CDK2AP1	downregulated	1.94379e-63	-0.221238	0.933	0.959	4.79144e-59	SACS5
TOMM22	downregulated	2.87271e-58	-0.221521	0.69	0.88	7.08122e-54	SACS5
SRM1	downregulated	1.88168e-45	-0.221757	0.878	0.936	4.63835e-41	SACS5
EEF1B2	downregulated	3.54625e-157	-0.223536	0.995	0.995	8.74149e-153	SACS5
SNHG6	downregulated	1.72794e-63	-0.223974	0.931	0.975	4.25937e-59	SACS5
PPDPF1	downregulated	2.42518e-117	-0.224056	0.991	0.992	5.97808e-113	SACS5
RWDD1	downregulated	6.71422e-76	-0.224357	0.929	0.966	1.65505e-71	SACS5
SUMO1	downregulated	2.24989e-73	-0.22492	0.897	0.96	5.54598e-69	SACS5
UQCRH1	downregulated	3.00238e-110	-0.22497	0.978	0.983	7.40088e-106	SACS5
PRELID1	downregulated	2.76747e-76	-0.226468	0.949	0.969	6.82181e-72	SACS5
GTF3A	downregulated	2.7312e-64	-0.226701	0.815	0.931	6.73242e-60	SACS5
GNG10	downregulated	1.03406e-65	-0.227967	0.857	0.948	2.54896e-61	SACS5
BRK1	downregulated	7.95857e-92	-0.228406	0.946	0.968	1.96179e-87	SACS5
GYPC1	downregulated	2.04848e-43	-0.228774	0.786	0.914	5.04951e-39	SACS5
CCNI	downregulated	1.39684e-84	-0.230222	0.973	0.98	3.44321e-80	SACS5
COX7A2L	downregulated	1.1679e-74	-0.232554	0.964	0.972	2.87888e-70	SACS5
C9orf16	downregulated	2.15397e-65	-0.234417	0.868	0.953	5.30953e-61	SACS5
RPS102	downregulated	1.19615e-27	-0.241846	0.806	0.912	2.94851e-23	SACS5
SNHG29	downregulated	3.21954e-119	-0.243447	0.993	0.994	7.93617e-115	SACS5
TOMM5	downregulated	7.8959e-68	-0.244851	0.897	0.962	1.94634e-63	SACS5
EIF5A1	downregulated	5.62485e-46	-0.245327	0.862	0.944	1.38653e-41	SACS5
RPL31	downregulated	1.58315e-91	-0.245935	0.978	0.991	3.90247e-87	SACS5
RPS4Y1	downregulated	7.41956e-30	-0.252449	0.577	0.686	1.82892e-25	SACS5
S100A41	downregulated	9.22815e-20	-0.27149	0.537	0.708	2.27474e-15	SACS5
HMGN2	downregulated	2.91142e-68	-0.281861	0.895	0.95	7.17666e-64	SACS5
SH3BGRL32	downregulated	3.34266e-86	-0.282244	0.985	0.986	8.23966e-82	SACS5
RPL22L12	downregulated	3.64588e-43	-0.290594	0.75	0.905	8.98709e-39	SACS5
C12orf751	downregulated	5.2583e-61	-0.320418	0.809	0.922	1.29617e-56	SACS5
MT2A1	upregulated	2.13862e-31	0.27055	0.937	0.977	5.2717e-27	SACS6
COX7A11	upregulated	1.90611e-45	0.256694	0.852	0.941	4.69855e-41	SACS6
PPP1R14A3	upregulated	3.31895e-09	0.226915	0.629	0.582	8.1812e-05	SACS6
ATP5MD	upregulated	3.78799e-87	0.209759	0.937	0.986	9.33741e-83	SACS6
COX6B1	upregulated	8.9152e-87	0.209585	0.946	0.985	2.1976e-82	SACS6
POLR2L	upregulated	4.28537e-66	0.209001	0.964	0.991	1.05634e-61	SACS6
UQCRQ	upregulated	3.25495e-73	0.207081	0.933	0.987	8.02346e-69	SACS6
OST4	upregulated	1.14319e-89	0.206542	0.966	0.99	2.81797e-85	SACS6
MIF	upregulated	4.15241e-136	0.204898	0.996	0.993	1.02357e-131	SACS6
UBL5	upregulated	1.85265e-79	0.201997	0.953	0.987	4.56677e-75	SACS6
SNRPD2	upregulated	3.98755e-60	0.197028	0.899	0.978	9.82931e-56	SACS6
COX8A	upregulated	3.09954e-45	0.196507	0.856	0.965	7.64037e-41	SACS6
STMN21	upregulated	1.94038e-08	0.195976	0.378	0.274	0.000478304	SACS6
ATOX1	upregulated	3.74248e-53	0.190163	0.87	0.978	9.22522e-49	SACS6
NAA38	upregulated	4.31671e-27	0.190068	0.8	0.938	1.06407e-22	SACS6
SEC61G1	upregulated	2.95503e-66	0.18989	0.939	0.985	7.28414e-62	SACS6
SH3BGRL31	upregulated	3.12581e-50	0.188622	0.978	0.987	7.70512e-46	SACS6
RPS101	upregulated	7.28809e-08	0.187205	0.769	0.915	0.00179652	SACS6
PPDPF	upregulated	4.68061e-105	0.182546	0.991	0.992	1.15377e-100	SACS6
ELOB	upregulated	1.6735e-65	0.182085	0.962	0.988	4.12518e-61	SACS6
TMA7	upregulated	1.05738e-85	0.18101	0.955	0.991	2.60645e-81	SACS6
ATP5F1E	upregulated	5.15126e-128	0.177471	0.995	0.996	1.26978e-123	SACS6
RPS26	upregulated	8.41529e-56	0.173964	0.987	0.995	2.07437e-51	SACS6
ATP5ME	upregulated	4.97207e-55	0.172894	0.89	0.976	1.22562e-50	SACS6
ROMO1	upregulated	4.72626e-30	0.171747	0.838	0.96	1.16502e-25	SACS6
UQCR11	upregulated	1.37823e-76	0.170956	0.933	0.989	3.39734e-72	SACS6
SERF2	upregulated	2.84969e-132	0.170942	1	0.997	7.02449e-128	SACS6
C12orf57	upregulated	3.21208e-62	0.170721	0.89	0.976	7.91779e-58	SACS6
UQCRH	upregulated	7.21289e-95	0.170665	0.944	0.985	1.77798e-90	SACS6
C19orf53	upregulated	1.30611e-65	0.165858	0.894	0.981	3.21957e-61	SACS6
COX7A2	upregulated	1.26316e-47	0.16365	0.917	0.984	3.11369e-43	SACS6
RPS27L	upregulated	5.95934e-94	0.163021	0.984	0.995	1.46898e-89	SACS6
UQCR10	upregulated	6.3662e-52	0.162722	0.876	0.979	1.56927e-47	SACS6
ATP5MG	upregulated	4.97232e-79	0.161105	0.937	0.987	1.22568e-74	SACS6
RPL32	upregulated	3.6545e-153	0.160817	0.998	0.998	9.00833e-149	SACS6
SELENOW2	upregulated	2.21056e-21	0.160613	0.791	0.94	5.44902e-17	SACS6
COMMD6	upregulated	2.87418e-70	0.160441	0.906	0.984	7.08487e-66	SACS6
MZT2B	upregulated	3.93473e-62	0.159579	0.921	0.983	9.69911e-58	SACS6
COX17	upregulated	1.30089e-08	0.159346	0.708	0.861	0.000320669	SACS6
HIST1H4C	upregulated	3.71669e-16	0.158988	0.791	0.942	9.16163e-12	SACS6
RPL29	upregulated	1.64739e-159	0.158404	0.998	0.997	4.06081e-155	SACS6
RPL35	upregulated	3.05911e-94	0.157032	1	0.996	7.54072e-90	SACS6
NOP10	upregulated	1.6779e-55	0.156579	0.874	0.975	4.13603e-51	SACS6
TOMM7	upregulated	4.81614e-76	0.155612	0.962	0.992	1.18718e-71	SACS6
CRYAB2	upregulated	3.85527e-19	0.154706	0.962	0.985	9.50325e-15	SACS6
RPL41	upregulated	3.47734e-108	0.15451	1	0.999	8.57165e-104	SACS6
COX5B	upregulated	8.61877e-53	0.154395	0.926	0.983	2.12453e-48	SACS6
COPS9	upregulated	5.6167e-61	0.154007	0.903	0.982	1.38452e-56	SACS6
S100A161	upregulated	6.35162e-29	0.153124	0.87	0.965	1.56567e-24	SACS6
NDUFB2	upregulated	3.15379e-47	0.1529	0.914	0.982	7.77408e-43	SACS6
ATP5MF	upregulated	5.52454e-40	0.152034	0.894	0.98	1.3618e-35	SACS6
RPL36AL	upregulated	8.68547e-83	0.151714	0.968	0.99	2.14097e-78	SACS6
S100A6	upregulated	5.01556e-55	0.151425	1	0.999	1.23633e-50	SACS6
NME4	upregulated	6.75938e-25	0.150974	0.789	0.944	1.66619e-20	SACS6
RPS13	upregulated	2.25941e-125	0.15096	0.998	0.996	5.56945e-121	SACS6
UQCC2	upregulated	1.8146e-24	0.150679	0.778	0.945	4.473e-20	SACS6
COX7C	upregulated	2.54724e-62	0.150399	0.957	0.99	6.27894e-58	SACS6
GAPDH1	upregulated	1.26001e-60	0.150346	1	0.999	3.10593e-56	SACS6
NDUFA11	upregulated	9.75472e-76	0.150186	0.91	0.987	2.40454e-71	SACS6
AARS	downregulated	4.91107e-51	-0.150112	0.425	0.752	1.21058e-46	SACS6
SLC33A1	downregulated	8.29257e-55	-0.150174	0.386	0.707	2.04412e-50	SACS6
NOL11	downregulated	2.35323e-64	-0.150221	0.277	0.631	5.8007e-60	SACS6
LPIN2	downregulated	3.68847e-42	-0.150307	0.488	0.836	9.09207e-38	SACS6
SNW1	downregulated	2.55744e-51	-0.150369	0.557	0.886	6.30409e-47	SACS6
PHAX	downregulated	9.46597e-37	-0.150425	0.618	0.91	2.33336e-32	SACS6
GTF3C1	downregulated	4.10395e-55	-0.150434	0.378	0.682	1.01162e-50	SACS6
RAB6A	downregulated	8.71789e-40	-0.150455	0.578	0.905	2.14896e-35	SACS6
ODF2L	downregulated	4.53162e-49	-0.150492	0.494	0.825	1.11705e-44	SACS6
RBM6	downregulated	3.50609e-55	-0.150498	0.405	0.737	8.64252e-51	SACS6
ARFGEF1	downregulated	6.31941e-56	-0.150516	0.454	0.787	1.55773e-51	SACS6
CTBS	downregulated	8.20039e-57	-0.15056	0.407	0.739	2.0214e-52	SACS6
PPP2R5E	downregulated	3.67348e-33	-0.150567	0.559	0.908	9.05513e-29	SACS6
SMARCC2	downregulated	2.74111e-55	-0.150581	0.445	0.79	6.75683e-51	SACS6
XIAP	downregulated	4.7317e-43	-0.150639	0.508	0.844	1.16636e-38	SACS6
GADD45B	downregulated	1.21108e-14	-0.150732	0.732	0.96	2.98531e-10	SACS6
PRKAA1	downregulated	1.61343e-59	-0.15074	0.4	0.753	3.97709e-55	SACS6
TRIM56	downregulated	8.87687e-44	-0.15081	0.425	0.778	2.18815e-39	SACS6
USP7	downregulated	2.97996e-53	-0.150815	0.508	0.837	7.34561e-49	SACS6
LONP2	downregulated	3.28465e-54	-0.150937	0.431	0.785	8.09667e-50	SACS6
GNPTAB1	downregulated	1.84193e-44	-0.150993	0.387	0.699	4.54035e-40	SACS6
ZFP361	downregulated	1.98917e-31	-0.151011	0.422	0.672	4.90331e-27	SACS6
DPYSL2	downregulated	3.41603e-10	-0.151233	0.737	0.98	8.42051e-06	SACS6
ARL8B	downregulated	6.34103e-36	-0.151292	0.584	0.92	1.56306e-31	SACS6
SEPTIN10	downregulated	2.57783e-37	-0.151341	0.609	0.919	6.35436e-33	SACS6
SECISBP2L	downregulated	3.4657e-54	-0.151351	0.447	0.776	8.54294e-50	SACS6
FBXO11	downregulated	7.57789e-57	-0.151388	0.459	0.803	1.86795e-52	SACS6
SNX14	downregulated	6.47387e-67	-0.151444	0.402	0.759	1.59581e-62	SACS6
ANXA61	downregulated	2.60972e-26	-0.151447	0.627	0.908	6.43297e-22	SACS6
DCAF13	downregulated	8.60167e-56	-0.15153	0.495	0.826	2.12031e-51	SACS6
ANO10	downregulated	4.14605e-44	-0.151531	0.449	0.764	1.022e-39	SACS6
SRSF5	downregulated	5.34538e-29	-0.151586	0.703	0.964	1.31764e-24	SACS6
LARP1	downregulated	1.75646e-23	-0.151666	0.593	0.927	4.32968e-19	SACS6
ERBIN	downregulated	5.29598e-43	-0.151697	0.546	0.89	1.30546e-38	SACS6
QKI	downregulated	9.94512e-27	-0.151766	0.683	0.959	2.45147e-22	SACS6
EPB41L2	downregulated	5.16004e-41	-0.151771	0.539	0.838	1.27195e-36	SACS6
EP400	downregulated	5.09277e-59	-0.151795	0.337	0.672	1.25537e-54	SACS6
CAMSAP2	downregulated	4.56018e-53	-0.151802	0.488	0.82	1.12408e-48	SACS6
GNPTG	downregulated	4.3685e-50	-0.151856	0.447	0.777	1.07683e-45	SACS6
PDE1C1	downregulated	1.25074e-30	-0.151972	0.508	0.785	3.08308e-26	SACS6
PTGDS3	downregulated	1.02345e-08	-0.152022	0.49	0.627	0.00025228	SACS6
HEATR5A	downregulated	3.09163e-49	-0.152088	0.434	0.736	7.62086e-45	SACS6
TUG1	downregulated	3.50508e-43	-0.152106	0.485	0.835	8.64003e-39	SACS6
GNAI1	downregulated	1.23947e-54	-0.152155	0.425	0.742	3.05529e-50	SACS6
WWC2	downregulated	7.06336e-36	-0.152165	0.541	0.838	1.74112e-31	SACS6
GREM12	downregulated	5.7953e-10	-0.152281	0.719	0.868	1.42854e-05	SACS6
ADAM17	downregulated	1.25605e-50	-0.152397	0.326	0.654	3.09615e-46	SACS6
HELZ	downregulated	1.17854e-49	-0.152661	0.443	0.779	2.90509e-45	SACS6
MBTPS1	downregulated	8.59294e-30	-0.152695	0.58	0.926	2.11816e-25	SACS6
SESTD11	downregulated	1.32929e-44	-0.152893	0.458	0.791	3.27671e-40	SACS6
EPC1	downregulated	6.04535e-51	-0.153023	0.456	0.796	1.49018e-46	SACS6
PTPN14	downregulated	7.78652e-35	-0.15312	0.544	0.878	1.91938e-30	SACS6
PLAUR	downregulated	1.63701e-47	-0.153255	0.321	0.626	4.03522e-43	SACS6
CRISPLD21	downregulated	2.13745e-24	-0.153437	0.36	0.564	5.26882e-20	SACS6
MTR	downregulated	5.64077e-59	-0.153525	0.362	0.713	1.39045e-54	SACS6
WAPL	downregulated	2.79737e-55	-0.153557	0.479	0.811	6.89552e-51	SACS6
SMU1	downregulated	1.0957e-58	-0.153564	0.468	0.805	2.7009e-54	SACS6
PRNP	downregulated	1.00386e-37	-0.153586	0.562	0.887	2.47452e-33	SACS6
NPHP3	downregulated	8.96014e-56	-0.153597	0.335	0.654	2.20867e-51	SACS6
BST11	downregulated	1.15497e-39	-0.153606	0.418	0.704	2.84701e-35	SACS6
ARID5B	downregulated	1.04116e-11	-0.153624	0.787	0.986	2.56646e-07	SACS6
PGM3	downregulated	4.53861e-41	-0.153679	0.607	0.901	1.11877e-36	SACS6
ZC3H7A	downregulated	5.81583e-52	-0.153736	0.472	0.796	1.4336e-47	SACS6
DDX27	downregulated	4.65204e-54	-0.153774	0.468	0.8	1.14673e-49	SACS6
SDCBP1	downregulated	4.29872e-20	-0.15381	0.742	0.966	1.05964e-15	SACS6
NECTIN2	downregulated	2.92262e-54	-0.153837	0.386	0.708	7.20426e-50	SACS6
ATP11C	downregulated	7.24471e-53	-0.153863	0.364	0.683	1.78582e-48	SACS6
NEU1	downregulated	7.98118e-52	-0.153881	0.4	0.738	1.96736e-47	SACS6
COBLL1	downregulated	2.69394e-39	-0.153938	0.459	0.763	6.64055e-35	SACS6
BTBD7	downregulated	6.81982e-46	-0.154012	0.465	0.817	1.68109e-41	SACS6
DNAJA1	downregulated	1.5234e-28	-0.154048	0.741	0.963	3.75519e-24	SACS6
FAM126A	downregulated	9.80224e-45	-0.154187	0.53	0.855	2.41625e-40	SACS6
DRAM1	downregulated	8.7118e-41	-0.154296	0.42	0.751	2.14746e-36	SACS6
DNAJC7	downregulated	1.20394e-40	-0.154356	0.638	0.924	2.96771e-36	SACS6
NSD3	downregulated	4.45015e-36	-0.154431	0.541	0.893	1.09696e-31	SACS6
GPATCH2L	downregulated	8.49597e-55	-0.154438	0.359	0.686	2.09426e-50	SACS6
NAP1L4	downregulated	2.71926e-44	-0.154465	0.569	0.891	6.70299e-40	SACS6
MYO9B	downregulated	2.01388e-44	-0.154555	0.454	0.785	4.9642e-40	SACS6
REEP3	downregulated	6.70017e-32	-0.154606	0.589	0.92	1.65159e-27	SACS6
EPDR1	downregulated	1.72816e-35	-0.15461	0.494	0.807	4.25992e-31	SACS6
CCT6A	downregulated	1.19923e-22	-0.154622	0.753	0.97	2.9561e-18	SACS6
WARS	downregulated	3.55903e-25	-0.154709	0.622	0.93	8.77302e-21	SACS6
STK38L1	downregulated	2.34519e-42	-0.154719	0.492	0.771	5.78089e-38	SACS6
RARS	downregulated	1.40543e-46	-0.154747	0.564	0.869	3.4644e-42	SACS6
TMED5	downregulated	4.28021e-58	-0.154747	0.452	0.793	1.05507e-53	SACS6
ZBTB7A	downregulated	3.99688e-38	-0.154798	0.521	0.867	9.85232e-34	SACS6
HSPA1A	downregulated	4.68576e-54	-0.154802	0.409	0.737	1.15504e-49	SACS6
SUPT6H	downregulated	1.09945e-46	-0.154909	0.494	0.816	2.71015e-42	SACS6
ACTR3	downregulated	7.44013e-25	-0.15496	0.847	0.979	1.83399e-20	SACS6
NBEAL1	downregulated	3.25126e-38	-0.155116	0.501	0.844	8.01437e-34	SACS6
EGR12	downregulated	4.17288e-19	-0.155173	0.497	0.713	1.02861e-14	SACS6
NOL8	downregulated	5.25343e-51	-0.155315	0.443	0.782	1.29497e-46	SACS6
APPL2	downregulated	1.09831e-55	-0.155492	0.445	0.768	2.70734e-51	SACS6
KIF1BP	downregulated	7.52426e-69	-0.15563	0.373	0.727	1.85473e-64	SACS6
C5orf15	downregulated	1.33974e-60	-0.155697	0.382	0.721	3.30247e-56	SACS6
PRKAR1A	downregulated	2.97754e-29	-0.155944	0.638	0.948	7.33964e-25	SACS6
RDX	downregulated	5.73295e-25	-0.155955	0.663	0.949	1.41317e-20	SACS6
SRPRB	downregulated	1.2694e-48	-0.156105	0.483	0.804	3.12907e-44	SACS6
PKN2	downregulated	4.57596e-47	-0.156133	0.485	0.845	1.12797e-42	SACS6
EP300	downregulated	5.18866e-58	-0.156232	0.4	0.731	1.279e-53	SACS6
SRPX1	downregulated	1.94668e-40	-0.156269	0.279	0.547	4.79856e-36	SACS6
PTPRA	downregulated	1.96655e-42	-0.156338	0.505	0.861	4.84754e-38	SACS6
SNX6	downregulated	1.53865e-19	-0.156597	0.769	0.976	3.79278e-15	SACS6
NFE2L2	downregulated	2.70596e-22	-0.156681	0.73	0.974	6.6702e-18	SACS6
BAZ2B	downregulated	4.47107e-54	-0.156721	0.342	0.654	1.10212e-49	SACS6
ZMYM4	downregulated	2.90246e-50	-0.156738	0.526	0.859	7.15455e-46	SACS6
SULF21	downregulated	5.51425e-35	-0.156766	0.333	0.576	1.35926e-30	SACS6
TCIRG1	downregulated	3.92854e-58	-0.156938	0.353	0.679	9.68385e-54	SACS6
IER3	downregulated	1.85933e-12	-0.156954	0.798	0.955	4.58326e-08	SACS6
TMPO	downregulated	1.03914e-35	-0.157128	0.512	0.811	2.56149e-31	SACS6
SMPD1	downregulated	1.05233e-46	-0.157171	0.423	0.756	2.59399e-42	SACS6
TERF2IP	downregulated	2.20378e-45	-0.157216	0.584	0.903	5.43231e-41	SACS6
GNB4	downregulated	4.88561e-32	-0.157282	0.62	0.917	1.2043e-27	SACS6
PARP4	downregulated	8.53084e-70	-0.157292	0.33	0.699	2.10285e-65	SACS6
MICU1	downregulated	4.37118e-37	-0.15733	0.605	0.923	1.07749e-32	SACS6
FZD2	downregulated	1.95826e-51	-0.157408	0.368	0.719	4.82711e-47	SACS6
USP48	downregulated	9.61247e-49	-0.157506	0.514	0.855	2.36947e-44	SACS6
SND1	downregulated	4.50738e-39	-0.157518	0.571	0.898	1.11107e-34	SACS6
CYP20A1	downregulated	2.49423e-58	-0.157579	0.434	0.765	6.14828e-54	SACS6
KMT2E	downregulated	1.49313e-39	-0.157583	0.519	0.877	3.68057e-35	SACS6
TNS12	downregulated	3.87268e-30	-0.157623	0.499	0.826	9.54614e-26	SACS6
SSR2	downregulated	4.66362e-11	-0.157721	0.777	0.978	1.14958e-06	SACS6
ABCA8	downregulated	1.20199e-33	-0.158169	0.267	0.519	2.96292e-29	SACS6
FNDC3A	downregulated	3.25184e-68	-0.15818	0.398	0.759	8.01579e-64	SACS6
MKLN1	downregulated	6.93741e-55	-0.158256	0.413	0.764	1.71007e-50	SACS6
NAMPT	downregulated	3.57335e-57	-0.15826	0.396	0.734	8.80831e-53	SACS6
PPP4R3B	downregulated	3.61928e-57	-0.15827	0.447	0.807	8.92151e-53	SACS6
SNHG14	downregulated	3.00709e-44	-0.158297	0.33	0.611	7.41247e-40	SACS6
EPB41L3	downregulated	1.8497e-49	-0.158338	0.459	0.795	4.55951e-45	SACS6
FCHO2	downregulated	3.2857e-65	-0.158418	0.339	0.685	8.09924e-61	SACS6
PAIP1	downregulated	3.4394e-40	-0.158544	0.607	0.926	8.47812e-36	SACS6
IL13RA1	downregulated	1.1949e-45	-0.158771	0.528	0.872	2.94543e-41	SACS6
HNRNPA3	downregulated	7.85067e-22	-0.158915	0.748	0.978	1.93519e-17	SACS6
CRELD2	downregulated	8.92267e-44	-0.158993	0.503	0.815	2.19944e-39	SACS6
PSMD12	downregulated	2.50168e-41	-0.159084	0.647	0.931	6.16663e-37	SACS6
ADD1	downregulated	8.33391e-38	-0.159169	0.598	0.931	2.05431e-33	SACS6
KIAA0232	downregulated	2.01479e-57	-0.159197	0.413	0.75	4.96646e-53	SACS6
NONO	downregulated	1.57746e-33	-0.159203	0.629	0.936	3.88844e-29	SACS6
EMP31	downregulated	3.38359e-09	-0.159308	0.769	0.979	8.34056e-05	SACS6
ICE1	downregulated	4.64854e-55	-0.159355	0.449	0.793	1.14586e-50	SACS6
SUN1	downregulated	1.08828e-57	-0.159364	0.396	0.733	2.68261e-53	SACS6
SSR31	downregulated	2.00184e-19	-0.159374	0.829	0.985	4.93453e-15	SACS6
DDX52	downregulated	6.11655e-58	-0.15943	0.461	0.804	1.50773e-53	SACS6
KIF1B	downregulated	1.06323e-50	-0.15945	0.441	0.773	2.62086e-46	SACS6
ERO1A	downregulated	2.08171e-56	-0.159654	0.45	0.801	5.13142e-52	SACS6
MARS	downregulated	1.24317e-57	-0.159659	0.459	0.794	3.06441e-53	SACS6
IGFBP53	downregulated	7.04489e-10	-0.159829	0.573	0.794	1.73656e-05	SACS6
SH3BP51	downregulated	3.47317e-39	-0.159871	0.51	0.864	8.56136e-35	SACS6
NFIX1	downregulated	7.08402e-18	-0.159986	0.649	0.959	1.74621e-13	SACS6
UBLCP1	downregulated	3.45244e-57	-0.160028	0.476	0.826	8.51027e-53	SACS6
DKK3	downregulated	3.94782e-29	-0.16007	0.486	0.769	9.73138e-25	SACS6
SOAT1	downregulated	2.03617e-57	-0.16016	0.4	0.732	5.01917e-53	SACS6
WDR43	downregulated	2.52464e-61	-0.160236	0.454	0.798	6.22323e-57	SACS6
CAMK2D	downregulated	1.95351e-40	-0.160298	0.512	0.856	4.81539e-36	SACS6
PLRG1	downregulated	1.36002e-66	-0.160328	0.47	0.834	3.35246e-62	SACS6
CASC4	downregulated	5.725e-32	-0.160536	0.6	0.925	1.41121e-27	SACS6
RTCB	downregulated	1.07802e-58	-0.160579	0.499	0.847	2.65733e-54	SACS6
FZD6	downregulated	9.41771e-56	-0.160869	0.341	0.676	2.32146e-51	SACS6
SMARCAD1	downregulated	4.58022e-66	-0.160885	0.359	0.711	1.12903e-61	SACS6
ANXA4	downregulated	1.63113e-35	-0.161072	0.668	0.947	4.02074e-31	SACS6
TM2D2	downregulated	2.91939e-58	-0.161156	0.481	0.83	7.19629e-54	SACS6
ZNF148	downregulated	1.12971e-40	-0.161208	0.56	0.911	2.78474e-36	SACS6
KLF7	downregulated	9.66256e-47	-0.161277	0.427	0.77	2.38182e-42	SACS6
RUFY3	downregulated	3.8329e-59	-0.161282	0.414	0.754	9.44809e-55	SACS6
HES1	downregulated	4.43488e-17	-0.161416	0.443	0.617	1.0932e-12	SACS6
RAB14	downregulated	1.58733e-37	-0.161502	0.623	0.931	3.91277e-33	SACS6
ATRAID	downregulated	4.2123e-23	-0.16157	0.67	0.962	1.03833e-18	SACS6
IGF1R	downregulated	9.68062e-52	-0.161675	0.371	0.717	2.38627e-47	SACS6
NFAT5	downregulated	1.23665e-61	-0.161727	0.432	0.775	3.04835e-57	SACS6
PAPSS1	downregulated	5.72926e-59	-0.161735	0.449	0.778	1.41226e-54	SACS6
RBM28	downregulated	8.92335e-60	-0.161839	0.387	0.723	2.19961e-55	SACS6
SCAMP1	downregulated	3.15708e-62	-0.162128	0.461	0.8	7.7822e-58	SACS6
CNIH1	downregulated	1.59648e-23	-0.162174	0.658	0.951	3.93532e-19	SACS6
WASHC2A	downregulated	1.65562e-56	-0.162231	0.396	0.73	4.08109e-52	SACS6
ZNF217	downregulated	2.30953e-54	-0.162295	0.431	0.753	5.69299e-50	SACS6
POLK	downregulated	8.77504e-61	-0.162365	0.402	0.755	2.16305e-56	SACS6
FADS21	downregulated	1.25509e-39	-0.162366	0.456	0.777	3.0938e-35	SACS6
MIDN	downregulated	5.48967e-40	-0.162463	0.456	0.794	1.3532e-35	SACS6
IPO5	downregulated	2.4097e-22	-0.162565	0.714	0.961	5.93991e-18	SACS6
LPAR1	downregulated	6.42737e-40	-0.162684	0.465	0.814	1.58435e-35	SACS6
RO60	downregulated	3.16404e-52	-0.162716	0.533	0.88	7.79936e-48	SACS6
OAT	downregulated	8.28883e-43	-0.162751	0.614	0.921	2.0432e-38	SACS6
SLC44A1	downregulated	6.81147e-49	-0.162768	0.477	0.819	1.67903e-44	SACS6
TSC22D2	downregulated	2.23291e-48	-0.162894	0.414	0.747	5.50413e-44	SACS6
LACTB	downregulated	2.17197e-38	-0.162971	0.598	0.89	5.35391e-34	SACS6
ABCA62	downregulated	9.30327e-26	-0.163059	0.243	0.466	2.29326e-21	SACS6
NDUFS1	downregulated	1.21394e-58	-0.163105	0.514	0.853	2.99235e-54	SACS6
TACC1	downregulated	4.95622e-44	-0.163197	0.508	0.851	1.22171e-39	SACS6
SLC25A24	downregulated	7.09498e-49	-0.16326	0.548	0.893	1.74891e-44	SACS6
ECHDC1	downregulated	2.2748e-53	-0.163327	0.577	0.901	5.60737e-49	SACS6
THBS3	downregulated	2.0729e-51	-0.163401	0.333	0.645	5.1097e-47	SACS6
SLC35A3	downregulated	9.72348e-57	-0.16349	0.375	0.701	2.39684e-52	SACS6
ARHGEF12	downregulated	2.06999e-44	-0.163536	0.546	0.888	5.10254e-40	SACS6
PLCG2	downregulated	3.62583e-42	-0.163538	0.335	0.624	8.93768e-38	SACS6
DAAM1	downregulated	7.88212e-49	-0.163551	0.474	0.799	1.94294e-44	SACS6
DHRS31	downregulated	1.24865e-25	-0.163577	0.562	0.872	3.07792e-21	SACS6
ANXA7	downregulated	8.54951e-40	-0.163674	0.677	0.949	2.10745e-35	SACS6
CFLAR	downregulated	9.71996e-62	-0.163868	0.391	0.726	2.39597e-57	SACS6
CHD1	downregulated	1.14417e-57	-0.163874	0.441	0.771	2.82039e-53	SACS6
HK1	downregulated	2.14753e-47	-0.163918	0.512	0.826	5.29367e-43	SACS6
CUL2	downregulated	4.6528e-61	-0.163921	0.468	0.809	1.14692e-56	SACS6
MBNL2	downregulated	7.24618e-25	-0.163984	0.685	0.959	1.78618e-20	SACS6
SENP6	downregulated	5.71114e-43	-0.163995	0.562	0.896	1.40779e-38	SACS6
CCT4	downregulated	8.30085e-31	-0.1641	0.688	0.957	2.04616e-26	SACS6
HBP11	downregulated	5.73382e-58	-0.164157	0.483	0.829	1.41339e-53	SACS6
UBE4A	downregulated	4.67452e-61	-0.164242	0.449	0.812	1.15227e-56	SACS6
AGL	downregulated	5.18296e-57	-0.164323	0.393	0.734	1.2776e-52	SACS6
SNTB2	downregulated	4.94364e-49	-0.164539	0.501	0.863	1.21861e-44	SACS6
CSGALNACT2	downregulated	2.68289e-58	-0.164575	0.443	0.797	6.61333e-54	SACS6
CFH1	downregulated	1.00305e-42	-0.164675	0.164	0.45	2.47252e-38	SACS6
SGMS2	downregulated	5.48038e-48	-0.164686	0.461	0.784	1.35091e-43	SACS6
NIN	downregulated	6.33574e-55	-0.164731	0.413	0.748	1.56176e-50	SACS6
DMKN1	downregulated	3.08454e-17	-0.164804	0.283	0.45	7.60339e-13	SACS6
DAD1	downregulated	2.34622e-16	-0.165003	0.847	0.986	5.78342e-12	SACS6
ALPK2	downregulated	2.82655e-42	-0.16506	0.449	0.753	6.96746e-38	SACS6
AHCYL1	downregulated	1.96565e-26	-0.165086	0.616	0.939	4.84532e-22	SACS6
MIS18BP1	downregulated	5.62496e-49	-0.165091	0.377	0.683	1.38655e-44	SACS6
ATP10D	downregulated	1.44357e-50	-0.165098	0.382	0.691	3.55839e-46	SACS6
MFSD1	downregulated	2.15831e-63	-0.165098	0.463	0.804	5.32023e-59	SACS6
CELF1	downregulated	2.2074e-39	-0.165147	0.512	0.89	5.44125e-35	SACS6
SPTLC2	downregulated	2.49395e-49	-0.165164	0.389	0.701	6.14758e-45	SACS6
SMC4	downregulated	4.15779e-45	-0.165206	0.402	0.704	1.0249e-40	SACS6
PLXNB2	downregulated	1.78042e-37	-0.165377	0.472	0.845	4.38874e-33	SACS6
NFIA	downregulated	1.42207e-41	-0.165535	0.456	0.779	3.5054e-37	SACS6
RNMT	downregulated	1.30065e-46	-0.165542	0.553	0.918	3.20611e-42	SACS6
FNIP2	downregulated	3.1786e-35	-0.165572	0.47	0.793	7.83526e-31	SACS6
MFSD14A	downregulated	2.46864e-58	-0.165639	0.38	0.715	6.08519e-54	SACS6
ZC3H14	downregulated	1.87282e-56	-0.165663	0.481	0.805	4.61651e-52	SACS6
MED13	downregulated	1.06301e-56	-0.165915	0.474	0.836	2.62033e-52	SACS6
ATF6	downregulated	2.83256e-65	-0.16594	0.391	0.767	6.98225e-61	SACS6
PPP3CA	downregulated	1.00223e-42	-0.165946	0.541	0.891	2.47049e-38	SACS6
ATP6V0B	downregulated	4.00596e-14	-0.166075	0.694	0.971	9.87469e-10	SACS6
IPO7	downregulated	3.62481e-28	-0.166093	0.643	0.945	8.93516e-24	SACS6
SLC38A10	downregulated	1.22196e-45	-0.16617	0.454	0.795	3.01213e-41	SACS6
BRWD1	downregulated	3.49441e-61	-0.166202	0.405	0.773	8.61371e-57	SACS6
ALG2	downregulated	7.1947e-67	-0.166321	0.378	0.75	1.77349e-62	SACS6
ASPN	downregulated	5.00802e-18	-0.166448	0.241	0.413	1.23448e-13	SACS6
BNIP2	downregulated	6.52873e-50	-0.166469	0.607	0.927	1.60933e-45	SACS6
USP14	downregulated	1.04836e-35	-0.166626	0.667	0.941	2.58421e-31	SACS6
RBM5	downregulated	4.77097e-64	-0.166634	0.351	0.711	1.17604e-59	SACS6
NT5E	downregulated	3.36716e-34	-0.166685	0.492	0.801	8.30004e-30	SACS6
FZD71	downregulated	8.4865e-32	-0.166699	0.423	0.714	2.09192e-27	SACS6
PXK	downregulated	7.91248e-54	-0.166726	0.483	0.829	1.95043e-49	SACS6
KAT6B	downregulated	1.12174e-59	-0.166734	0.366	0.716	2.7651e-55	SACS6
COL14A11	downregulated	6.73351e-23	-0.166946	0.317	0.526	1.65981e-18	SACS6
MIA2	downregulated	7.28482e-58	-0.166978	0.398	0.725	1.79571e-53	SACS6
EIF4A3	downregulated	1.03318e-68	-0.167093	0.468	0.855	2.54679e-64	SACS6
YY1	downregulated	3.42758e-21	-0.16715	0.649	0.959	8.44897e-17	SACS6
ZDHHC17	downregulated	1.87724e-64	-0.167151	0.335	0.697	4.62739e-60	SACS6
IWS1	downregulated	5.62799e-63	-0.167272	0.454	0.79	1.3873e-58	SACS6
SASH1	downregulated	2.22027e-48	-0.167303	0.505	0.834	5.47296e-44	SACS6
PAWR2	downregulated	9.49617e-23	-0.167431	0.701	0.942	2.34081e-18	SACS6
SMC1A	downregulated	4.38625e-64	-0.167579	0.391	0.736	1.08121e-59	SACS6
BRD4	downregulated	6.40445e-26	-0.16777	0.587	0.939	1.5787e-21	SACS6
LINC-PINT	downregulated	2.75806e-56	-0.167985	0.216	0.541	6.79862e-52	SACS6
LRP6	downregulated	9.839e-55	-0.168072	0.368	0.706	2.42531e-50	SACS6
TMEM50A	downregulated	2.95685e-13	-0.168091	0.777	0.985	7.28863e-09	SACS6
DHX29	downregulated	9.57197e-37	-0.168266	0.577	0.911	2.35949e-32	SACS6
TAF7	downregulated	5.43611e-43	-0.168312	0.578	0.907	1.34e-38	SACS6
TBL1XR1	downregulated	7.71931e-40	-0.168403	0.589	0.917	1.90281e-35	SACS6
PRCP	downregulated	2.02284e-58	-0.168409	0.425	0.782	4.98629e-54	SACS6
GABPB1-AS1	downregulated	3.04701e-52	-0.168457	0.285	0.612	7.51088e-48	SACS6
ARFGAP3	downregulated	2.27216e-45	-0.168601	0.598	0.911	5.60089e-41	SACS6
UBE3A	downregulated	7.30893e-43	-0.16868	0.575	0.902	1.80165e-38	SACS6
HSP90AA1	downregulated	1.17779e-46	-0.168763	0.959	0.994	2.90326e-42	SACS6
GAA	downregulated	1.68052e-51	-0.168815	0.42	0.752	4.14247e-47	SACS6
DIDO1	downregulated	4.9616e-62	-0.168816	0.36	0.697	1.22303e-57	SACS6
AKAP11	downregulated	1.04916e-62	-0.168852	0.443	0.788	2.58617e-58	SACS6
LRP12	downregulated	2.00446e-61	-0.168858	0.384	0.716	4.941e-57	SACS6
CHID1	downregulated	3.34465e-34	-0.169036	0.577	0.928	8.24457e-30	SACS6
PSMC6	downregulated	8.97765e-55	-0.169051	0.587	0.92	2.21299e-50	SACS6
RAB3GAP2	downregulated	2.29139e-63	-0.169312	0.432	0.777	5.64829e-59	SACS6
COMT	downregulated	1.68648e-21	-0.169382	0.732	0.975	4.15718e-17	SACS6
DARS	downregulated	3.04713e-41	-0.169395	0.586	0.908	7.51117e-37	SACS6
CCDC88A	downregulated	1.99548e-51	-0.169414	0.407	0.705	4.91886e-47	SACS6
SCFD1	downregulated	1.98409e-55	-0.16959	0.559	0.882	4.89079e-51	SACS6
METRNL	downregulated	4.58161e-16	-0.169713	0.686	0.969	1.12937e-11	SACS6
DOCK1	downregulated	3.91168e-58	-0.169738	0.463	0.81	9.6423e-54	SACS6
WAC	downregulated	1.39069e-34	-0.169802	0.573	0.92	3.42806e-30	SACS6
PDLIM51	downregulated	2.91723e-22	-0.169971	0.667	0.935	7.19096e-18	SACS6
STRN3	downregulated	7.48358e-54	-0.170005	0.49	0.836	1.8447e-49	SACS6
SLC16A7	downregulated	1.12303e-59	-0.170172	0.332	0.66	2.76826e-55	SACS6
RBBP6	downregulated	2.25368e-50	-0.170181	0.461	0.829	5.55531e-46	SACS6
UBR2	downregulated	6.79708e-70	-0.170228	0.33	0.693	1.67548e-65	SACS6
VPS26A	downregulated	1.47189e-47	-0.170446	0.596	0.914	3.62821e-43	SACS6
PBX11	downregulated	2.72237e-29	-0.170606	0.569	0.916	6.71065e-25	SACS6
TENT5A	downregulated	1.61408e-36	-0.17066	0.461	0.748	3.9787e-32	SACS6
LUZP1	downregulated	6.39404e-48	-0.170793	0.517	0.856	1.57613e-43	SACS6
MEIS2	downregulated	2.53244e-37	-0.17102	0.49	0.811	6.24247e-33	SACS6
ERCC5	downregulated	4.71402e-67	-0.171089	0.411	0.749	1.16201e-62	SACS6
PURA	downregulated	6.06059e-41	-0.171121	0.551	0.909	1.49394e-36	SACS6
ANXA1	downregulated	1.22941e-36	-0.171172	0.951	0.996	3.03049e-32	SACS6
SLC5A31	downregulated	4.85698e-43	-0.171185	0.351	0.644	1.19725e-38	SACS6
TP53BP1	downregulated	3.7668e-68	-0.171206	0.386	0.759	9.28516e-64	SACS6
NPC21	downregulated	3.54036e-15	-0.171227	0.811	0.986	8.72699e-11	SACS6
FAS	downregulated	1.61035e-48	-0.171317	0.418	0.721	3.96951e-44	SACS6
ARHGAP241	downregulated	4.02757e-60	-0.17137	0.387	0.736	9.92797e-56	SACS6
SCCPDH	downregulated	1.29266e-64	-0.171514	0.449	0.833	3.18642e-60	SACS6
ZEB21	downregulated	1.91846e-47	-0.171594	0.499	0.827	4.72901e-43	SACS6
CCN52	downregulated	5.18167e-11	-0.17181	0.312	0.457	1.27728e-06	SACS6
AMOTL2	downregulated	9.68601e-36	-0.171847	0.495	0.854	2.3876e-31	SACS6
DIS3	downregulated	3.48562e-67	-0.171882	0.393	0.747	8.59206e-63	SACS6
FAM160B1	downregulated	1.20723e-60	-0.171907	0.425	0.767	2.97583e-56	SACS6
SOCS51	downregulated	1.40973e-41	-0.171996	0.483	0.84	3.475e-37	SACS6
IRS21	downregulated	1.43566e-38	-0.172067	0.438	0.776	3.53891e-34	SACS6
KDELR21	downregulated	2.90898e-15	-0.172187	0.802	0.986	7.17063e-11	SACS6
CNIH4	downregulated	1.1134e-34	-0.172194	0.571	0.934	2.74454e-30	SACS6
NUMA1	downregulated	2.28237e-53	-0.172248	0.445	0.786	5.62605e-49	SACS6
TUFM	downregulated	5.1631e-35	-0.172356	0.674	0.95	1.2727e-30	SACS6
SHPRH	downregulated	3.13406e-69	-0.172372	0.294	0.667	7.72547e-65	SACS6
ENPP2	downregulated	1.41688e-36	-0.172629	0.256	0.511	3.4926e-32	SACS6
RND3	downregulated	4.11025e-22	-0.172742	0.744	0.961	1.01318e-17	SACS6
FAR1	downregulated	8.54038e-62	-0.172786	0.465	0.811	2.1052e-57	SACS6
WDR11	downregulated	4.22917e-63	-0.17286	0.409	0.746	1.04249e-58	SACS6
MAGT1	downregulated	1.37533e-61	-0.172912	0.452	0.802	3.39019e-57	SACS6
HNRNPH2	downregulated	5.95425e-68	-0.173009	0.47	0.831	1.46772e-63	SACS6
SOX41	downregulated	1.37744e-14	-0.173134	0.649	0.94	3.39539e-10	SACS6
EDEM3	downregulated	7.93779e-65	-0.173175	0.38	0.72	1.95667e-60	SACS6
EXT1	downregulated	3.49244e-24	-0.173361	0.593	0.925	8.60886e-20	SACS6
ZNF622	downregulated	1.41004e-68	-0.173536	0.452	0.811	3.47575e-64	SACS6
TGFBR2	downregulated	4.58129e-32	-0.173697	0.55	0.898	1.12929e-27	SACS6
RASAL2	downregulated	4.61903e-52	-0.173718	0.443	0.798	1.13859e-47	SACS6
SFT2D2	downregulated	2.70421e-41	-0.173775	0.537	0.901	6.66589e-37	SACS6
USP15	downregulated	1.02362e-63	-0.173808	0.465	0.821	2.52322e-59	SACS6
TXLNA	downregulated	5.55546e-53	-0.173867	0.485	0.84	1.36942e-48	SACS6
PCSK7	downregulated	7.24683e-49	-0.174121	0.405	0.732	1.78634e-44	SACS6
SNX21	downregulated	5.00069e-48	-0.174164	0.618	0.922	1.23267e-43	SACS6
ENG	downregulated	9.1114e-17	-0.174184	0.649	0.949	2.24596e-12	SACS6
NDUFS2	downregulated	2.02312e-55	-0.174247	0.559	0.895	4.98699e-51	SACS6
PTPRG	downregulated	5.04161e-60	-0.17438	0.359	0.697	1.24276e-55	SACS6
CALCOCO2	downregulated	6.28234e-39	-0.174404	0.641	0.934	1.5486e-34	SACS6
ALG5	downregulated	8.85742e-57	-0.174435	0.508	0.866	2.18335e-52	SACS6
PHF14	downregulated	1.3438e-52	-0.174478	0.476	0.836	3.31247e-48	SACS6
MON2	downregulated	6.36823e-70	-0.174513	0.324	0.693	1.56977e-65	SACS6
ANKRD28	downregulated	1.16386e-48	-0.174594	0.461	0.816	2.86891e-44	SACS6
FKBP14	downregulated	3.88675e-48	-0.174626	0.42	0.75	9.58084e-44	SACS6
FAM120A	downregulated	9.89173e-29	-0.174677	0.611	0.939	2.43831e-24	SACS6
BDP1	downregulated	2.11844e-48	-0.17488	0.49	0.821	5.22197e-44	SACS6
GJA11	downregulated	1.06493e-43	-0.174934	0.305	0.608	2.62505e-39	SACS6
PHKB	downregulated	3.14097e-55	-0.175017	0.463	0.816	7.74248e-51	SACS6
PRRC2B	downregulated	3.89737e-53	-0.175043	0.472	0.839	9.60703e-49	SACS6
GANAB	downregulated	6.93709e-36	-0.175052	0.505	0.901	1.70999e-31	SACS6
UBAP2L	downregulated	1.14391e-57	-0.17518	0.501	0.845	2.81973e-53	SACS6
SMC6	downregulated	5.08445e-65	-0.175181	0.454	0.794	1.25332e-60	SACS6
PSG51	downregulated	4.35491e-22	-0.17529	0.438	0.645	1.07349e-17	SACS6
IARS2	downregulated	8.42952e-51	-0.175379	0.533	0.884	2.07788e-46	SACS6
NFIC	downregulated	3.12168e-21	-0.175403	0.643	0.962	7.69494e-17	SACS6
ZMYM2	downregulated	1.82417e-64	-0.175544	0.398	0.751	4.49659e-60	SACS6
CCT2	downregulated	1.9395e-37	-0.175598	0.719	0.953	4.78086e-33	SACS6
TMX1	downregulated	4.81622e-73	-0.175644	0.416	0.81	1.1872e-68	SACS6
VKORC1	downregulated	1.79607e-10	-0.175657	0.76	0.983	4.4273e-06	SACS6
PSMA3	downregulated	1.61717e-35	-0.175716	0.685	0.953	3.98634e-31	SACS6
ME1	downregulated	4.38234e-47	-0.175977	0.544	0.857	1.08025e-42	SACS6
DPT1	downregulated	1.85548e-24	-0.176038	0.312	0.536	4.57377e-20	SACS6
KLC1	downregulated	6.10949e-41	-0.176052	0.577	0.907	1.50599e-36	SACS6
KLF91	downregulated	1.07837e-45	-0.176173	0.476	0.819	2.65818e-41	SACS6
ECPAS	downregulated	7.26457e-66	-0.176235	0.465	0.813	1.79072e-61	SACS6
HNRNPH1	downregulated	7.08296e-49	-0.176301	0.486	0.862	1.74595e-44	SACS6
XPC	downregulated	4.63502e-53	-0.176358	0.499	0.846	1.14253e-48	SACS6
USO1	downregulated	7.58579e-46	-0.176424	0.613	0.922	1.8699e-41	SACS6
GFPT1	downregulated	4.81178e-40	-0.176654	0.62	0.917	1.1861e-35	SACS6
SNHG3	downregulated	5.56534e-53	-0.176677	0.36	0.678	1.37186e-48	SACS6
BAZ1A	downregulated	1.76574e-57	-0.176725	0.409	0.748	4.35254e-53	SACS6
SMARCC1	downregulated	2.04779e-49	-0.176765	0.546	0.878	5.0478e-45	SACS6
GLT8D1	downregulated	3.66214e-59	-0.176796	0.512	0.853	9.02718e-55	SACS6
[truncated: 6,355 more rows]

## Sheet: Legend
Supp. Table S6. List of differentially expressed genes (DEGs) between clusters in SASC.
List of references cited in Suppl. Table S6 are provided in the Reference section in the Supplementary Information.
