# Supplementary material for: Identifying differentiation markers between dermal fibroblasts and adipose-derived mesenchymal stromal cells (AD-MSCs) in human visceral and subcutaneous tissues using single-cell transcriptomics
Source: Stem Cell Res Ther. 2025 Feb 11;16:64. doi: 10.1186/s13287-025-04185-w (PMC11818286; doi:10.1186/s13287-025-04185-w)
Supplement: Supplementary file 3 — Supplementary Material 3 [file 13287_2025_4185_MOESM3_ESM.xlsx]

## Sheet: Supp. Table S7
Cluster	Term	Overlap	P-value	Adjusted P-value	Genes
SACS1	muscle contraction (GO:0006936)	16/129	2.83176e-15	3.72094e-12	OXTR;TPM2;TPM1;ITGA1;LMOD1;MYL12A;MYLK;ACTA2;MYL6;ACTC1;CALD1;SSPN;TLN1;MYL9;CRYAB;VCL
SACS1	platelet aggregation (GO:0070527)	10/36	1.02233e-13	6.71674e-11	CSRP1;ACTN1;HSPB1;FLNA;MYH9;TLN1;MYL9;MYL12A;ACTB;VCL
SACS1	homotypic cell-cell adhesion (GO:0034109)	10/44	9.47622e-13	4.15058e-10	CSRP1;ACTN1;HSPB1;FLNA;MYH9;TLN1;MYL9;MYL12A;ACTB;VCL
SACS1	extracellular matrix organization (GO:0030198)	17/300	1.38997e-10	4.56605e-08	COL15A1;ITGA4;ELN;COL11A1;COL12A1;ITGA1;THBS1;FBLN5;LOXL2;GREM1;ACAN;COL4A2;COL4A1;ITGA8;COL8A1;A2M;GAS6
SACS1	platelet degranulation (GO:0002576)	12/125	2.01855e-10	5.30474e-08	WDR1;ACTN1;RARRES2;PCDH7;FLNA;ACTN4;CD36;TLN1;A2M;GAS6;THBS1;VCL
SACS1	regulated exocytosis (GO:0045055)	13/180	1.21384e-09	2.65831e-07	WDR1;ACTN1;RARRES2;PCDH7;ACTN4;THBS1;MYH9;FLNA;CD36;TLN1;A2M;GAS6;VCL
SACS1	actomyosin structure organization (GO:0031032)	9/76	6.15334e-09	1.15507e-06	CSRP2;ACTC1;WDR1;CSRP1;TPM1;LMOD1;ANKRD1;MYH9;MYH10
SACS1	myofibril assembly (GO:0030239)	7/43	3.2656e-08	5.36376e-06	CSRP2;ACTC1;WDR1;CSRP1;TPM1;LMOD1;ANKRD1
SACS1	supramolecular fiber organization (GO:0097435)	15/351	7.79614e-08	1.13824e-05	COL15A1;TPM2;ACTN1;COL11A1;COL12A1;TPM1;LMOD1;FBLN5;LOXL2;GREM1;ACTC1;COL4A2;COL4A1;COL8A1;CD36
SACS1	extracellular structure organization (GO:0043062)	12/216	1.00148e-07	1.25815e-05	ACAN;COL15A1;COL4A2;ITGA4;COL4A1;ELN;COL11A1;ITGA1;ITGA8;COL8A1;THBS1;FBLN5
SACS2	secondary alcohol biosynthetic process (GO:1902653)	7/34	3.85209e-08	4.44989e-05	IDI1;FDPS;HMGCS1;INSIG1;CYP51A1;MSMO1;FDFT1
SACS2	cholesterol biosynthetic process (GO:0006695)	7/35	4.77456e-08	4.44989e-05	IDI1;FDPS;HMGCS1;INSIG1;CYP51A1;MSMO1;FDFT1
SACS2	sterol biosynthetic process (GO:0016126)	7/38	8.73621e-08	5.4281e-05	IDI1;FDPS;HMGCS1;INSIG1;CYP51A1;MSMO1;FDFT1
SACS2	cellular component disassembly (GO:0022411)	8/66	3.03821e-07	8.73871e-05	ADAMTS5;MMP11;MMP14;CTSL;CTSK;MMP2;SH3PXD2B;HTRA1
SACS2	extracellular matrix disassembly (GO:0022617)	8/66	3.03821e-07	8.73871e-05	ADAMTS5;MMP11;MMP14;CTSL;CTSK;MMP2;SH3PXD2B;HTRA1
SACS2	regulation of lipid metabolic process (GO:0019216)	9/92	3.54499e-07	8.73871e-05	IDI1;FDPS;HMGCS1;NPC2;SCD;RARRES2;PSAP;CYP51A1;FDFT1
SACS2	positive regulation of cell motility (GO:2000147)	13/221	3.69104e-07	8.73871e-05	PDGFRB;PDGFRA;GRN;STAT3;LAMB1;IGF1;SOD2;SDCBP;MMP14;GPNMB;MDK;PDGFD;MAP4K4
SACS2	extracellular matrix organization (GO:0030198)	15/300	3.75052e-07	8.73871e-05	APP;ECM2;LUM;MMP2;HTRA1;DPT;LAMB1;DCN;MMP11;ADAMTS5;MMP14;CTSL;CTSK;SH3PXD2B;COL6A3
SACS2	regulation of cell migration (GO:0030334)	17/408	7.99179e-07	0.000165519	PDGFRB;PDGFRA;IFITM1;GRN;STAT3;MITF;LAMB1;IGF1;SOD2;SDCBP;MMP14;FGF7;GPNMB;MDK;PDGFD;TP53INP1;MAP4K4
SACS2	positive regulation of cell differentiation (GO:0045597)	13/258	2.10788e-06	0.000392908	WWTR1;IFITM1;RARRES2;IGF1;ZFP36L1;SDCBP;GJA1;MDK;TMEM119;TCF4;IL6ST;RIN2;NBL1
SACS3	negative regulation of wound healing (GO:0061045)	3/29	3.5817e-06	0.00133849	SERPINE2;SERPINE1;FGF2
SACS3	regulation of receptor-mediated endocytosis (GO:0048259)	3/39	8.89797e-06	0.00133849	SERPINE1;DKK1;CLU
SACS3	negative regulation of plasminogen activation (GO:0010757)	2/5	1.04799e-05	0.00133849	SERPINE2;SERPINE1
SACS3	negative regulation of cell migration (GO:0030336)	4/144	1.40233e-05	0.00133849	IGFBP5;SERPINE1;CYP1B1;FGF2
SACS3	positive regulation of tau-protein kinase activity (GO:1902949)	2/6	1.571e-05	0.00133849	CLU;DKK1
SACS3	negative regulation of cell adhesion mediated by integrin (GO:0033629)	2/10	4.70113e-05	0.00266687	SERPINE1;CYP1B1
SACS3	regulation of tau-protein kinase activity (GO:1902947)	2/10	4.70113e-05	0.00266687	CLU;DKK1
SACS3	regulation of cell migration (GO:0030334)	5/408	5.35685e-05	0.00266687	SERPINE2;IGFBP5;SERPINE1;CYP1B1;FGF2
SACS3	negative regulation of cell adhesion (GO:0007162)	3/73	5.91826e-05	0.00266687	SERPINE1;CYP1B1;TGFBI
SACS3	negative regulation of hemostasis (GO:1900047)	2/12	6.88628e-05	0.00266687	SERPINE2;SERPINE1
SACS5	extracellular matrix organization (GO:0030198)	38/300	6.65052e-31	1.05012e-27	ITGB1;APP;SPARC;COL16A1;ITGB5;COL11A1;COL12A1;PLOD2;LAMC1;THBS1;FBLN5;COMP;ADAMTS2;SH3PXD2A;SERPINH1;TIMP2;QSOX1;ITGAV;TIMP1;DST;LAMB2;ITGA1;FN1;ADAM10;HSPG2;MMP14;COL3A1;VCAN;LOX;COL5A1;COL6A2;PXDN;COL5A2;ITGA11;COL6A1;DDR2;FBN1;PLEC
SACS5	extracellular structure organization (GO:0043062)	29/216	2.00362e-24	1.2071e-21	ITGB1;APP;SPARC;COL16A1;ITGB5;COL11A1;LAMC1;THBS1;FBLN5;COMP;ADAMTS2;SH3PXD2A;ITGAV;LAMB2;ITGA1;FN1;HSPG2;MMP14;COL3A1;VCAN;LOX;COL5A1;COL6A2;PXDN;COL5A2;ITGA11;COL6A1;DDR2;FBN1
SACS5	external encapsulating structure organization (GO:0045229)	29/217	2.29342e-24	1.2071e-21	ITGB1;APP;SPARC;COL16A1;ITGB5;COL11A1;LAMC1;THBS1;FBLN5;COMP;ADAMTS2;SH3PXD2A;ITGAV;LAMB2;ITGA1;FN1;HSPG2;MMP14;COL3A1;VCAN;LOX;COL5A1;COL6A2;PXDN;COL5A2;ITGA11;COL6A1;DDR2;FBN1
SACS5	supramolecular fiber organization (GO:0097435)	27/351	1.82991e-16	7.22355e-14	APP;COL16A1;COL11A1;COL12A1;PLOD2;LTBP2;LTBP3;FBLN5;ADAMTS2;SERPINH1;DYNC1H1;DST;ADAM10;HSPG2;COL3A1;CLIP1;LOX;COL5A1;COL6A2;PXDN;COL5A2;COL6A1;FAT1;MFGE8;ITM2B;DDR2;PLEC
SACS5	collagen fibril organization (GO:0030199)	16/89	5.07489e-16	1.60265e-13	COL16A1;DST;COL11A1;COL12A1;PLOD2;ADAMTS2;COL3A1;LOX;COL5A1;COL6A2;PXDN;COL6A1;COL5A2;SERPINH1;PLEC;DDR2
SACS5	cellular protein metabolic process (GO:0044267)	25/417	7.42255e-13	1.95337e-10	APP;RPN2;PRKDC;MIA3;PLOD2;RRBP1;LAMC1;PRSS23;PCSK5;FSTL1;CDH2;QSOX1;IGFBP7;TIMP1;LAMB2;APLP2;FN1;ADAM10;DNAJC3;VCAN;LOX;CPE;MFGE8;FBN1;EIF4G1
SACS5	cell-matrix adhesion (GO:0007160)	12/100	3.49462e-10	7.66449e-08	ITGB1;COL3A1;ITGB5;PEAK1;ITGA11;ITGA1;FN1;ITGBL1;ITGAV;PKD1;FBLN5;THBS3
SACS5	platelet degranulation (GO:0002576)	13/125	3.88321e-10	7.66449e-08	LGALS3BP;APP;SPARC;APLP2;FN1;THBS1;TMX3;LAMP2;PSAP;TIMP3;FLNA;QSOX1;TIMP1
SACS5	endodermal cell differentiation (GO:0035987)	8/32	7.44029e-10	1.30536e-07	MMP14;ITGB5;COL11A1;COL12A1;COL6A1;FN1;ITGAV;INHBA
SACS5	endoderm formation (GO:0001706)	8/36	2.06851e-09	3.26618e-07	MMP14;ITGB5;COL11A1;COL12A1;COL6A1;FN1;ITGAV;INHBA
SACS6	aerobic electron transport chain (GO:0019646)	10/70	7.73866e-15	1.70757e-12	COX8A;NDUFA11;UQCRQ;NDUFB2;UQCR11;UQCR10;COX5B;COX7C;UQCRH;COX6B1
SACS6	mitochondrial ATP synthesis coupled electron transport (GO:0042775)	10/71	8.98723e-15	1.70757e-12	COX8A;NDUFA11;UQCRQ;NDUFB2;UQCR11;UQCR10;COX5B;COX7C;UQCRH;COX6B1
SACS6	cytoplasmic translation (GO:0002181)	8/93	2.93569e-10	3.71854e-08	RPS26;RPL41;RPL32;TMA7;RPL35;RPL29;RPS10;RPS13
SACS6	protein targeting to ER (GO:0045047)	8/103	6.69981e-10	6.36482e-08	RPS26;RPL41;RPL32;SEC61G;RPL35;RPL29;RPS10;RPS13
SACS6	SRP-dependent cotranslational protein targeting to membrane (GO:0006614)	7/90	8.31372e-09	6.31842e-07	RPS26;RPL41;RPL32;RPL35;RPL29;RPS10;RPS13
SACS6	cotranslational protein targeting to membrane (GO:0006613)	7/94	1.12865e-08	7.14815e-07	RPS26;RPL41;RPL32;RPL35;RPL29;RPS10;RPS13
SACS6	mitochondrial electron transport, ubiquinol to cytochrome c (GO:0006122)	4/12	3.32081e-08	1.80273e-06	UQCRQ;UQCR11;UQCR10;UQCRH
SACS6	nuclear-transcribed mRNA catabolic process, nonsense-mediated decay (GO:0000184)	7/113	4.07801e-08	1.93705e-06	RPS26;RPL41;RPL32;RPL35;RPL29;RPS10;RPS13
SACS6	mitochondrial ATP synthesis coupled proton transport (GO:0042776)	4/17	1.57923e-07	6.00108e-06	ATP5MG;ATP5F1E;ATP5MF;ATP5ME
SACS6	mitochondrial electron transport, cytochrome c to oxygen (GO:0006123)	4/17	1.57923e-07	6.00108e-06	COX8A;COX5B;COX7C;COX6B1
SACS7	nucleic acid metabolic process (GO:0090304)	9/71	3.64084e-08	6.43205e-05	HNRNPM;NT5E;HNRNPA3;HNRNPK;HNRNPA2B1;HNRNPD;HNRNPR;HNRNPC;HNRNPA1
SACS7	cytokine-mediated signaling pathway (GO:0019221)	23/621	7.05656e-08	6.43205e-05	EIF5A;ANXA1;TGFB1;TNFRSF12A;GSTO1;MSN;YWHAZ;HSP90B1;GREM2;MT2A;PSMC5;CXCL12;CCND1;HNRNPDL;PSMD2;HNRNPA2B1;CFL1;FSCN1;PSME2;BIRC5;PLP2;VIM;CD44
SACS7	interleukin-12-mediated signaling pathway (GO:0035722)	6/46	6.22751e-06	0.0023272	HNRNPDL;GSTO1;CFL1;HNRNPA2B1;MSN;PSME2
SACS7	negative regulation of programmed cell death (GO:0043069)	15/381	7.19851e-06	0.0023272	ANXA1;HMGA2;FMN2;DKK1;YWHAZ;HSP90B1;PSMC5;HNRNPK;AXL;CFL1;BIRC5;VDAC1;PTMA;MET;CD44
SACS7	cellular response to interleukin-12 (GO:0071349)	6/48	8.02431e-06	0.0023272	HNRNPDL;GSTO1;CFL1;HNRNPA2B1;MSN;PSME2
SACS7	positive regulation of blood vessel endothelial cell migration (GO:0043536)	6/48	8.02431e-06	0.0023272	FOXC2;ATP5F1A;ATP5F1B;TGFB1;ANXA1;HMGB1
SACS7	RNA splicing, via transesterification reactions with bulged adenosine as nucleophile (GO:0000377)	12/251	8.93603e-06	0.0023272	HNRNPM;HNRNPA3;DDX39A;HNRNPK;HNRNPA2B1;HNRNPD;SRSF2;SRSF3;HNRNPR;HNRNPC;HNRNPA1;SNRPB
SACS7	mRNA processing (GO:0006397)	13/300	1.08502e-05	0.00247248	HNRNPA3;HNRNPR;HNRNPM;DDX39A;HNRNPK;HNRNPA2B1;HNRNPD;SRSF2;SRSF3;HNRNPC;AURKAIP1;HNRNPA1;SNRPB
SACS7	positive regulation of mononuclear cell migration (GO:0071677)	5/31	1.30802e-05	0.00264947	CXCL12;C1QBP;SERPINE1;HMGB1;CALR
SACS7	regulation of cell migration (GO:0030334)	15/408	1.61814e-05	0.00294987	SEMA7A;ANXA1;TGFB1;WNT5B;CAV1;SERPINE1;RHOC;CORO1C;FGF5;DOCK10;CXCL12;PODXL;LMNA;HAS2;TMSB10
SACS4	negative regulation of neuron projection development (GO:0010977)	2/58	0.00151854	0.0760547	STMN2;THY1
SACS4	canonical Wnt signaling pathway (GO:0060070)	2/68	0.00208021	0.0760547	SFRP4;CTNNB1
SACS4	regulation of BMP signaling pathway (GO:0030510)	2/76	0.00259011	0.0760547	SFRP4;CRIM1
SACS4	Wnt signaling pathway (GO:0016055)	2/92	0.00376805	0.0760547	SFRP4;CTNNB1
SACS4	supramolecular fiber organization (GO:0097435)	3/351	0.00489491	0.0760547	STMN2;MDM2;PLOD2
SACS4	regulation of cell cycle process (GO:0010564)	2/106	0.0049676	0.0760547	CTNNB1;MKI67
SACS4	cellular response to indole-3-methanol (GO:0071681)	1/5	0.00499044	0.0760547	CTNNB1
SACS4	trivalent inorganic anion homeostasis (GO:0072506)	1/5	0.00499044	0.0760547	SFRP4
SACS4	response to indole-3-methanol (GO:0071680)	1/5	0.00499044	0.0760547	CTNNB1
SACS4	negative regulation of plasminogen activation (GO:0010757)	1/5	0.00499044	0.0760547	SERPINE2
SACS8	RNA processing (GO:0006396)	16/179	3.49231e-11	5.01496e-08	DDX17;ZCCHC8;IVNS1ABP;RBM39;FUS;PRPF4B;BICD1;SON;DDX39B;HNRNPH1;HNRNPA2B1;LUC7L3;TENT2;SF3B1;SRSF11;RBM6
SACS8	mRNA processing (GO:0006397)	17/300	9.73118e-09	6.98699e-06	ZCCHC8;DDX5;RNMT;FUS;PRPF4B;GTF2H2;PNN;SON;DDX39B;HNRNPH1;TRA2B;HNRNPA2B1;SF3B1;SRSF10;SRSF11;SF1;RBM6
SACS8	mRNA splicing, via spliceosome (GO:0000398)	15/274	1.16736e-07	5.58778e-05	DDX17;ZCCHC8;DDX5;FUS;PRPF4B;PNN;DDX39B;HNRNPH1;TRA2B;HNRNPA2B1;SF3B1;SRSF10;SRSF11;SF1;RBM6
SACS8	RNA splicing, via transesterification reactions with bulged adenosine as nucleophile (GO:0000377)	14/251	2.48894e-07	8.9353e-05	ZCCHC8;DDX5;FUS;PRPF4B;PNN;DDX39B;HNRNPH1;TRA2B;HNRNPA2B1;SF3B1;SRSF10;SRSF11;SF1;RBM6
SACS8	RNA splicing (GO:0008380)	9/98	6.09849e-07	0.000175149	IVNS1ABP;DDX39B;FUS;TRA2B;LUC7L3;PRPF4B;SF3B1;SRSF10;SRSF11
SACS8	regulation of RNA splicing (GO:0043484)	8/76	9.15829e-07	0.000219188	RBM39;TIA1;SON;HNRNPH1;FUS;TRA2B;SRSF10;SF1
SACS8	regulation of mRNA splicing, via spliceosome (GO:0048024)	8/90	3.34122e-06	0.000685428	DDX17;RBM39;DDX5;TIA1;SON;TRA2B;SRSF10;SF1
SACS8	spliceosomal complex assembly (GO:0000245)	6/46	6.22751e-06	0.00111784	DDX39B;LUC7L;LUC7L3;SF3B1;SRSF10;SF1
SACS8	RNA metabolic process (GO:0016070)	9/133	7.8074e-06	0.00124571	DDX17;RBM39;DDX39B;DDX24;HNRNPH1;HNRNPA2B1;TENT2;BICD1;RBM6
SACS8	regulation of mRNA processing (GO:0050684)	5/36	2.78681e-05	0.00400186	RBM39;TIA1;SON;SRSF10;SF1
SACS9	regulated exocytosis (GO:0045055)	12/180	2.75238e-07	0.000467377	LYN;SRGN;CYB5R1;TGFB2;ITIH3;RAB11FIP1;SYNGR2;PCDH7;FAM3C;CALM1;VCL;SOD1
SACS9	platelet degranulation (GO:0002576)	10/125	5.22209e-07	0.000467377	LYN;SRGN;CYB5R1;TGFB2;ITIH3;PCDH7;FAM3C;CALM1;VCL;SOD1
SACS9	regulation of cellular response to growth factor stimulus (GO:0090287)	4/17	2.08549e-05	0.0124434	TWSG1;ITGA3;SLIT2;FSTL1
SACS9	regulation of neuron apoptotic process (GO:0043523)	7/98	5.77478e-05	0.0258421	NTRK2;TGFB2;WFS1;BDNF;CCL2;RETREG1;SOD1
SACS9	negative regulation of neuron apoptotic process (GO:0043524)	6/71	7.73957e-05	0.0277077	NTRK2;BDNF;WFS1;CCL2;RETREG1;SOD1
SACS9	actomyosin structure organization (GO:0031032)	6/76	0.000113356	0.0338178	PDLIM1;ROCK1;TNNT2;EPB41L2;ANKRD1;MYOZ2
SACS9	maintenance of blood-brain barrier (GO:0035633)	4/30	0.000216906	0.0554661	SLC1A1;DMD;JAM2;VCL
SACS9	cardiac muscle tissue morphogenesis (GO:0055008)	4/32	0.000280207	0.0560257	TNNC1;TNNT2;ANKRD1;PKP2
SACS9	muscle contraction (GO:0006936)	7/129	0.000321675	0.0560257	MYH2;ROCK1;TNNC1;TNNT2;DMD;CALM1;VCL
SACS9	ventricular cardiac muscle tissue morphogenesis (GO:0055010)	4/34	0.000355773	0.0560257	TGFB2;TNNC1;TNNT2;PKP2

## Sheet: Legend
Supp. Table S7. Gene Ontology analysis in SASC clusters.
