# Supplementary material for: Identifying differentiation markers between dermal fibroblasts and adipose-derived mesenchymal stromal cells (AD-MSCs) in human visceral and subcutaneous tissues using single-cell transcriptomics
Source: Stem Cell Res Ther. 2025 Feb 11;16:64. doi: 10.1186/s13287-025-04185-w (PMC11818286; doi:10.1186/s13287-025-04185-w)
Supplement: Supplementary file 4 — Supplementary Material 4 [file 13287_2025_4185_MOESM4_ESM.xlsx]

## Sheet: Suppl. Table S9
Cluster	Term	Overlap	P-value	Adjusted P-value	Genes
VASC1	mitochondrial electron transport, NADH to ubiquinone (GO:0006120)	11/39	9.95143e-14	1.15955e-10	NDUFB9;NDUFA8;NDUFB8;NDUFS8;NDUFB10;NDUFS7;NDUFB11;NDUFA12;NDUFAB1;NDUFC2;NDUFV2
VASC1	aerobic electron transport chain (GO:0019646)	13/70	1.94477e-13	1.15955e-10	NDUFB9;NDUFA8;NDUFB8;NDUFB10;NDUFA12;NDUFB11;NDUFC2;COX6A1;COX5A;NDUFS8;NDUFS7;NDUFAB1;NDUFV2
VASC1	mitochondrial ATP synthesis coupled electron transport (GO:0042775)	13/71	2.36e-13	1.15955e-10	NDUFB9;NDUFA8;NDUFB8;NDUFB10;NDUFA12;NDUFB11;NDUFC2;COX6A1;COX5A;NDUFS8;NDUFS7;NDUFAB1;NDUFV2
VASC1	mitochondrial respiratory chain complex I assembly (GO:0032981)	12/58	4.27764e-13	1.26105e-10	NDUFB9;NDUFA8;NDUFB8;NDUFS8;NDUFS7;NDUFB10;NDUFA12;NDUFB11;NDUFAB1;NDUFC2;NDUFAF3;NDUFV2
VASC1	NADH dehydrogenase complex assembly (GO:0010257)	12/58	4.27764e-13	1.26105e-10	NDUFB9;NDUFA8;NDUFB8;NDUFS8;NDUFS7;NDUFB10;NDUFA12;NDUFB11;NDUFAB1;NDUFC2;NDUFAF3;NDUFV2
VASC1	mitochondrial respiratory chain complex assembly (GO:0033108)	12/90	9.94162e-11	2.44232e-08	NDUFB9;NDUFA8;NDUFB8;NDUFS8;NDUFS7;NDUFB10;NDUFA12;NDUFB11;NDUFAB1;NDUFC2;NDUFAF3;NDUFV2
VASC1	homotypic cell-cell adhesion (GO:0034109)	7/44	2.52151e-07	5.30958e-05	FIBP;CSRP1;HSPB1;CLIC1;MYL9;MYL12A;CD99
VASC1	antigen processing and presentation of exogenous peptide antigen via MHC class I, TAP-dependent (GO:0002479)	8/73	6.69812e-07	0.000123413	PSMD8;PSMB6;PSMB5;PSMB2;PSMB3;PSMB1;HLA-C;CYBA
VASC1	antigen processing and presentation of exogenous peptide antigen via MHC class I (GO:0042590)	8/78	1.11955e-06	0.000183357	PSMD8;PSMB6;PSMB5;PSMB2;PSMB3;PSMB1;HLA-C;CYBA
VASC1	Gene	6/36	1.4072e-06	0.000207421	FIBP;CSRP1;HSPB1;CLIC1;MYL9;MYL12A
VASC2	extracellular matrix organization (GO:0030198)	10/300	5.78668e-08	5.78668e-05	APP;POSTN;CTSL;CTSK;MMP2;ADAM12;BGN;HTRA1;COL6A3;TGFBI
VASC2	extracellular structure organization (GO:0043062)	7/216	7.80548e-06	0.00268149	APP;POSTN;MMP2;ADAM12;BGN;COL6A3;TGFBI
VASC2	external encapsulating structure organization (GO:0045229)	7/217	8.04448e-06	0.00268149	APP;POSTN;MMP2;ADAM12;BGN;COL6A3;TGFBI
VASC2	cellular component disassembly (GO:0022411)	4/66	7.09008e-05	0.0130657	CTSL;CTSK;MMP2;HTRA1
VASC2	extracellular matrix disassembly (GO:0022617)	4/66	7.09008e-05	0.0130657	CTSL;CTSK;MMP2;HTRA1
VASC2	regulation of epidermal cell differentiation (GO:0045604)	3/25	7.83942e-05	0.0130657	CTSL;CTSK;ZFP36L1
VASC2	negative regulation of proteasomal ubiquitin-dependent protein catabolic process (GO:0032435)	3/31	0.000151023	0.0185816	SDCBP;UBXN1;NOP53
VASC2	response to insulin (GO:0032868)	4/84	0.000181425	0.0185816	INSIG1;RAB13;TRIB3;ZFP36L1
VASC2	regulation of keratinocyte differentiation (GO:0045616)	3/34	0.000199612	0.0185816	CTSL;CTSK;ZFP36L1
VASC2	secondary alcohol biosynthetic process (GO:1902653)	3/34	0.000199612	0.0185816	HMGCS1;INSIG1;MSMO1
VASC3	extracellular matrix organization (GO:0030198)	18/300	1.41984e-09	2.32038e-06	GSN;ITGA4;PLOD2;THBS1;FBLN5;TGFBR1;MFAP5;VCAN;SH3PXD2A;LOX;COL4A2;P4HA1;COL4A1;COL5A2;COL8A1;ITGAV;TIMP1;FBN1
VASC3	supramolecular fiber organization (GO:0097435)	19/351	2.68874e-09	2.32038e-06	DYNC1H1;GSN;USP9X;DCTN1;ACTN1;LMOD1;PLOD2;LTBP3;FBLN5;TGFBR1;LOX;COL4A2;P4HA1;COL4A1;COL5A2;FAT1;COL8A1;MFGE8;ITM2B
VASC3	regulation of cell migration (GO:0030334)	20/408	5.49003e-09	3.1586e-06	SPAG9;MACF1;KANK1;CLIC4;CEMIP;TCAF1;SERPINE2;SEMA3C;LIMCH1;F2R;NEXN;ACTN4;SULF1;THBS1;TGFBR1;MYLK;NAV3;FLNA;FERMT2;VCL
VASC3	extracellular structure organization (GO:0043062)	14/216	3.88199e-08	1.49372e-05	ITGA4;THBS1;FBLN5;TGFBR1;MFAP5;VCAN;SH3PXD2A;LOX;COL4A2;COL4A1;COL5A2;COL8A1;ITGAV;FBN1
VASC3	cellular protein metabolic process (GO:0044267)	19/417	4.32713e-08	1.49372e-05	RPN2;APLP2;PLOD2;FSTL1;CKAP4;FSTL3;HSP90B1;DNAJC3;SPCS3;VCAN;CDH2;LOX;CALU;MSRB3;IGFBP7;TIMP1;MFGE8;FBN1;EIF4G1
VASC3	external encapsulating structure organization (GO:0045229)	13/217	2.99386e-07	8.61234e-05	ITGA4;THBS1;FBLN5;MFAP5;VCAN;SH3PXD2A;LOX;COL4A2;COL4A1;COL5A2;COL8A1;ITGAV;FBN1
VASC3	platelet degranulation (GO:0002576)	10/125	5.22209e-07	0.000128762	APLP2;ACTN1;TIMP3;PHACTR2;FLNA;ACTN4;TIMP1;TLN1;THBS1;VCL
VASC3	regulated exocytosis (GO:0045055)	11/180	2.05692e-06	0.000414132	APLP2;ACTN1;TIMP3;PHACTR2;MYH9;FLNA;ACTN4;TIMP1;TLN1;THBS1;VCL
VASC3	post-translational protein modification (GO:0043687)	15/345	2.15944e-06	0.000414132	APLP2;LMO7;HIF1A;FSTL1;CKAP4;FSTL3;HSP90B1;DNAJC3;VCAN;CDH2;CALU;IGFBP7;TIMP1;MFGE8;FBN1
VASC3	collagen fibril organization (GO:0030199)	8/89	3.07028e-06	0.000529931	COL4A2;LOX;P4HA1;COL4A1;COL5A2;COL8A1;PLOD2;TGFBR1
VASC4	positive regulation of lipid biosynthetic process (GO:0046889)	3/35	0.000102301	0.0383353	CTDNEP1;CHP1;LDLR
VASC4	positive regulation of cellular biosynthetic process (GO:0031328)	5/180	0.000103052	0.0383353	CTDNEP1;EGR1;CHP1;LDLR;SOX4
VASC4	positive regulation of triglyceride biosynthetic process (GO:0010867)	2/11	0.000359227	0.0722865	CTDNEP1;LDLR
VASC4	negative regulation of protein modification by small protein conjugation or removal (GO:1903321)	3/55	0.000395307	0.0722865	CHP1;CTNNB1;SOX4
VASC4	regulation of triglyceride biosynthetic process (GO:0010866)	2/15	0.000681247	0.0722865	CTDNEP1;LDLR
VASC4	positive regulation of nuclear-transcribed mRNA catabolic process, deadenylation-dependent decay (GO:1900153)	2/15	0.000681247	0.0722865	PABPC1;ZFP36L1
VASC4	regulation of nuclear-transcribed mRNA catabolic process, deadenylation-dependent decay (GO:1900151)	2/15	0.000681247	0.0722865	PABPC1;ZFP36L1
VASC4	sympathetic nervous system development (GO:0048485)	2/16	0.000777274	0.0722865	CTNNB1;SOX4
VASC4	regulation of protein sumoylation (GO:0033233)	2/18	0.000987733	0.0779237	EGR1;CTNNB1
VASC4	positive regulation of triglyceride metabolic process (GO:0090208)	2/19	0.0011021	0.0779237	CTDNEP1;LDLR
VASC5	extracellular matrix organization (GO:0030198)	49/300	1.62205e-45	2.51094e-42	ITGB1;APP;SPARC;COL16A1;ITGB5;COL12A1;PLOD2;LAMC1;LOXL2;COMP;ADAMTS2;SH3PXD2A;TIMP2;QSOX1;ITGAV;TIMP1;DST;P3H1;ADAM10;HSPG2;MMP14;VCAN;LOX;COL4A2;COL4A1;COL6A2;PXDN;COL6A1;GAS6;PPIB;PLEC;THBS1;FBLN5;SERPINH1;LAMB2;LUM;FN1;LAMB1;COL1A1;MFAP5;COL3A1;COL1A2;COL5A1;P4HA1;P4HA2;COL5A2;ITGA11;P4HB;FBN1
VASC5	collagen fibril organization (GO:0030199)	25/89	1.03281e-29	6.03769e-27	COL16A1;COL12A1;PLOD2;LOXL2;ADAMTS2;SERPINH1;DST;LUM;P3H1;COL1A1;COL3A1;COL1A2;COL4A2;LOX;P4HA1;COL5A1;COL4A1;P4HA2;COL6A2;PXDN;COL6A1;COL5A2;P4HB;PPIB;PLEC
VASC5	extracellular structure organization (GO:0043062)	33/216	1.33377e-29	6.03769e-27	ITGB1;APP;SPARC;COL16A1;ITGB5;LAMC1;THBS1;FBLN5;COMP;ADAMTS2;SH3PXD2A;ITGAV;LAMB2;LUM;FN1;LAMB1;HSPG2;COL1A1;MFAP5;MMP14;COL3A1;VCAN;COL1A2;LOX;COL4A2;COL5A1;COL4A1;COL6A2;PXDN;COL5A2;ITGA11;COL6A1;FBN1
VASC5	external encapsulating structure organization (GO:0045229)	33/217	1.56013e-29	6.03769e-27	ITGB1;APP;SPARC;COL16A1;ITGB5;LAMC1;THBS1;FBLN5;COMP;ADAMTS2;SH3PXD2A;ITGAV;LAMB2;LUM;FN1;LAMB1;HSPG2;COL1A1;MFAP5;MMP14;COL3A1;VCAN;COL1A2;LOX;COL4A2;COL5A1;COL4A1;COL6A2;PXDN;COL5A2;ITGA11;COL6A1;FBN1
VASC5	supramolecular fiber organization (GO:0097435)	37/351	3.61424e-27	1.11897e-24	APP;COL16A1;COL12A1;PLOD2;LTBP2;LTBP3;FBLN5;LOXL2;EFEMP2;ADAMTS2;SERPINH1;EMILIN1;DYNC1H1;DST;LUM;P3H1;ADAM10;HSPG2;COL1A1;COL3A1;COL1A2;LOX;COL4A2;COL5A1;P4HA1;COL4A1;P4HA2;COL6A2;PXDN;COL5A2;COL6A1;FAT1;P4HB;MFGE8;PPIB;ITM2B;PLEC
VASC5	cellular protein metabolic process (GO:0044267)	34/417	2.3622e-21	6.09448e-19	APP;RPN2;RPN1;PLOD2;RRBP1;LAMC1;PRSS23;FSTL1;LOXL2;HSP90B1;TGOLN2;CDH2;STC2;QSOX1;IGFBP7;TIMP1;CCN1;LAMB2;APLP2;FN1;ADAM10;LAMB1;PDIA6;CKAP4;DNAJC3;SPCS3;VCAN;LOX;CALU;P4HB;GAS6;MFGE8;LGMN;FBN1
VASC5	post-translational protein modification (GO:0043687)	28/345	1.19112e-17	2.63407e-15	APP;LAMC1;PRSS23;FSTL1;HSP90B1;TGOLN2;CDH2;STC2;QSOX1;IGFBP7;TIMP1;CCN1;WSB1;LAMB2;APLP2;FN1;ADAM10;LMO7;LAMB1;PDIA6;CKAP4;DNAJC3;VCAN;CALU;P4HB;GAS6;MFGE8;FBN1
VASC5	extracellular matrix assembly (GO:0085029)	9/24	9.58338e-13	1.85438e-10	EFEMP2;LAMB2;PXDN;LAMB1;QSOX1;EMILIN1;LTBP3;GAS6;FBLN5
VASC5	endodermal cell differentiation (GO:0035987)	9/32	1.91885e-11	3.30043e-09	MMP14;ITGB5;COL4A2;COL12A1;COL6A1;FN1;ITGAV;LAMB1;INHBA
VASC5	platelet degranulation (GO:0002576)	14/125	2.93139e-11	4.5378e-09	LGALS3BP;APP;CD63;SPARC;APLP2;FN1;THBS1;LAMP2;PSAP;TIMP3;FLNA;QSOX1;TIMP1;GAS6
VASC6	SRP-dependent cotranslational protein targeting to membrane (GO:0006614)	29/90	6.77339e-41	4.88362e-38	RPL32;RPL31;RPL34;RPL36A;RPS15;RPS15A;RPL36;RPL35;RPLP2;RPL38;SEC61B;RPL37;RPL39;RPS13;RPS12;RPL41;RPL22;RPL35A;RPS26;RPS25;RPS28;RPS29;RPL37A;RPL27;RPL29;RPL28;UBA52;RPS21;RPS24
VASC6	cytoplasmic translation (GO:0002181)	29/93	2.07501e-40	7.48042e-38	RPL32;RPL31;RPL34;RPL36A;RPS15;RPS15A;RPL36;RPL35;RPL38;RPL37;RPL39;RPS13;RPS12;RPL41;RPL22;TMA7;RPL35A;RPS26;RPS25;RPS28;RPS29;RPL37A;RPL27;RPL22L1;RPL29;RPL28;UBA52;RPS21;RPS24
VASC6	protein targeting to ER (GO:0045047)	29/103	6.44805e-39	1.54968e-36	RPL32;RPL31;RPL34;RPL36A;RPS15;RPS15A;SEC61G;RPL36;RPL35;RPLP2;RPL38;RPL37;RPL39;RPS13;RPS12;RPL41;RPL22;RPL35A;RPS26;RPS25;RPS28;RPS29;RPL37A;RPL27;RPL29;RPL28;UBA52;RPS21;RPS24
VASC6	cotranslational protein targeting to membrane (GO:0006613)	28/94	2.25929e-38	4.07236e-36	RPL32;RPL31;RPL34;RPL36A;RPS15;RPS15A;RPL36;RPL35;RPLP2;RPL38;RPL37;RPL39;RPS13;RPS12;RPL41;RPL22;RPL35A;RPS26;RPS25;RPS28;RPS29;RPL37A;RPL27;RPL29;RPL28;UBA52;RPS21;RPS24
VASC6	nuclear-transcribed mRNA catabolic process, nonsense-mediated decay (GO:0000184)	28/113	8.05861e-36	1.16205e-33	RPL32;RPL31;RPL34;RPL36A;RPS15;RPS15A;RPL36;RPL35;RPLP2;RPL38;RPL37;RPL39;RPS13;RPS12;RPL41;RPL22;RPL35A;RPS26;RPS25;RPS28;RPS29;RPL37A;RPL27;RPL29;RPL28;UBA52;RPS21;RPS24
VASC6	translation (GO:0006412)	32/214	2.40182e-33	2.88619e-31	RPL32;RPL31;RPL34;RPL36A;RPS15;RPS15A;RPL36;RPL35;RPLP2;RPL38;RPL37;RPL39;RPS13;RPS12;RPL41;NDUFA7;RPL22;TMA7;RPL35A;RPS26;MRPL52;RPS25;RPS28;RPS29;RPL37A;RPL27;RPL22L1;RPL29;RPL28;UBA52;RPS21;RPS24
VASC6	peptide biosynthetic process (GO:0043043)	28/162	4.77518e-31	4.91844e-29	RPL32;RPL31;RPL34;RPL36A;RPS15;RPS15A;RPL36;RPL35;RPLP2;RPL38;RPL37;RPL39;RPS13;RPS12;RPL41;RPL22;RPL35A;RPS26;MRPL52;RPS25;RPS28;RPS29;RPL37A;RPL27;RPL29;RPL28;RPS21;RPS24
VASC6	nuclear-transcribed mRNA catabolic process (GO:0000956)	28/171	2.36941e-30	2.13544e-28	RPL32;RPL31;RPL34;RPL36A;RPS15;RPS15A;RPL36;RPL35;RPLP2;RPL38;RPL37;RPL39;RPS13;RPS12;RPL41;RPL22;RPL35A;RPS26;RPS25;RPS28;RPS29;RPL37A;RPL27;RPL29;RPL28;UBA52;RPS21;RPS24
VASC6	aerobic electron transport chain (GO:0019646)	21/70	5.43142e-29	4.35117e-27	COX8A;COX7B;NDUFA7;NDUFB7;NDUFA6;NDUFA11;UQCRB;NDUFB4;NDUFA2;NDUFB2;NDUFB1;NDUFC1;UQCR11;UQCR10;COX5B;COX6C;COX7C;UQCRH;COX6B1;UQCRQ;NDUFS5
VASC6	mitochondrial ATP synthesis coupled electron transport (GO:0042775)	21/71	7.66774e-29	5.52844e-27	COX8A;COX7B;NDUFA7;NDUFB7;NDUFA6;NDUFA11;UQCRB;NDUFB4;NDUFA2;NDUFB2;NDUFB1;NDUFC1;UQCR11;UQCR10;COX5B;COX6C;COX7C;UQCRH;COX6B1;UQCRQ;NDUFS5
VASC7	nucleic acid metabolic process (GO:0090304)	10/71	2.16912e-09	3.81549e-06	HNRNPM;NT5E;HNRNPA3;HNRNPK;HNRNPA2B1;HNRNPD;HNRNPR;HNRNPC;HNRNPA1;POLR2L
VASC7	RNA splicing, via transesterification reactions with bulged adenosine as nucleophile (GO:0000377)	13/251	1.55329e-06	0.00122835	HNRNPA3;HNRNPR;HNRNPM;HNRNPK;SNRPD1;HNRNPA2B1;HNRNPD;SRSF3;HNRNPC;SNRPF;HNRNPA1;SNRPB;POLR2L
VASC7	mRNA processing (GO:0006397)	14/300	2.09497e-06	0.00122835	HNRNPA3;HNRNPR;HNRNPM;HNRNPK;SNRPD1;HNRNPA2B1;HNRNPD;SRSF3;HNRNPC;SNRPF;AURKAIP1;HNRNPA1;SNRPB;POLR2L
VASC7	regulation of mRNA catabolic process (GO:0061013)	9/122	3.84584e-06	0.00143622	PSMC5;SET;PSMD2;SERBP1;HNRNPD;PSME2;VIM;YWHAZ;PSMA7
VASC7	mRNA splicing, via spliceosome (GO:0000398)	13/274	4.08248e-06	0.00143622	HNRNPA3;HNRNPR;HNRNPM;HNRNPK;SNRPD1;HNRNPA2B1;HNRNPD;SRSF3;HNRNPC;SNRPF;HNRNPA1;SNRPB;POLR2L
VASC7	cellular response to cadmium ion (GO:0071276)	5/27	6.42e-06	0.00181602	MT2A;MT1M;MT1X;EGFR;MT1E
VASC7	RNA metabolic process (GO:0016070)	9/133	7.8074e-06	0.00181602	HNRNPM;HNRNPA3;HNRNPK;HNRNPA2B1;HNRNPD;HNRNPR;HNRNPC;HNRNPA1;POLR2L
VASC7	response to cadmium ion (GO:0046686)	5/29	9.29174e-06	0.00181602	MT2A;MT1M;MT1X;EGFR;MT1E
VASC7	response to zinc ion (GO:0010043)	5/29	9.29174e-06	0.00181602	MT2A;MT1M;MT1X;CRIP1;MT1E
VASC7	cytokine-mediated signaling pathway (GO:0019221)	19/621	1.61787e-05	0.0026508	EIF5A;ANXA1;TNFRSF12A;GSTO1;MSN;YWHAZ;PSMA7;TXNDC17;MT2A;PSMC5;CCND1;PSMD2;HNRNPA2B1;FSCN1;PSME2;BIRC5;PLP2;VIM;CD44
VASC8	regulation of RNA splicing (GO:0043484)	10/76	4.29411e-09	4.16958e-06	CLK1;RBM39;SON;SNRNP70;HNRNPH1;FUS;SLC38A2;SRSF10;PTBP2;SF1
VASC8	spliceosomal complex assembly (GO:0000245)	8/46	1.63748e-08	7.94994e-06	DDX39B;LUC7L;LUC7L3;KHDC4;SF3B1;SRSF10;RBM5;SF1
VASC8	RNA processing (GO:0006396)	13/179	3.15222e-08	1.02027e-05	DDX17;RBM39;FUS;PRPF4B;SON;DDX39B;HNRNPH1;HNRNPA2B1;LUC7L3;SF3B1;RBM5;SRSF11;RBM6
VASC8	mRNA processing (GO:0006397)	16/300	6.2504e-08	1.51729e-05	DDX5;RNMT;FUS;PRPF4B;PNN;SON;DDX39B;HNRNPH1;SNRNP70;HNRNPA2B1;SF3B1;SRSF10;SRSF11;RBM5;SF1;RBM6
VASC8	mRNA splicing, via spliceosome (GO:0000398)	15/274	1.16736e-07	2.26702e-05	DDX17;DDX5;FUS;PRPF4B;PNN;DDX39B;HNRNPH1;SNRNP70;HNRNPA2B1;SF3B1;SRSF10;SRSF11;RBM5;SF1;RBM6
VASC8	RNA splicing, via transesterification reactions with bulged adenosine as nucleophile (GO:0000377)	14/251	2.48894e-07	4.02794e-05	DDX5;FUS;PRPF4B;PNN;DDX39B;HNRNPH1;SNRNP70;HNRNPA2B1;SF3B1;SRSF10;SRSF11;RBM5;SF1;RBM6
VASC8	regulation of mRNA splicing, via spliceosome (GO:0048024)	8/90	3.34122e-06	0.000463475	DDX17;RBM39;RBM25;DDX5;SON;SRSF10;RBM5;SF1
VASC8	mRNA splice site selection (GO:0006376)	5/30	1.10599e-05	0.0013424	LUC7L;LUC7L3;KHDC4;SRSF10;SF1
VASC8	regulation of RNA metabolic process (GO:0051252)	6/65	4.69096e-05	0.00506103	CLK1;SON;SNRNP70;HNRNPH1;FUS;PTBP2
VASC8	RNA splicing (GO:0008380)	7/98	5.77478e-05	0.00517056	DDX39B;FUS;LUC7L3;PRPF4B;SF3B1;SRSF10;SRSF11
VASC9	regulated exocytosis (GO:0045055)	12/180	2.75238e-07	0.000478082	SRGN;CYB5R1;TGFB2;ITIH3;RAB11FIP1;SYNGR2;PROS1;PCDH7;SELENOP;FAM3C;CALM1;SOD1
VASC9	platelet degranulation (GO:0002576)	10/125	5.22209e-07	0.000478082	SRGN;CYB5R1;TGFB2;ITIH3;PROS1;PCDH7;SELENOP;FAM3C;CALM1;SOD1
VASC9	positive regulation of MAPK cascade (GO:0043410)	11/274	0.000103298	0.0518886	NTRK2;EDN1;TGFB2;LEP;ARL6IP5;CCL2;CCN2;PLA2G5;FGF1;ICAM1;CCL26
VASC9	actomyosin structure organization (GO:0031032)	6/76	0.000113356	0.0518886	PDLIM1;SYNPO2L;TNNT2;EPB41L2;ANKRD1;MYOZ2
VASC9	sarcomere organization (GO:0045214)	4/28	0.000164609	0.0567365	SYNPO2L;TNNT2;ANKRD1;MYOZ2
VASC9	regulation of natural killer cell mediated cytotoxicity (GO:0042269)	4/30	0.000216906	0.0567365	LEP;PVR;NECTIN2;HLA-E
VASC9	respiratory tube development (GO:0030323)	4/30	0.000216906	0.0567365	BMP4;ITGA3;PDPN;FGF1
VASC9	icosanoid secretion (GO:0032309)	3/13	0.000261658	0.059887	ANXA1;LEP;PLA2G5
VASC9	respiratory system development (GO:0060541)	4/35	0.000398558	0.0647736	BMP4;ITGA3;PDPN;FGF1
VASC9	lung development (GO:0030324)	4/35	0.000398558	0.0647736	BMP4;ITGA3;PDPN;FGF1

## Sheet: Legend
Supp. Table S9. Gene Ontology analysis in VASC clusters.
