# Supplementary material for: Identifying differentiation markers between dermal fibroblasts and adipose-derived mesenchymal stromal cells (AD-MSCs) in human visceral and subcutaneous tissues using single-cell transcriptomics
Source: Stem Cell Res Ther. 2025 Feb 11;16:64. doi: 10.1186/s13287-025-04185-w (PMC11818286; doi:10.1186/s13287-025-04185-w)
Supplement: Supplementary file 5 — Supplementary Material 5 [file 13287_2025_4185_MOESM5_ESM.xlsx]

## Sheet: Supp. Table S10
Gene Name	Average log2FC_SASC	Fraction in FIBRO_SASC	Fraction in SASC	P-value_SASC	Adjusted P-value_SASC	Average log2FC_VASC	Fraction in FIBRO_VASC	Fraction in VASC	P-value_VASC	Adjusted P-value_VASC
MMP1	4.48648	0.837	0.025	0	0	4.50564	0.837	0.027	0	0
MMP3	3.87079	0.838	0.134	0	0	3.94599	0.838	0.055	0	0
S100A4	2.94744	0.921	0.664	0	0	2.86363	0.921	0.575	0	0
SOD2	2.89914	0.928	0.854	0	0	3.02543	0.928	0.713	0	0
IFI6	2.58552	0.839	0.547	0	0	2.56937	0.839	0.464	0	0
TNFRSF11B	2.41257	0.728	0.265	0	0	2.15133	0.728	0.301	0	0
CXCL1	2.35215	0.451	0.008	0	0	2.34605	0.451	0.014	0	0
MTRNR2L8	2.1316	0.568	0.663	9.51e-59	2.47e-54	2.83769	0.568	0.47	3.3e-297	8.6e-293
ADM	2.10874	0.895	0.776	0	0	2.4478	0.895	0.573	0	0
HLA-B	1.98109	0.908	0.94	0	0	1.89165	0.908	0.886	0	0
CXCL12	1.93057	0.766	0.327	0	0	1.98132	0.766	0.208	0	0
ISG15	1.83775	0.825	0.846	0	0	1.86194	0.825	0.746	0	0
CTSK	1.8247	0.942	0.883	0	0	2.50438	0.942	0.716	0	0
RND3	1.80153	0.917	0.945	0	0	1.57579	0.917	0.934	0	0
PTGDS	1.75394	0.801	0.634	0	0	1.16984	0.801	0.734	0	0
DPP4	1.73297	0.747	0.329	0	0	1.41288	0.747	0.383	0	0
CCL2	1.65791	0.515	0.235	0	0	1.48395	0.515	0.262	0	0
CXCL8	1.64671	0.278	0.006	0	0	1.63276	0.278	0.014	0	0
BST2	1.60203	0.654	0.306	0	0	1.15572	0.654	0.436	0	0
CYP7B1	1.59688	0.596	0.173	0	0	1.60955	0.596	0.131	0	0
MTRNR2L12	1.58132	0.833	0.947	5.5e-177	1.4e-172	1.86956	0.833	0.845	0	0
LY6E	1.53943	0.865	0.95	0	0	1.54221	0.865	0.892	0	0
TMEM176B	1.52981	0.497	0.088	0	0	1.58856	0.497	0.02	0	0
CLEC2B	1.49348	0.781	0.741	0	0	1.72304	0.781	0.522	0	0
TWIST2	1.48037	0.803	0.812	0	0	1.64478	0.803	0.608	0	0
MT2A	1.45761	0.914	0.971	0	0	1.25655	0.914	0.912	0	0
TNFAIP6	1.43548	0.546	0.647	9.83e-28	2.56e-23	1.24843	0.546	0.616	3.24e-17	8.43e-13
SERPINF1	1.42477	0.789	0.635	0	0	1.62491	0.789	0.448	0	0
STC1	1.40103	0.457	0.037	0	0	1.38932	0.457	0.033	0	0
DSEL	1.38089	0.79	0.806	0	0	1.39957	0.79	0.698	0	0
MT-CO1	1.37698	0.988	0.986	0	0	1.58939	0.988	0.988	0	0
MME	1.36387	0.857	0.856	0	0	2.22733	0.857	0.392	0	0
COLEC12	1.34858	0.684	0.103	0	0	1.39227	0.684	0.07	0	0
MT-CO3	1.3412	0.982	0.986	0	0	1.49038	0.982	0.987	0	0
MT-ATP6	1.33538	0.983	0.983	0	0	1.38209	0.983	0.988	0	0
ENPP2	1.33334	0.706	0.499	0	0	1.50115	0.706	0.294	0	0
DPT	1.32045	0.726	0.601	0	0	1.98479	0.726	0.139	0	0
HLA-A	1.3018	0.919	0.972	0	0	1.52466	0.919	0.941	0	0
PTN	1.29438	0.657	0.147	0	0	1.23593	0.657	0.155	0	0
MT-ND1	1.29392	0.944	0.978	0	0	1.43158	0.944	0.974	0	0
C12orf75	1.29359	0.833	0.913	0	0	1.36943	0.833	0.802	0	0
MMP11	1.277	0.229	0.313	3.36e-11	8.74e-07
MT1E	1.27607	0.708	0.842	4.2e-237	1.1e-232	1.33517	0.708	0.708	0	0
MT-CYB	1.27363	0.977	0.982	0	0	1.34856	0.977	0.984	0	0
PCOLCE	1.24244	0.849	0.938	0	0	1.60788	0.849	0.798	0	0
C1R	1.24045	0.853	0.933	0	0	1.4945	0.853	0.76	0	0
B2M	1.2272	0.991	0.996	0	0	1.29756	0.991	0.99	0	0
IFITM3	1.20309	0.939	0.987	0	0	1.2249	0.939	0.97	0	0
MT-ND5	1.20283	0.948	0.973	0	0	1.15209	0.948	0.964	0	0
CTSL	1.19863	0.856	0.954	0	0	1.1807	0.856	0.897	0	0
TWIST1	1.17627	0.795	0.849	0	0	1.43679	0.795	0.535	0	0
IFI27	1.16971	0.691	0.661	1.3e-135	3.3e-131	1.52078	0.691	0.585	0	0
WNT5A	1.16439	0.59	0.339	0	0	1.02039	0.59	0.376	0	0
MT-ND4	1.16351	0.969	0.981	0	0	1.08849	0.969	0.98	0	0
JUN	1.16179	0.834	0.886	0	0	1.23728	0.834	0.834	0	0
ACKR4	1.16049	0.477	0.079	0	0	1.11848	0.477	0.094	0	0
TMEM176A	1.15532	0.42	0.07	0	0	1.19379	0.42	0.014	0	0
MT-CO2	1.12609	0.986	0.986	0	0	1.03881	0.986	0.989	0	0
MT-ND6	1.11964	0.663	0.775	2.48e-96	6.46e-92	0.89845	0.663	0.678	1.63e-85	4.25e-81
DRAM1	1.09251	0.729	0.753	0	0	1.06006	0.729	0.637	0	0
TBX3	1.07979	0.662	0.55	0	0	1.11971	0.662	0.418	0	0
TNC	1.07804	0.694	0.667	0	0	1.56492	0.694	0.36	0	0
IER2	1.07331	0.823	0.889	0	0	1.2942	0.823	0.787	0	0
IL32	1.07009	0.541	0.301	0	0	0.89773	0.541	0.374	0	0
MT-ND2	1.06767	0.905	0.974	4.6e-243	1.2e-238	0.85242	0.905	0.968	2.6e-131	6.7e-127
GREM1	1.06375	0.92	0.849	0	0	0.481096	0.92	0.852	0	0
HLA-C	1.05486	0.906	0.977	0	0	1.37635	0.906	0.937	0	0
MT-ND3	1.03746	0.924	0.98	3.02e-20	7.86e-16	1.32334	0.924	0.977	3.2e-124	8.3e-120
QPRT	1.01801	0.626	0.392	0	0	0.933481	0.626	0.404	0	0
NAMPT	1.01511	0.658	0.697	0	0	1.06218	0.658	0.54	0	0
PGRMC1	1.00968	0.801	0.914	0	0	1.07008	0.801	0.838	0	0
GNG11	1.00785	0.759	0.889	0	0	1.09634	0.759	0.768	0	0
MASP1	1.00739	0.562	0.218	0	0	1.08892	0.562	0.057	0	0
PDGFRA	1.00306	0.766	0.831	0	0	1.00835	0.766	0.628	0	0
PSG5	0.991221	0.602	0.635	1.6e-128	4.1e-124	1.18399	0.602	0.447	0	0
IFITM2	0.984972	0.835	0.956	0	0	1.03866	0.835	0.889	0	0
NFKBIA	0.97721	0.582	0.53	0	0	0.98848	0.582	0.428	0	0
COL6A1	0.974243	0.92	0.979	0	0	0.887064	0.92	0.965	0	0
REV3L	0.96319	0.728	0.798	0	0	0.981834	0.728	0.701	0	0
SLC5A3	0.956371	0.604	0.621	1.1e-204	2.9e-200	0.971194	0.604	0.507	0	0
IL1R1	0.954711	0.755	0.818	0	0	0.833258	0.755	0.722	0	0
IGFBP4	0.946744	0.86	0.967	0	0	0.484324	0.86	0.96	1.1e-138	2.9e-134
ANGPT1	0.930762	0.582	0.264	0	0	0.96347	0.582	0.168	0	0
VIM	0.903427	0.998	0.999	0	0	1.14315	0.998	0.999	0	0
EMP2	0.893917	0.644	0.433	0	0	0.970963	0.644	0.241	0	0
LGALS1	0.893053	0.991	0.998	0	0	0.977636	0.991	0.997	0	0
MT-ATP8	0.887802	0.593	0.707	6.77e-57	1.76e-52	0.852284	0.593	0.572	7.3e-119	1.9e-114
COL18A1	0.883902	0.58	0.295	0	0	0.776192	0.58	0.348	0	0
STEAP1	0.879952	0.573	0.212	0	0	0.907264	0.573	0.123	0	0
AKR1B1	0.879564	0.724	0.867	9e-255	2.3e-250	0.899229	0.724	0.763	0	0
CD44	0.874107	0.83	0.931	0	0	0.85113	0.83	0.85	0	0
APCDD1	0.867205	0.445	0.031	0	0	0.872313	0.445	0.013	0	0
S100A6	0.859191	0.981	0.999	0	0	0.767757	0.981	0.997	0	0
FTH1	0.851654	1	1	0	0	0.709088	1	1	0	0
CRABP2	0.848139	0.512	0.099	0	0	0.714303	0.512	0.149	0	0
CXCL3	0.844889	0.21	0.027	0	0	0.83106	0.21	0.032	0	0
SPON2	0.844142	0.841	0.886	0	0	0.801242	0.841	0.795	0	0
DKK3	0.839176	0.702	0.688	0	0	0.641669	0.702	0.721	5.1e-276	1.3e-271
C1S	0.818803	0.846	0.958	0	0	0.978824	0.846	0.877	0	0
HES1	0.814364	0.651	0.501	3.4e-293	8.8e-289	1.02806	0.651	0.566	0	0
IL6ST	0.813445	0.806	0.953	0	0	0.399169	0.806	0.904	1.7e-150	4.5e-146
FOS	0.810597	0.881	0.906	0	0	1.05624	0.881	0.849	0	0
MXRA5	0.799105	0.669	0.717	2.2e-181	5.7e-177	0.915257	0.669	0.544	0	0
STAT1	0.79586	0.802	0.949	0	0	0.603003	0.802	0.917	1.5e-213	4e-209
IFITM1	0.791154	0.668	0.614	0	0	1.15288	0.668	0.21	0	0
GPNMB	0.79026	0.85	0.952	0	0	0.81282	0.85	0.88	0	0
FOSB	0.786987	0.743	0.776	2e-279	5.1e-275	1.17973	0.743	0.54	0	0
WTAP	0.786681	0.665	0.827	2.7e-131	7e-127	0.826384	0.665	0.704	9.6e-247	2.5e-242
CCBE1	0.786269	0.518	0.132	0	0	0.786871	0.518	0.107	0	0
CYBA	0.784255	0.824	0.947	0	0	0.604265	0.824	0.895	0	0
CTSB	0.78409	0.883	0.976	0	0	0.802516	0.883	0.947	0	0
GAPDH	0.783003	0.98	0.999	0	0	0.388298	0.98	0.993	3.4e-196	9e-192
ANPEP	0.782539	0.628	0.604	0	0	0.957828	0.628	0.306	0	0
MX1	0.780482	0.451	0.071	0	0	0.800412	0.451	0.029	0	0
LINC01615	0.778544	0.587	0.499	0	0	0.717919	0.587	0.459	0	0
TMEM158	0.776229	0.407	0.147	0	0	0.723474	0.407	0.164	0	0
GJA1	0.775249	0.635	0.635	2.3e-221	6.1e-217	0.915987	0.635	0.45	0	0
CTSD	0.77307	0.859	0.971	0	0	0.73367	0.859	0.94	0	0
CD63	0.770509	0.976	0.996	0	0	0.648295	0.976	0.985	0	0
FST	0.767822	0.686	0.724	1.3e-165	3.5e-161	0.435341	0.686	0.718	2.67e-75	6.96e-71
PSME2	0.759403	0.68	0.766	0	0	0.67786	0.68	0.706	0	0
MDK	0.759377	0.639	0.653	1.3e-174	3.4e-170	0.844187	0.639	0.541	0	0
LTBP1	0.756864	0.46	0.194	0	0	0.463043	0.46	0.377	6.7e-113	1.7e-108
PSME1	0.755998	0.723	0.865	0	0	0.866843	0.723	0.716	0	0
ASPH	0.754052	0.832	0.957	0	0	0.574048	0.832	0.923	0	0
CTSC	0.750806	0.535	0.477	4.3e-191	1.1e-186	0.45554	0.535	0.493	3.95e-82	1.03e-77
CLDN11	0.74941	0.69	0.725	3e-160	7.9e-156	0.736955	0.69	0.519	0	0
ARL4C	0.747445	0.527	0.469	7.9e-196	2.1e-191	0.572645	0.527	0.496	3.7e-108	9.6e-104
PHLDA1	0.743712	0.533	0.344	0	0	0.528428	0.533	0.444	1.7e-179	4.5e-175
PDPN	0.738213	0.493	0.315	0	0	0.725852	0.493	0.265	0	0
CALR	0.738211	0.905	0.978	0	0	0.558231	0.905	0.965	7.4e-302	1.9e-297
TFPI2	0.735918	0.214	0.12	2.98e-98	7.74e-94	0.669169	0.214	0.129	1.6e-85	4.16e-81
HLA-E	0.731479	0.777	0.927	0	0	0.860465	0.777	0.828	0	0
RAB13	0.726281	0.87	0.975	0	0	0.748099	0.87	0.94	0	0
VAMP5	0.725555	0.727	0.876	0	0	0.803435	0.727	0.752	0	0
COL6A2	0.725537	0.927	0.979	0	0	0.831786	0.927	0.96	0	0
AC020916.1	0.724181	0.656	0.663	1.2e-231	3.1e-227	0.688096	0.656	0.635	1.5e-229	3.8e-225
CFB	0.720691	0.403	0.141	0	0	0.696104	0.403	0.137	0	0
CPXM2	0.717067	0.496	0.036	0	0	0.62204	0.496	0.131	0	0
PAPPA	0.712478	0.588	0.702	4.19e-36	1.09e-31
LAYN	0.709159	0.736	0.83	0	0	0.698788	0.736	0.753	0	0
COL6A3	0.699378	0.9	0.964	0	0	1.24496	0.9	0.939	0	0
MT1M	0.698552	0.426	0.207	0	0	0.667556	0.426	0.175	0	0
CD109	0.693235	0.702	0.803	9.9e-284	2.6e-279	0.832137	0.702	0.626	0	0
PLPP3	0.688541	0.778	0.923	3e-173	7.7e-169	1.23072	0.778	0.79	0	0
FRMD6	0.686609	0.748	0.911	1.6e-202	4.3e-198	0.69967	0.748	0.856	7.3e-252	1.9e-247
APP	0.686161	0.827	0.952	0	0	0.503677	0.827	0.918	6.3e-194	1.6e-189
CTSZ	0.68602	0.804	0.947	0	0	0.724719	0.804	0.869	0	0
CHCHD10	0.681232	0.671	0.744	9.1e-209	2.4e-204	0.418629	0.671	0.771	2.63e-48	6.85e-44
PRRX2	0.679284	0.746	0.892	1.9e-302	4.9e-298	0.472911	0.746	0.861	3.4e-153	8.7e-149
FBLN1	0.67768	0.801	0.834	6.6e-217	1.7e-212	0.742535	0.801	0.605	0	0
PKM	0.677391	0.872	0.982	0	0	0.364314	0.872	0.97	9.4e-183	2.4e-178
STC2	0.675386	0.711	0.814	3.1e-152	8.1e-148
OLFML3	0.674485	0.752	0.892	0	0	0.755793	0.752	0.798	0	0
XIST	0.661727	0.363	0.211	2.8e-171	7.3e-167	0.634971	0.363	0.19	1.3e-232	3.4e-228
TRPS1	0.659061	0.593	0.528	0	0	0.538213	0.593	0.505	2.1e-249	5.4e-245
EGR1	0.651589	0.761	0.715	5.3e-303	1.4e-298	0.977516	0.761	0.588	0	0
TYMP	0.649279	0.641	0.677	1.4e-254	3.6e-250	0.724859	0.641	0.511	0	0
CLEC11A	0.647759	0.732	0.861	5.4e-289	1.4e-284	0.602519	0.732	0.765	3.1e-302	8.1e-298
PAM	0.641712	0.709	0.863	2.2e-223	5.7e-219	0.589068	0.709	0.772	1.3e-230	3.4e-226
LGALS3	0.636412	0.879	0.983	0	0	0.71279	0.879	0.95	0	0
CXCL2	0.635229	0.227	0.072	5.5e-227	1.4e-222	0.681497	0.227	0.047	0	0
SLC39A8	0.634939	0.402	0.243	1.9e-270	5e-266	0.636744	0.402	0.167	0	0
EPSTI1	0.634709	0.499	0.224	0	0	0.624326	0.499	0.185	0	0
HSP90B1	0.633273	0.898	0.977	0	0	0.303432	0.898	0.963	6.7e-133	1.7e-128
TKT	0.628486	0.84	0.966	0	0	0.577876	0.84	0.932	0	0
ANTXR1	0.628115	0.808	0.935	2.4e-296	6.3e-292	0.632151	0.808	0.887	0	0
MMP2	0.625722	0.935	0.979	0	0	0.937646	0.935	0.963	0	0
ID1	0.622743	0.787	0.804	9.5e-139	2.5e-134
RBP1	0.619693	0.246	0.209	2.6e-33	6.76e-29	0.640402	0.246	0.162	1.37e-89	3.56e-85
APOE	0.618037	0.186	0.245	4.1e-09	0.000107	0.428649	0.186	0.233	1.14e-06	0.029661
FAM20C	0.614944	0.597	0.621	1.6e-194	4.1e-190	0.614475	0.597	0.478	0	0
ARRDC3	0.614358	0.565	0.522	2.5e-202	6.5e-198	0.671712	0.565	0.357	0	0
CHN1	0.607645	0.463	0.284	0	0	0.61176	0.463	0.209	0	0
CXCL6	0.607197	0.203	0.003	0	0	0.604469	0.203	0.007	0	0
C3	0.605596	0.386	0.043	0	0	0.569747	0.386	0.067	0	0
CAMK2N1	0.601571	0.467	0.353	3.5e-195	9e-191	0.639573	0.467	0.285	0	0
CH25H	0.600062	0.354	0.134	0	0	0.603262	0.354	0.101	0	0
TNS3	0.599019	0.592	0.611	1.2e-162	3.2e-158	0.625655	0.592	0.496	3.3e-287	8.7e-283
PARP14	0.597171	0.601	0.642	7.4e-184	1.9e-179	0.634169	0.601	0.467	0	0
PGF	0.595812	0.355	0.085	0	0	0.577325	0.355	0.079	0	0
CD81	0.592223	0.918	0.983	0	0	0.5467	0.918	0.963	0	0
THY1	0.589901	0.795	0.909	9.9e-157	2.6e-152	0.486216	0.795	0.797	3.5e-140	9.2e-136
PLXNC1	0.589783	0.433	0.096	0	0	0.571671	0.433	0.075	0	0
BICC1	0.586609	0.753	0.894	9.7e-222	2.5e-217	0.601406	0.753	0.795	8.1e-301	2.1e-296
EMILIN1	0.584702	0.674	0.779	4.3e-188	1.1e-183	0.627917	0.674	0.652	0	0
NEAT1	0.582916	0.944	0.975	4.7e-117	1.2e-112	0.665896	0.944	0.964	5.1e-243	1.3e-238
ATP2A2	0.580343	0.7	0.878	1.6e-103	4.3e-99	0.5848	0.7	0.784	1.9e-148	4.9e-144
ITM2C	0.571817	0.647	0.654	7.2e-268	1.9e-263	0.488212	0.647	0.643	3.4e-212	8.9e-208
EVA1B	0.567407	0.805	0.966	0	0	0.653433	0.805	0.911	0	0
CRISPLD2	0.566809	0.572	0.51	2.7e-188	7.1e-184	0.788253	0.572	0.239	0	0
SLC16A3	0.565678	0.638	0.679	7e-210	1.8e-205	0.568797	0.638	0.584	1.9e-293	5e-289
LMNA	0.565667	0.869	0.983	0	0	0.510458	0.869	0.962	1.2e-305	3.2e-301
STMN1	0.565192	0.555	0.671	2.2e-16	5.72e-12	0.600301	0.555	0.544	4.79e-81	1.24e-76
CEBPB	0.562887	0.8	0.965	7.6e-247	2e-242	0.606757	0.8	0.921	0	0
UGCG	0.560181	0.564	0.624	3.7e-109	9.6e-105	0.514846	0.564	0.544	1.1e-140	2.9e-136
MCL1	0.558877	0.721	0.891	9.3e-114	2.4e-109	0.638584	0.721	0.785	3e-231	7.8e-227
AP1S2	0.557766	0.565	0.711	2.26e-37	5.88e-33	0.718535	0.565	0.501	5e-253	1.3e-248
P4HA1	0.551225	0.737	0.91	2.4e-135	6.2e-131	0.281103	0.737	0.894	2.16e-21	5.61e-17
ECM1	0.550755	0.701	0.819	3.6e-167	9.3e-163	0.569182	0.701	0.651	1.8e-294	4.8e-290
MAFB	0.537154	0.416	0.319	1.7e-128	4.4e-124	0.6112	0.416	0.267	2.4e-212	6.2e-208
POU2F2	0.535483	0.35	0.108	0	0	0.56703	0.35	0.042	0	0
CCNL1	0.5321	0.664	0.811	2.25e-70	5.84e-66	0.508058	0.664	0.687	2e-139	5.2e-135
BTG1	0.527252	0.79	0.954	5.35e-78	1.39e-73	0.654654	0.79	0.872	5e-207	1.3e-202
PKIG	0.526008	0.598	0.713	1e-101	2.72e-97	0.592381	0.598	0.549	9.4e-265	2.4e-260
ADAM33	0.520929	0.399	0.247	4.9e-230	1.3e-225	0.521895	0.399	0.154	0	0
IER3	0.520186	0.801	0.925	4.78e-42	1.24e-37	0.557467	0.801	0.904	2.16e-51	5.62e-47
GYPC	0.518092	0.748	0.92	6e-120	1.6e-115	0.591177	0.748	0.835	5.1e-215	1.3e-210
NRN1	0.51788	0.565	0.593	3.7e-99	9.57e-95	0.698141	0.565	0.283	0	0
RCAN2	0.516822	0.466	0.328	2e-269	5.1e-265	0.504041	0.466	0.287	0	0
PSMB9	0.515665	0.497	0.378	9.3e-270	2.4e-265	0.521224	0.497	0.274	0	0
MRPS6	0.513709	0.662	0.878	1.66e-25	4.32e-21	0.622877	0.662	0.755	8e-120	2.1e-115
RGS3	0.513343	0.426	0.318	2.7e-191	6.9e-187	0.47598	0.426	0.292	1.8e-216	4.7e-212
GRIA3	0.510822	0.424	0.159	0	0	0.503624	0.424	0.125	0	0
DUSP1	0.510297	0.768	0.868	6.5e-115	1.7e-110	0.613553	0.768	0.867	1.8e-149	4.6e-145
FCGRT	0.503147	0.755	0.928	6.2e-143	1.6e-138	0.560824	0.755	0.821	3.2e-248	8.2e-244
PDLIM1	0.502832	0.605	0.768	2.4e-65	6.25e-61	0.500308	0.605	0.662	1.4e-111	3.7e-107
RSPO3	0.502394	0.404	0.223	1.5e-234	3.9e-230	0.451113	0.404	0.254	3.7e-185	9.7e-181
HIST1H1E	0.500673	0.445	0.402	2.3e-105	6.1e-101	0.495817	0.445	0.31	3.5e-212	9.1e-208
CRIP1	0.499449	0.429	0.466	9.94e-13	2.58e-08	0.769886	0.429	0.285	4e-214	1e-209
PSD3	0.498529	0.516	0.532	9.1e-102	2.36e-97	0.341389	0.516	0.474	1.85e-70	4.82e-66
LINC-PINT	0.496096	0.515	0.534	1.47e-94	3.81e-90	0.471854	0.515	0.407	6.2e-194	1.6e-189
DKK2	0.494994	0.261	0.053	0	0	0.523537	0.261	0.011	0	0
RCN3	0.494558	0.71	0.872	5.2e-111	1.3e-106	0.441833	0.71	0.793	5.9e-108	1.5e-103
MT-ND4L	0.494119	0.792	0.963	6.47e-40	1.68e-35	0.475311	0.792	0.93	5.83e-08	0.001517
SPON1	0.492913	0.343	0.195	6.9e-207	1.8e-202	0.492541	0.343	0.13	0	0
STAT2	0.49213	0.707	0.878	2.11e-60	5.49e-56	0.467289	0.707	0.772	3.36e-97	8.75e-93
TLE4	0.491886	0.472	0.415	1.5e-145	3.9e-141	0.402749	0.472	0.397	8.2e-119	2.1e-114
CAPG	0.491033	0.519	0.594	1.9e-64	4.94e-60	0.485576	0.519	0.435	1.9e-180	4.9e-176
MMP14	0.4898	0.641	0.796	3.61e-34	9.39e-30	0.513559	0.641	0.709	1.48e-75	3.84e-71
FADS1	0.488038	0.686	0.845	2.31e-45	6.01e-41	0.452557	0.686	0.784	9.28e-66	2.42e-61
PDIA3	0.486328	0.878	0.974	3.2e-250	8.3e-246	0.254755	0.878	0.952	5.87e-57	1.53e-52
RSRP1	0.485348	0.652	0.789	1.41e-68	3.67e-64	0.526782	0.652	0.663	4e-155	1e-150
CCND1	0.482311	0.637	0.783	3.05e-20	7.92e-16
CLMP	0.482017	0.742	0.912	9.3e-151	2.4e-146	0.580733	0.742	0.805	2e-296	5.2e-292
CPM	0.479858	0.397	0.152	0	0	0.520056	0.397	0.055	0	0
GLT8D2	0.479682	0.548	0.502	9.7e-214	2.5e-209	0.542281	0.548	0.337	0	0
PLSCR1	0.47871	0.527	0.528	1e-136	2.6e-132	0.539783	0.527	0.345	0	0
ZFP36L2	0.478013	0.677	0.788	1.55e-73	4.03e-69	0.517941	0.677	0.638	9.8e-188	2.6e-183
TENM2	0.470739	0.347	0.082	0	0	0.421513	0.347	0.111	0	0
AK5	0.470277	0.465	0.328	2.7e-236	7e-232	0.477584	0.465	0.25	0	0
SLC1A3	0.469917	0.392	0.172	0	0	0.50051	0.392	0.077	0	0
PTGFR	0.46582	0.42	0.302	3.7e-184	9.7e-180	0.539612	0.42	0.15	0	0
CEBPD	0.462596	0.775	0.96	1.2e-70	3.13e-66	0.670341	0.775	0.877	6.7e-233	1.7e-228
HEXB	0.462428	0.661	0.818	1.1e-106	2.8e-102	0.514773	0.661	0.679	1.3e-228	3.5e-224
EMP3	0.462361	0.829	0.969	7.1e-220	1.9e-215
ARHGAP29	0.460638	0.552	0.619	1.38e-67	3.59e-63	0.532155	0.552	0.442	6.2e-247	1.6e-242
FAM20A	0.459372	0.392	0.24	1e-213	2.6e-209	0.493847	0.392	0.135	0	0
DPP7	0.459048	0.75	0.933	8.6e-151	2.2e-146	0.574937	0.75	0.833	0	0
TMEM205	0.457263	0.584	0.659	5e-129	1.3e-124	0.411778	0.584	0.574	7.1e-146	1.9e-141
CTSS	0.456465	0.363	0.087	0	0	0.351883	0.363	0.071	0	0
SRPX	0.456068	0.557	0.574	1.5e-115	3.9e-111	0.536519	0.557	0.373	0	0
CFH	0.455828	0.519	0.449	6.6e-155	1.7e-150
CSRP2	0.453913	0.646	0.728	2.35e-43	6.12e-39	0.380637	0.646	0.651	1.11e-61	2.89e-57
MALAT1	0.453047	0.984	0.991	6.6e-28	1.72e-23	0.308428	0.984	0.985	4.22e-26	1.1e-21
DCN	0.452535	0.971	0.993	3e-166	7.7e-162	1.09565	0.971	0.982	0	0
GRN	0.451631	0.834	0.969	5.7e-191	1.5e-186	0.522727	0.834	0.927	9.3e-291	2.4e-286
MT1X	0.450207	0.456	0.68	1.19e-14	3.11e-10	0.466345	0.456	0.523	8.1e-07	0.02107
WIPI1	0.448631	0.687	0.889	7.78e-68	2.02e-63	0.508498	0.687	0.778	1.2e-155	3.2e-151
UBB	0.446312	0.873	0.989	0	0
CTSA	0.445767	0.818	0.962	5.5e-176	1.4e-171	0.602271	0.818	0.914	0	0
CD47	0.445758	0.625	0.779	6.22e-98	1.62e-93	0.401957	0.625	0.676	1.6e-111	4.3e-107
LRRC15	0.443212	0.377	0.207	7.1e-251	1.9e-246	0.526362	0.377	0.048	0	0
PDIA6	0.434996	0.84	0.968	1.4e-207	3.7e-203	0.346278	0.84	0.938	1.1e-130	2.9e-126
ADAMTS5	0.43394	0.612	0.667	7.56e-51	1.97e-46	0.759073	0.612	0.525	1.5e-246	3.9e-242
NRP1	0.433385	0.749	0.923	7.74e-84	2.01e-79	0.573192	0.749	0.802	4.8e-263	1.3e-258
CFLAR	0.43298	0.563	0.67	1.1e-58	2.87e-54	0.393537	0.563	0.585	3.01e-79	7.83e-75
EPHX1	0.429162	0.585	0.683	3.46e-62	9e-58	0.404333	0.585	0.616	8.34e-81	2.17e-76
PSMB8	0.42888	0.604	0.747	8.07e-60	2.1e-55	0.503844	0.604	0.587	2.6e-197	6.8e-193
EDN1	0.42841	0.244	0.181	1.84e-53	4.78e-49	0.47211	0.244	0.098	2e-219	5.1e-215
IFI35	0.428202	0.477	0.457	6.4e-129	1.7e-124	0.433723	0.477	0.342	1.4e-256	3.6e-252
MXD4	0.427354	0.675	0.866	2.9e-100	7.54e-96	0.363141	0.675	0.801	1.05e-79	2.73e-75
RUNX1T1	0.426933	0.588	0.729	2.48e-41	6.45e-37	0.605397	0.588	0.485	0	0
NUCB2	0.426276	0.758	0.931	6.5e-116	1.7e-111	0.294536	0.758	0.885	1.51e-50	3.94e-46
TSPAN4	0.426106	0.763	0.943	1.7e-114	4.4e-110	0.533397	0.763	0.876	2.2e-237	5.8e-233
PRDX2	0.425987	0.761	0.959	1.93e-53	5.02e-49	0.318588	0.761	0.909	6.18e-19	1.61e-14
ATP1B3	0.425658	0.732	0.925	1.92e-86	4.98e-82	0.260874	0.732	0.886	1.56e-14	4.06e-10
GALNT5	0.423698	0.417	0.312	2.3e-154	6e-150	0.372919	0.417	0.29	3.9e-162	1e-157
IKBIP	0.423068	0.713	0.89	3.65e-94	9.49e-90	0.276013	0.713	0.849	2.46e-32	6.39e-28
SGCB	0.419633	0.678	0.856	7.93e-90	2.06e-85	0.364447	0.678	0.797	3.38e-73	8.79e-69
FDPS	0.418425	0.755	0.934	7.5e-17	1.95e-12	0.40655	0.755	0.888	4.13e-17	1.07e-12
MRPS24	0.418143	0.759	0.956	2e-172	5.3e-168	0.338347	0.759	0.915	3e-109	7.9e-105
DNM1	0.416924	0.399	0.184	0	0	0.476618	0.399	0.057	0	0
RBMS1	0.414508	0.724	0.925	5.46e-84	1.42e-79	0.503613	0.724	0.837	3.9e-189	1e-184
CD59	0.41208	0.899	0.988	2.7e-212	6.9e-208	0.291567	0.899	0.969	6.4e-118	1.7e-113
CENPF	0.411387	0.19	0.108	2.49e-75	6.47e-71	0.307486	0.19	0.103	1e-82	2.61e-78
FGFR1	0.407715	0.64	0.825	9.2e-40	2.39e-35	0.405446	0.64	0.715	2.72e-77	7.08e-73
PPP1R15A	0.407263	0.679	0.868	4.91e-28	1.28e-23	0.313304	0.679	0.842	8.21e-08	0.002136
RNF213	0.406485	0.651	0.849	2.07e-28	5.38e-24	0.435532	0.651	0.747	6.74e-76	1.75e-71
HMOX1	0.405112	0.726	0.855	1.31e-29	3.42e-25	0.261155	0.726	0.807	7.94e-13	2.07e-08
ANKRD28	0.404655	0.634	0.795	3.72e-45	9.67e-41	0.403685	0.634	0.667	3.5e-105	9e-101
LMAN1	0.403502	0.787	0.956	1.9e-159	4.8e-155
NFATC4	0.403163	0.452	0.392	2.6e-135	6.8e-131	0.42181	0.452	0.275	2e-298	5.1e-294
PTMA	0.401763	0.932	0.994	3.1e-225	8e-221	0.668919	0.932	0.981	0	0
MX2	0.398259	0.344	0.105	0	0	0.4197	0.344	0.052	0	0
IL7R	0.397799	0.231	0.065	2.2e-266	5.6e-262	0.395307	0.231	0.056	0	0
PRDM1	0.397396	0.307	0.062	0	0	0.401641	0.307	0.036	0	0
HOXB-AS3	0.396581	0.408	0.178	0	0	0.358433	0.408	0.191	0	0
TRIP6	0.393711	0.627	0.811	8.72e-50	2.27e-45	0.346819	0.627	0.742	1.06e-50	2.76e-46
CD46	0.389357	0.677	0.867	3.16e-38	8.21e-34	0.381916	0.677	0.782	9.54e-61	2.48e-56
KCNK2	0.388881	0.483	0.495	4.18e-67	1.09e-62	0.523038	0.483	0.25	0	0
SGIP1	0.388444	0.336	0.083	0	0	0.421887	0.336	0.034	0	0
FRMD6-AS1	0.388433	0.38	0.326	4.37e-87	1.14e-82	0.388705	0.38	0.258	2.1e-164	5.6e-160
LAMA4	0.387836	0.705	0.872	1.8e-38	4.68e-34	0.4118	0.705	0.773	5.47e-91	1.42e-86
TFPI	0.386807	0.494	0.466	3.8e-99	9.89e-95
A1BG	0.385545	0.479	0.308	2.7e-251	7e-247	0.408329	0.479	0.265	0	0
PYCARD	0.382252	0.562	0.703	6.65e-32	1.73e-27	0.452763	0.562	0.535	5.8e-151	1.5e-146
CUTA	0.382108	0.8	0.972	7.08e-85	1.84e-80
FGF7	0.382026	0.806	0.959	3.03e-10	7.87e-06	0.728516	0.806	0.852	7.4e-166	1.9e-161
NQO1	0.381142	0.808	0.951	1.91e-88	4.97e-84	0.311897	0.808	0.92	3.05e-74	7.94e-70
PNISR	0.379872	0.72	0.916	2.59e-28	6.74e-24	0.371912	0.72	0.844	3.54e-51	9.2e-47
NDRG1	0.379229	0.604	0.796	1.96e-11	5.11e-07	0.427955	0.604	0.659	3.29e-67	8.55e-63
TMEM98	0.378805	0.64	0.819	7.12e-40	1.85e-35	0.363399	0.64	0.746	1.07e-52	2.79e-48
SAT2	0.378206	0.726	0.926	4.79e-83	1.24e-78	0.350208	0.726	0.861	2.26e-81	5.87e-77
CA12	0.37818	0.283	0.136	2e-192	5.1e-188	0.316784	0.283	0.168	2.3e-130	6e-126
SMARCA2	0.378126	0.583	0.771	6.89e-14	1.79e-09	0.412583	0.583	0.639	9.54e-63	2.48e-58
IRF1	0.377763	0.407	0.416	7.86e-43	2.05e-38	0.319362	0.407	0.38	3.2e-43	8.33e-39
DTWD1	0.377442	0.656	0.842	1.19e-54	3.11e-50	0.477332	0.656	0.694	2.9e-190	7.6e-186
IFI44	0.377394	0.367	0.149	0	0	0.377703	0.367	0.107	0	0
RCN1	0.375654	0.84	0.972	9.1e-200	2.4e-195	0.321915	0.84	0.949	6.9e-144	1.8e-139
IFI44L	0.375411	0.296	0.074	0	0	0.390468	0.296	0.029	0	0
CCN3	0.37504	0.242	0.129	2e-124	5.2e-120	0.254291	0.242	0.186	1.99e-37	5.19e-33
NECTIN3	0.37493	0.489	0.554	6.16e-52	1.6e-47	0.328657	0.489	0.475	6.87e-71	1.79e-66
ANGPTL2	0.374863	0.542	0.601	1.06e-28	2.77e-24	0.507516	0.542	0.45	4e-180	1e-175
ARSG	0.373377	0.365	0.399	2.58e-21	6.71e-17	0.408614	0.365	0.251	1.1e-157	2.8e-153
LRRFIP2	0.37328	0.639	0.848	9.92e-36	2.58e-31	0.321637	0.639	0.775	2.22e-32	5.78e-28
LRRN4CL	0.370946	0.368	0.253	6.5e-136	1.7e-131	0.252925	0.368	0.264	7.81e-81	2.03e-76
DNAJA1	0.369219	0.751	0.955	3.25e-49	8.45e-45	0.358718	0.751	0.896	3.33e-55	8.67e-51
SERPINB2	0.368951	0.101	0.003	2.4e-202	6.2e-198	0.358163	0.101	0.027	3.4e-118	8.8e-114
FAP	0.368418	0.847	0.974	1.24e-55	3.23e-51	0.507172	0.847	0.929	7.9e-221	2e-216
BNIP3	0.365613	0.744	0.935	2.83e-32	7.35e-28	0.370423	0.744	0.887	1.08e-39	2.82e-35
LYST	0.364883	0.438	0.486	9.63e-32	2.51e-27	0.363055	0.438	0.375	1.71e-97	4.45e-93
H3F3B	0.364406	0.906	0.992	1.5e-84	3.9e-80	0.465739	0.906	0.981	3.7e-201	9.6e-197
MRC2	0.363573	0.739	0.938	2.56e-14	6.66e-10	0.378948	0.739	0.877	3.33e-37	8.66e-33
AKR1C1	0.363417	0.483	0.502	1.2e-30	3.13e-26
ETFB	0.361654	0.715	0.934	1.8e-44	4.69e-40
AC092069.1	0.359891	0.168	0.139	3.53e-18	9.19e-14	0.337763	0.168	0.114	1.01e-41	2.63e-37
TPI1	0.359808	0.838	0.981	2.6e-103	6.9e-99
RAB34	0.359789	0.71	0.927	2.29e-60	5.96e-56	0.359874	0.71	0.857	3.6e-78	9.36e-74
TMEM123	0.358455	0.718	0.924	2.06e-65	5.35e-61	0.339834	0.718	0.853	4.27e-71	1.11e-66
RASSF8	0.357845	0.619	0.823	3.1e-21	8.07e-17	0.346862	0.619	0.735	2.58e-38	6.72e-34
SOCS5	0.355492	0.641	0.833	5.33e-35	1.39e-30	0.435913	0.641	0.68	7.8e-142	2e-137
BMPER	0.355104	0.363	0.199	6.6e-238	1.7e-233	0.366689	0.363	0.133	0	0
GNPTAB	0.353819	0.531	0.662	1.13e-15	2.94e-11
JUNB	0.353547	0.801	0.914	8.3e-107	2.2e-102	0.934386	0.801	0.798	0	0
ITGB8	0.353161	0.311	0.207	2.6e-114	6.8e-110	0.358004	0.311	0.15	2.8e-227	7.4e-223
HIST1H1C	0.353102	0.536	0.579	5.66e-41	1.47e-36	0.269848	0.536	0.604	1.03e-09	2.69e-05
FOXD1	0.352468	0.464	0.469	5.33e-63	1.39e-58	0.27443	0.464	0.451	1.18e-45	3.07e-41
BACE2	0.352222	0.578	0.738	4.57e-30	1.19e-25	0.380003	0.578	0.621	1.36e-86	3.53e-82
ZFP36L1	0.350047	0.84	0.972	6.46e-76	1.68e-71	0.931905	0.84	0.899	0	0
COL7A1	0.348809	0.261	0.042	0	0	0.343	0.261	0.039	0	0
ARGLU1	0.348462	0.701	0.901	3.75e-11	9.74e-07	0.270495	0.701	0.831	1.08e-11	2.8e-07
SLC39A14	0.347409	0.451	0.654	2.93e-07	0.007633	0.272571	0.451	0.588	8.34e-07	0.021683
MVP	0.347282	0.629	0.83	1.75e-22	4.56e-18	0.390656	0.629	0.684	3.97e-89	1.03e-84
THRB	0.347174	0.357	0.207	2.5e-215	6.5e-211	0.378273	0.357	0.101	0	0
TNFRSF14	0.346861	0.392	0.32	2.3e-101	5.86e-97	0.361661	0.392	0.216	1.1e-256	2.9e-252
RSRC1	0.346751	0.534	0.652	2.43e-35	6.33e-31	0.36807	0.534	0.511	5.7e-116	1.5e-111
MRGPRF	0.346135	0.379	0.251	9e-188	2.3e-183	0.336017	0.379	0.201	5.3e-277	1.4e-272
MTSS2	0.345512	0.343	0.174	1.3e-251	3.3e-247	0.34445	0.343	0.135	0	0
SWAP70	0.345262	0.649	0.864	9.45e-19	2.46e-14	0.519993	0.649	0.7	8.5e-175	2.2e-170
LHFPL6	0.344563	0.664	0.853	6.97e-35	1.81e-30
ZNHIT1	0.343771	0.727	0.948	1.33e-63	3.46e-59
DDX5	0.343455	0.888	0.988	8.2e-138	2.1e-133
ARMC9	0.342902	0.552	0.729	1.95e-08	0.000506
UBE2L6	0.342349	0.521	0.645	6.64e-28	1.73e-23	0.389218	0.521	0.477	3.7e-138	9.6e-134
HCFC1R1	0.34129	0.616	0.817	9.98e-20	2.6e-15	0.419064	0.616	0.676	4.1e-103	1.07e-98
HIST1H1D	0.340342	0.173	0.052	8.9e-173	2.3e-168	0.322682	0.173	0.055	2.7e-187	7e-183
NUCB1	0.339505	0.69	0.9	5.17e-41	1.34e-36	0.320706	0.69	0.83	6.2e-49	1.61e-44
DNAJC3	0.338885	0.691	0.895	1.12e-26	2.91e-22
P3H3	0.338434	0.487	0.533	3.17e-55	8.24e-51	0.253901	0.487	0.493	5.08e-35	1.32e-30
OLFML2B	0.338045	0.373	0.264	4.4e-119	1.1e-114	0.414766	0.373	0.147	0	0
TCIM	0.337373	0.188	0.001	0	0	0.331519	0.188	0.006	0	0
SCARB2	0.337175	0.755	0.947	5.76e-70	1.5e-65
OGFRL1	0.337054	0.469	0.486	3.78e-57	9.83e-53	0.399429	0.469	0.308	1.3e-271	3.4e-267
PPFIBP1	0.335254	0.613	0.795	4.97e-13	1.29e-08	0.268991	0.613	0.738	5.63e-08	0.001464
KITLG	0.33473	0.439	0.408	5.61e-71	1.46e-66	0.309341	0.439	0.334	7.9e-126	2.1e-121
FAM180A	0.333683	0.391	0.276	1.3e-154	3.3e-150	0.342094	0.391	0.184	0	0
HNRNPDL	0.330716	0.777	0.955	4.35e-60	1.13e-55
CES1	0.330435	0.287	0.276	8.19e-17	2.13e-12
GBP2	0.330354	0.397	0.378	2.33e-58	6.07e-54	0.379662	0.397	0.234	1.9e-248	4.9e-244
GAS6	0.329628	0.786	0.933	1.3e-55	3.38e-51	0.508034	0.786	0.861	3.1e-188	8.2e-184
PLD1	0.328259	0.295	0.114	9.4e-278	2.4e-273	0.308218	0.295	0.11	1.9e-306	4.9e-302
SHOX2	0.325303	0.357	0.162	2.6e-292	6.7e-288	0.371938	0.357	0.056	0	0
GSTO1	0.32327	0.79	0.97	1.32e-45	3.43e-41	0.334905	0.79	0.931	1.02e-58	2.66e-54
MGLL	0.323133	0.523	0.651	1.14e-10	2.95e-06
NPC2	0.320249	0.867	0.983	2.93e-72	7.63e-68	0.363972	0.867	0.957	1.3e-122	3.3e-118
TAPBP	0.320086	0.537	0.689	4.35e-13	1.13e-08	0.267368	0.537	0.602	1.23e-16	3.19e-12
WNT5B	0.319047	0.36	0.261	5.5e-135	1.4e-130	0.349821	0.36	0.148	0	0
MYL6B	0.318699	0.653	0.88	5.69e-23	1.48e-18
EDNRB	0.31751	0.182	0.083	8.7e-115	2.3e-110	0.303051	0.182	0.075	5.6e-146	1.5e-141
ALDH3A2	0.317482	0.36	0.308	1.97e-80	5.12e-76	0.305096	0.36	0.244	5.5e-143	1.4e-138
CYTOR	0.315787	0.715	0.925	3.17e-23	8.23e-19	0.30406	0.715	0.878	6.66e-35	1.73e-30
MFAP2	0.315234	0.545	0.619	6.24e-21	1.62e-16	0.328663	0.545	0.513	1.29e-64	3.34e-60
NTAN1	0.315228	0.654	0.894	2.8e-07	0.007282	0.409547	0.654	0.759	3.75e-71	9.76e-67
AOPEP	0.315112	0.54	0.699	5.66e-08	0.001473
AC007952.4	0.314997	0.251	0.084	1.1e-254	2.7e-250	0.324234	0.251	0.04	0	0
ETS1	0.313244	0.563	0.743	9.62e-07	0.025025	0.377686	0.563	0.592	8.61e-71	2.24e-66
SLC9A3R2	0.313023	0.395	0.39	2.81e-51	7.32e-47	0.262319	0.395	0.376	3.64e-42	9.47e-38
HNRNPU	0.312063	0.806	0.972	5.41e-54	1.41e-49	0.328004	0.806	0.937	2.87e-72	7.46e-68
NME4	0.311632	0.722	0.931	1.82e-25	4.74e-21
PDIA4	0.311407	0.618	0.827	2.18e-10	5.66e-06	0.289326	0.618	0.72	1.62e-23	4.22e-19
MRPL23	0.311232	0.5	0.621	2.51e-17	6.53e-13	0.286297	0.5	0.549	6.18e-28	1.61e-23
POR	0.31016	0.481	0.591	4.35e-17	1.13e-12	0.267979	0.481	0.517	1.39e-26	3.61e-22
C1GALT1C1	0.308771	0.452	0.546	4.96e-18	1.29e-13	0.294883	0.452	0.446	1.07e-49	2.79e-45
SAMHD1	0.308664	0.394	0.326	3.8e-106	9.9e-102	0.311165	0.394	0.243	2.4e-221	6.2e-217
EPAS1	0.307456	0.613	0.695	5.58e-31	1.45e-26
STOM	0.307234	0.673	0.882	3.54e-09	9.21e-05	0.347143	0.673	0.791	1.87e-40	4.87e-36
SOCS3	0.306543	0.373	0.347	1.38e-36	3.58e-32	0.398608	0.373	0.249	3.3e-165	8.6e-161
CCN5	0.30641	0.529	0.573	3.23e-07	0.008392	1.46823	0.529	0.145	0	0
LSS	0.30623	0.447	0.534	1.83e-08	0.000476	0.320495	0.447	0.418	6.49e-55	1.69e-50
ECE1	0.305864	0.472	0.58	1e-10	2.61e-06
MYLIP	0.305757	0.295	0.124	6.9e-249	1.8e-244	0.324013	0.295	0.069	0	0
FOXQ1	0.30539	0.173	0.005	0	0	0.306119	0.173	0.003	0	0
BRINP1	0.303686	0.263	0.089	8.2e-266	2.1e-261	0.261281	0.263	0.114	1e-206	2.6e-202
TMX3	0.303464	0.627	0.833	9.39e-11	2.44e-06
RBM25	0.303213	0.669	0.884	1.74e-12	4.53e-08	0.264521	0.669	0.809	4.34e-15	1.13e-10
TMBIM6	0.302896	0.87	0.979	5.2e-184	1.4e-179
LAMP2	0.302453	0.795	0.966	7.72e-50	2.01e-45	0.352231	0.795	0.919	9.2e-101	2.38e-96
ANKRD12	0.300913	0.68	0.895	7.18e-14	1.87e-09	0.266162	0.68	0.837	2.47e-13	6.43e-09
CD302	0.300333	0.58	0.748	3.3e-09	8.57e-05	0.438645	0.58	0.556	2.2e-151	5.6e-147
LRRC75A	0.299656	0.252	0.475	5.2e-130	1.3e-125	0.294358	0.252	0.337	7.02e-20	1.83e-15
TSPAN5	0.298421	0.525	0.66	6.83e-15	1.78e-10	0.286244	0.525	0.553	3.09e-43	8.04e-39
CDC25B	0.297837	0.355	0.284	5.64e-94	1.47e-89	0.261251	0.355	0.25	1.4e-115	3.7e-111
TUBA1B	0.29717	0.74	0.952	5.19e-39	1.35e-34
KIAA0930	0.297026	0.439	0.504	1.84e-23	4.78e-19	0.290528	0.439	0.382	6.07e-84	1.58e-79
SON	0.296611	0.768	0.966	6.93e-28	1.8e-23	0.362414	0.768	0.911	2.83e-57	7.36e-53
FARP1	0.295076	0.672	0.866	1.97e-12	5.13e-08	0.352009	0.672	0.75	5.26e-60	1.37e-55
ARMCX1	0.294163	0.52	0.67	1.9e-11	4.93e-07	0.333165	0.52	0.521	7.88e-77	2.05e-72
LTBR	0.294077	0.613	0.814	2.33e-12	6.07e-08	0.314985	0.613	0.704	1.26e-43	3.27e-39
AC058791.1	0.293815	0.279	0.268	2.04e-18	5.31e-14	0.28909	0.279	0.159	6.9e-134	1.8e-129
UQCRC1	0.293009	0.587	0.804	1.37e-10	3.56e-06	0.301469	0.587	0.683	3.55e-38	9.23e-34
ASAH1	0.29282	0.71	0.913	4.54e-18	1.18e-13
PDGFC	0.291771	0.414	0.457	1.96e-23	5.1e-19	0.298614	0.414	0.335	7.4e-101	1.93e-96
OAS2	0.291495	0.288	0.033	0	0	0.287527	0.288	0.024	0	0
TFAP2C	0.291155	0.239	0.001	0	0	0.290716	0.239	0.001	0	0
ABCC3	0.290296	0.37	0.339	4.81e-55	1.25e-50	0.298175	0.37	0.25	5e-147	1.3e-142
TTC39C	0.290178	0.444	0.481	2.53e-40	6.57e-36	0.281248	0.444	0.387	1.08e-92	2.82e-88
FXYD5	0.289669	0.703	0.922	1.1e-08	0.000287
SLC43A3	0.289108	0.334	0.377	3.18e-08	0.000826	0.33338	0.334	0.229	1.9e-124	4.8e-120
CD248	0.288066	0.756	0.927	1.54e-33	4e-29
HSPA5	0.288007	0.845	0.969	8.32e-13	2.17e-08
ZBTB38	0.287331	0.667	0.897	1.45e-07	0.003774	0.367111	0.667	0.786	2.23e-57	5.79e-53
PIM3	0.286451	0.364	0.309	3.59e-82	9.33e-78	0.271786	0.364	0.252	2e-139	5.3e-135
ATP2B1	0.28574	0.676	0.91	4.13e-08	0.001074
GGH	0.285632	0.418	0.439	2.8e-37	7.29e-33	0.295448	0.418	0.358	1.43e-88	3.72e-84
LEPROT	0.28555	0.773	0.962	1.4e-11	3.65e-07	0.308546	0.773	0.916	2.95e-26	7.67e-22
CARMN	0.28346	0.579	0.798	1.6e-21	4.15e-17
PDE4B	0.283427	0.217	0.016	0	0	0.27872	0.217	0.017	0	0
IL15	0.283359	0.28	0.055	0	0	0.267219	0.28	0.067	0	0
OS9	0.282375	0.733	0.937	8.87e-16	2.31e-11	0.34832	0.733	0.861	3.02e-61	7.86e-57
PSMA6	0.281991	0.738	0.955	8.12e-36	2.11e-31	0.250809	0.738	0.901	4.4e-27	1.15e-22
TMEM59	0.281737	0.84	0.977	1.59e-83	4.13e-79
ADAMTS1	0.281525	0.379	0.519	1.31e-13	3.4e-09
MGST3	0.28044	0.844	0.987	6.5e-118	1.7e-113	0.277084	0.844	0.963	3.5e-119	9.1e-115
LINC01705	0.27987	0.145	0.044	1.5e-139	3.9e-135
HDGF	0.279713	0.653	0.879	8.59e-08	0.002235
TMEM132A	0.277416	0.293	0.207	3.17e-95	8.23e-91	0.266338	0.293	0.176	4.3e-139	1.1e-134
LDLR	0.27718	0.607	0.818	1.45e-08	0.000376
LY6K	0.275033	0.223	0.09	9.2e-172	2.4e-167	0.267509	0.223	0.085	1.1e-203	2.9e-199
EMC3	0.273235	0.649	0.881	3.58e-08	0.000931
PHKG1	0.273147	0.176	0.167	1.14e-07	0.002961	0.262613	0.176	0.119	1.62e-43	4.22e-39
SRPX2	0.27241	0.321	0.172	5.4e-196	1.4e-191	0.255339	0.321	0.154	6e-236	1.6e-231
RIPOR3	0.272184	0.223	0.013	0	0	0.276323	0.223	0.003	0	0
ARHGAP18	0.271728	0.419	0.459	1.53e-21	3.98e-17
SAA1	0.270373	0.102	0.034	5.33e-84	1.39e-79
F10	0.270061	0.341	0.324	1.83e-35	4.76e-31	0.264332	0.341	0.268	5.29e-77	1.38e-72
MPG	0.269477	0.697	0.929	1.18e-17	3.07e-13
CLIC1	0.269214	0.841	0.979	1.47e-32	3.82e-28	0.272326	0.841	0.954	2.97e-40	7.73e-36
PNKD	0.269198	0.591	0.806	9.83e-08	0.002556
GSDMD	0.268954	0.456	0.531	6.71e-25	1.75e-20	0.322832	0.456	0.355	7.5e-167	2e-162
HNRNPD	0.267445	0.682	0.915	1.64e-08	0.000426	0.263856	0.682	0.828	1.33e-19	3.46e-15
PLCB4	0.266939	0.239	0.037	0	0
PON2	0.266879	0.563	0.732	1.91e-08	0.000497
HGF	0.266417	0.147	0.027	6.5e-203	1.7e-198
TNFRSF19	0.265763	0.241	0.038	0	0	0.270074	0.241	0.017	0	0
SLC39A7	0.264965	0.613	0.822	1.52e-06	0.039592
SQSTM1	0.264658	0.902	0.991	4.3e-110	1.1e-105	0.341162	0.902	0.979	4.5e-223	1.2e-218
RASD1	0.264634	0.252	0.146	1.29e-90	3.35e-86	0.401938	0.252	0.046	0	0
PPA1	0.262076	0.684	0.921	7.02e-08	0.001825
BDKRB1	0.261351	0.184	0.136	1.22e-34	3.17e-30
TIPARP	0.261323	0.37	0.405	6.44e-08	0.001676
TAP1	0.261136	0.369	0.353	2.45e-49	6.37e-45	0.268908	0.369	0.26	1.3e-134	3.5e-130
TXNIP	0.260256	0.559	0.771	1.78e-07	0.004637	0.573476	0.559	0.56	1.7e-108	4.5e-104
SAR1A	0.259254	0.706	0.931	2.59e-09	6.74e-05
BDKRB2	0.258301	0.203	0.091	8.1e-137	2.1e-132
SNHG18	0.258278	0.48	0.585	3.22e-14	8.37e-10	0.275136	0.48	0.45	1.04e-69	2.69e-65
ALDH16A1	0.258159	0.29	0.233	2.68e-62	6.98e-58
RNF115	0.257911	0.639	0.871	4.64e-07	0.01207	0.301133	0.639	0.761	1.08e-41	2.81e-37
CACNA1C	0.257099	0.322	0.315	4.45e-29	1.16e-24	0.289194	0.322	0.18	1.2e-192	3.2e-188
AOX1	0.257075	0.265	0.25	6.81e-20	1.77e-15	0.301944	0.265	0.143	6.1e-154	1.6e-149
MAF	0.256706	0.43	0.613	1.17e-11	3.05e-07	0.365759	0.43	0.417	2.95e-44	7.68e-40
STEAP2	0.255996	0.26	0.15	9e-129	2.3e-124	0.252424	0.26	0.114	3.1e-212	8e-208
COL27A1	0.253993	0.257	0.169	3.08e-92	8.02e-88	0.272389	0.257	0.096	5.1e-256	1.3e-251
PRDX4	0.253505	0.808	0.97	2.52e-62	6.56e-58
CPED1	0.252026	0.307	0.205	1.3e-112	3.4e-108	0.25368	0.307	0.148	2.3e-219	5.9e-215
C15orf48	0.250587	0.145	0.03	1.6e-187	4e-183
GNAQ	-0.25008	0.449	0.87	0	0
LINC01578	-0.2503	0.624	0.949	0	0	-0.26748	0.624	0.893	0	0
SYNE1	-0.25046	0.543	0.902	0	0	-0.48168	0.543	0.883	0	0
SETD7	-0.25047	0.398	0.844	0	0
SLC3A2	-0.25062	0.72	0.959	2.9e-304	7.6e-300	-0.47098	0.72	0.922	0	0
DESI2	-0.25114	0.47	0.872	0	0	-0.25423	0.47	0.79	0	0
UQCRH	-0.25142	0.794	0.984	1.5e-249	3.8e-245	-0.26714	0.794	0.967	1.6e-242	4.1e-238
SEPHS2	-0.25167	0.474	0.879	0	0	-0.32929	0.474	0.822	0	0
MSMO1	-0.252	0.582	0.904	0	0	-0.34499	0.582	0.845	0	0
EIF4B	-0.25232	0.766	0.983	0	0
ANXA4	-0.25277	0.596	0.939	0	0
EIF3M	-0.25308	0.685	0.966	0	0
MAP4K5	-0.25323	0.489	0.896	0	0	-0.28283	0.489	0.836	0	0
HSPA13	-0.25333	0.356	0.789	0	0	-0.40368	0.356	0.762	0	0
TMEM160	-0.25381	0.417	0.876	0	0	-0.27454	0.417	0.785	0	0
TPST2	-0.25414	0.269	0.723	0	0	-0.32129	0.269	0.666	0	0
APBB1IP	-0.25468	0.218	0.73	0	0
THBS3	-0.25485	0.153	0.616	0	0	-0.28853	0.153	0.543	0	0
HIKESHI	-0.25502	0.489	0.889	0	0
GPR1	-0.25556	0.08	0.548	0	0	-0.39861	0.08	0.566	0	0
PCDH18	-0.2556	0.588	0.897	0	0
C6orf62	-0.25569	0.533	0.92	0	0
GLIPR2	-0.25595	0.347	0.783	0	0
GADD45B	-0.25642	0.589	0.935	0	0
EIF3A	-0.25673	0.762	0.972	4.1e-293	1.1e-288
FLYWCH2	-0.2568	0.415	0.855	0	0
ITGAE	-0.25695	0.509	0.896	0	0	-0.3156	0.509	0.835	0	0
GNG10	-0.25766	0.644	0.949	0	0
GTF2A2	-0.25791	0.622	0.945	0	0	-0.3437	0.622	0.904	0	0
CAMK2D	-0.25819	0.423	0.844	0	0	-0.27625	0.423	0.731	0	0
TMEM14C	-0.25837	0.752	0.977	0	0	-0.25052	0.752	0.944	2.2e-295	5.6e-291
PRKDC	-0.25851	0.692	0.96	0	0
PFDN5	-0.25909	0.881	0.995	9.9e-234	2.6e-229
ITPR2	-0.25921	0.281	0.762	0	0
PPP1R3B	-0.25965	0.218	0.7	0	0
UBL5	-0.25986	0.766	0.987	1.7e-236	4.4e-232
POLD4	-0.25993	0.646	0.954	0	0	-0.27094	0.646	0.906	0	0
UXT	-0.26004	0.643	0.956	0	0
GXYLT2	-0.26044	0.11	0.585	0	0
S100A13	-0.26044	0.808	0.987	1.1e-177	2.9e-173
SESTD1	-0.26125	0.326	0.781	0	0
ATP5F1E	-0.26136	0.902	0.996	3.3e-204	8.6e-200
FAM120A	-0.26139	0.559	0.924	0	0
CSTA	-0.26155	0.068	0.396	0	0	-0.26059	0.068	0.325	0	0
TMED2	-0.26162	0.68	0.96	0	0	-0.28092	0.68	0.922	0	0
SLC25A5	-0.26173	0.662	0.958	0	0
KCTD16	-0.26185	0.005	0.399	0	0	-0.27886	0.005	0.334	0	0
PARVA	-0.26192	0.686	0.968	0	0	-0.30156	0.686	0.939	0	0
MINDY2	-0.26211	0.36	0.772	0	0
MSC-AS1	-0.26261	0.302	0.784	0	0	-0.29616	0.302	0.689	0	0
PROCR	-0.26281	0.164	0.595	0	0	-0.27769	0.164	0.494	0	0
FIBIN	-0.26291	0.327	0.759	0	0
PGM3	-0.26323	0.484	0.88	0	0	-0.39912	0.484	0.823	0	0
CTNNA1	-0.26407	0.657	0.955	0	0	-0.35736	0.657	0.921	0	0
ANXA1	-0.26407	0.843	0.993	1.1e-261	3e-257	-0.64326	0.843	0.984	0	0
GNB1	-0.26412	0.646	0.952	0	0	-0.25993	0.646	0.909	0	0
KCND3	-0.26416	0.044	0.497	0	0
RPS6KA2	-0.26416	0.247	0.716	0	0
COX7A2	-0.26458	0.753	0.982	3.4e-230	8.7e-226	-0.29464	0.753	0.961	5.8e-213	1.5e-208
H2AFZ	-0.26477	0.756	0.974	0	0	-0.52026	0.756	0.956	0	0
MIR100HG	-0.26477	0.597	0.927	0	0
ALDH1B1	-0.2653	0.174	0.558	0	0
KRT10	-0.26591	0.679	0.966	0	0	-0.39402	0.679	0.936	0	0
ATP6V1G1	-0.26601	0.784	0.978	0	0	-0.30499	0.784	0.962	0	0
TMEM267	-0.26602	0.189	0.686	0	0	-0.26692	0.189	0.58	0	0
AP3S1	-0.26617	0.614	0.937	0	0
MPRIP	-0.2662	0.457	0.873	0	0	-0.37594	0.457	0.827	0	0
CST3	-0.26631	0.865	0.988	1.3e-238	3.4e-234	-0.29456	0.865	0.962	9.2e-265	2.4e-260
MTURN	-0.26659	0.252	0.748	0	0	-0.26414	0.252	0.635	0	0
RRAS	-0.26672	0.67	0.952	0	0	-0.3767	0.67	0.929	0	0
TMEM43	-0.26753	0.419	0.87	0	0
ANTXR2	-0.26803	0.497	0.894	0	0	-0.33526	0.497	0.815	0	0
PFN2	-0.26864	0.491	0.892	0	0
ACTG1	-0.26891	0.968	0.998	1.4e-198	3.6e-194
PPP1R14B	-0.2691	0.816	0.984	4.3e-293	1.1e-288	-0.50551	0.816	0.976	0	0
MEST	-0.27078	0.004	0.287	0	0	-0.64475	0.004	0.421	0	0
LRRFIP1	-0.27096	0.58	0.925	0	0
SPAG9	-0.27155	0.648	0.952	0	0	-0.53463	0.648	0.929	0	0
KRT81	-0.27176	0.005	0.143	0	0	-0.35375	0.005	0.161	0	0
PRPSAP1	-0.27187	0.37	0.845	0	0
SUMO2	-0.27203	0.829	0.985	1.5e-261	3.9e-257
BST1	-0.27237	0.196	0.65	0	0	-0.49507	0.196	0.664	0	0
BMPR2	-0.27255	0.488	0.897	0	0	-0.32108	0.488	0.819	0	0
IVNS1ABP	-0.27278	0.22	0.618	0	0	-0.39173	0.22	0.6	0	0
COL3A1	-0.27292	0.937	0.992	8.8e-167	2.3e-162	-0.63107	0.937	0.991	0	0
RAN	-0.2733	0.792	0.985	0	0	-0.3871	0.792	0.964	0	0
WSB2	-0.27412	0.313	0.772	0	0	-0.35293	0.313	0.731	0	0
TARS	-0.27438	0.599	0.945	0	0	-0.34163	0.599	0.895	0	0
RNF11	-0.27463	0.461	0.895	0	0	-0.30378	0.461	0.812	0	0
CRTAP	-0.27467	0.683	0.961	0	0
ARL4A	-0.27469	0.305	0.682	0	0	-0.26863	0.305	0.593	0	0
UGP2	-0.2755	0.669	0.955	0	0
GAS7	-0.276	0.087	0.58	0	0
RPL13A	-0.2764	0.962	0.998	5.6e-231	1.5e-226
TIMM10	-0.2766	0.368	0.826	0	0
TLN1	-0.27682	0.783	0.971	1.9e-271	4.9e-267	-0.31078	0.783	0.949	0	0
JTB	-0.27808	0.709	0.965	0	0	-0.36735	0.709	0.942	0	0
EIF2S3	-0.27813	0.642	0.957	0	0
CYGB	-0.27825	0.212	0.657	0	0	-0.32048	0.212	0.513	0	0
IDS	-0.27867	0.407	0.852	0	0	-0.30375	0.407	0.761	0	0
PPP1R13L	-0.27877	0.086	0.599	0	0
SCUBE3	-0.28042	0.017	0.395	0	0	-0.34208	0.017	0.344	0	0
WNK1	-0.28131	0.561	0.92	0	0	-0.36522	0.561	0.876	0	0
DNAJC10	-0.2814	0.504	0.907	0	0	-0.36802	0.504	0.813	0	0
RWDD1	-0.28179	0.697	0.967	0	0
DCLK1	-0.28204	0.056	0.484	0	0
MTPN	-0.2822	0.706	0.973	0	0	-0.37852	0.706	0.945	0	0
VPS13A	-0.28236	0.238	0.728	0	0	-0.48045	0.238	0.661	0	0
FEZ1	-0.28445	0.349	0.813	0	0	-0.2957	0.349	0.728	0	0
NDUFAB1	-0.28567	0.597	0.941	0	0	-0.42633	0.597	0.9	0	0
PCSK5	-0.28576	0.067	0.464	0	0
PFDN2	-0.28596	0.627	0.959	0	0	-0.36495	0.627	0.911	0	0
PDE1A	-0.28616	0.011	0.397	0	0	-0.41181	0.011	0.395	0	0
MLXIP	-0.28627	0.256	0.754	0	0
TMEM47	-0.28628	0.571	0.921	0	0
SNRPE	-0.28634	0.608	0.948	0	0
RPL28	-0.28666	0.971	0.999	1.7e-282	4.4e-278
MMP16	-0.2868	0.066	0.5	0	0	-0.33435	0.066	0.421	0	0
SKP1	-0.28702	0.823	0.988	0	0	-0.36037	0.823	0.97	0	0
TERF1	-0.28745	0.413	0.835	0	0	-0.2855	0.413	0.745	0	0
ADAM12	-0.28831	0.678	0.93	0	0
SBDS	-0.28937	0.696	0.964	0	0	-0.31436	0.696	0.934	0	0
TEAD1	-0.2897	0.639	0.948	0	0	-0.26829	0.639	0.899	0	0
STX12	-0.28991	0.431	0.861	0	0	-0.28119	0.431	0.777	0	0
RIOK3	-0.2906	0.546	0.926	0	0	-0.2611	0.546	0.851	0	0
BTF3	-0.29067	0.869	0.993	0	0
ATP5MPL	-0.29088	0.73	0.977	0	0
TAX1BP3	-0.29105	0.638	0.962	0	0
CEBPG	-0.2911	0.341	0.826	0	0	-0.2934	0.341	0.737	0	0
AKT3	-0.29114	0.426	0.868	0	0	-0.2997	0.426	0.798	0	0
TXNDC5	-0.29156	0.618	0.938	0	0	-0.3372	0.618	0.887	0	0
CCSER2	-0.29208	0.48	0.9	0	0	-0.31636	0.48	0.836	0	0
RPL19	-0.29235	0.976	0.999	0	0
CAPN2	-0.29266	0.641	0.958	0	0
SNX25	-0.29284	0.1	0.61	0	0	-0.30382	0.1	0.523	0	0
CDC42EP1	-0.29365	0.326	0.813	0	0	-0.34586	0.326	0.753	0	0
ZNF706	-0.29386	0.618	0.948	0	0	-0.29575	0.618	0.896	0	0
SRGN	-0.29406	0.071	0.292	0	0	-0.75252	0.071	0.429	0	0
WASF2	-0.29429	0.677	0.964	0	0	-0.26943	0.677	0.924	0	0
GNG12	-0.29495	0.606	0.944	0	0	-0.35403	0.606	0.908	0	0
CCNY	-0.29594	0.364	0.842	0	0	-0.2894	0.364	0.729	0	0
PABPC4	-0.29624	0.568	0.94	0	0	-0.26075	0.568	0.872	0	0
CAMTA2	-0.29653	0.155	0.676	0	0	-0.38685	0.155	0.639	0	0
TMA7	-0.29656	0.778	0.99	8.9e-286	2.3e-281
OSBPL9	-0.29706	0.373	0.84	0	0
PFN1	-0.29745	0.868	0.991	2.6e-253	6.9e-249	-0.39105	0.868	0.982	0	0
RPL35	-0.29748	0.912	0.996	1.9e-283	4.9e-279
TUSC3	-0.29967	0.385	0.884	0	0	-0.33583	0.385	0.818	0	0
SPTBN1	-0.2997	0.625	0.935	0	0	-0.62033	0.625	0.907	0	0
DSE	-0.29986	0.646	0.951	0	0
ARHGAP1	-0.30011	0.364	0.834	0	0	-0.26023	0.364	0.729	0	0
MKNK2	-0.30326	0.307	0.789	0	0	-0.31642	0.307	0.704	0	0
HERPUD1	-0.30327	0.718	0.965	0	0	-0.34552	0.718	0.933	0	0
EIF1B	-0.30371	0.625	0.954	0	0	-0.32526	0.625	0.908	0	0
GATA6	-0.30377	0.029	0.551	0	0	-0.47224	0.029	0.517	0	0
SLC7A5	-0.3038	0.13	0.636	0	0	-0.53753	0.13	0.66	0	0
TES	-0.30462	0.184	0.671	0	0	-0.33291	0.184	0.612	0	0
SEL1L	-0.30471	0.592	0.936	0	0	-0.44166	0.592	0.901	0	0
C1QTNF3	-0.30568	0.015	0.377	0	0	-0.32281	0.015	0.322	0	0
ELOVL5	-0.30618	0.403	0.858	0	0	-0.35353	0.403	0.75	0	0
PBRM1	-0.30643	0.53	0.921	0	0	-0.28588	0.53	0.849	0	0
FGF2	-0.30648	0.608	0.899	0	0	-0.29634	0.608	0.87	0	0
SMYD3	-0.30656	0.377	0.793	0	0	-0.29645	0.377	0.679	0	0
HEG1	-0.30692	0.53	0.901	0	0	-0.79469	0.53	0.848	0	0
SH3BGR	-0.30768	0.042	0.44	0	0	-0.4626	0.042	0.458	0	0
MTHFD1L	-0.30863	0.415	0.866	0	0	-0.26946	0.415	0.758	0	0
AP2M1	-0.30937	0.778	0.983	0	0	-0.41393	0.778	0.961	0	0
PEA15	-0.31006	0.617	0.95	0	0	-0.38441	0.617	0.921	0	0
ARF5	-0.31013	0.648	0.963	0	0
SELENOW	-0.31106	0.598	0.925	0	0	-0.64855	0.598	0.905	0	0
GNG5	-0.31141	0.737	0.975	0	0	-0.29825	0.737	0.953	0	0
MTCH1	-0.3116	0.687	0.965	0	0
ARF4	-0.31168	0.8	0.988	0	0	-0.32383	0.8	0.97	0	0
CUX1	-0.3126	0.384	0.85	0	0	-0.58556	0.384	0.835	0	0
CMPK1	-0.31299	0.562	0.939	0	0
LTBP2	-0.31319	0.689	0.949	0	0
PODN	-0.3136	0.307	0.78	0	0	-0.3373	0.307	0.671	0	0
ACVR2A	-0.31401	0.207	0.678	0	0
LYPLA1	-0.31439	0.391	0.846	0	0
MYO1C	-0.31443	0.588	0.929	0	0	-0.27537	0.588	0.874	0	0
BLOC1S2	-0.31465	0.401	0.853	0	0	-0.30142	0.401	0.768	0	0
RPL18A	-0.31478	0.973	0.998	0	0	-0.27098	0.973	0.997	1.5e-210	4e-206
CNIH1	-0.31517	0.6	0.943	0	0	-0.32565	0.6	0.896	0	0
EFR3A	-0.31539	0.543	0.925	0	0	-0.29023	0.543	0.849	0	0
NUDT4	-0.31548	0.464	0.898	0	0
RPL3	-0.31624	0.976	0.999	0	0
CFAP97	-0.31645	0.545	0.938	0	0	-0.36699	0.545	0.886	0	0
SLC7A11	-0.31649	0.295	0.754	0	0	-0.63565	0.295	0.769	0	0
PEAK1	-0.31682	0.486	0.903	0	0	-0.30838	0.486	0.831	0	0
ITGA4	-0.3175	0.27	0.699	0	0
FILIP1L	-0.31797	0.36	0.809	0	0	-0.32658	0.36	0.715	0	0
RPL18	-0.31955	0.957	0.997	0	0
ACAN	-0.31989	0.058	0.328	0	0
MIR503HG	-0.32092	0.246	0.581	0	0
RPL11	-0.32093	0.976	0.999	0	0
HDDC2	-0.32094	0.522	0.906	0	0	-0.35667	0.522	0.848	0	0
MBP	-0.32361	0.111	0.594	0	0	-0.28451	0.111	0.449	0	0
SH3BGRL	-0.3248	0.647	0.956	0	0	-0.26512	0.647	0.906	0	0
SEM1	-0.32526	0.695	0.977	0	0
PTTG1IP	-0.32583	0.773	0.98	5.6e-262	1.5e-257	-0.26678	0.773	0.941	1.1e-160	2.8e-156
NOTCH2	-0.32602	0.407	0.877	0	0
GALNT10	-0.32652	0.28	0.775	0	0	-0.3388	0.28	0.675	0	0
CCNI	-0.32786	0.801	0.984	0	0
MORF4L1	-0.32975	0.791	0.988	0	0
KPNB1	-0.33067	0.651	0.953	0	0	-0.35174	0.651	0.921	0	0
ELL2	-0.33069	0.523	0.891	0	0
KRAS	-0.33163	0.452	0.87	0	0	-0.28298	0.452	0.77	0	0
SH3BP5	-0.33203	0.365	0.863	0	0	-0.30881	0.365	0.744	0	0
C15orf61	-0.3321	0.443	0.875	0	0
RPL7A	-0.33288	0.974	0.999	0	0	-0.26977	0.974	0.996	1.7e-205	4.5e-201
ANAPC16	-0.333	0.62	0.95	0	0
LMOD1	-0.33356	0.152	0.528	0	0	-0.4304	0.152	0.52	0	0
OST4	-0.334	0.783	0.99	0	0
COL16A1	-0.33422	0.581	0.932	0	0
MYO1E	-0.33468	0.35	0.845	0	0
IPO7	-0.3349	0.553	0.928	0	0	-0.33247	0.553	0.875	0	0
NUTF2	-0.33576	0.507	0.902	0	0	-0.41273	0.507	0.86	0	0
NDUFC2	-0.3367	0.781	0.982	0	0	-0.39889	0.781	0.951	0	0
GLRX	-0.33682	0.535	0.906	0	0	-0.73612	0.535	0.89	0	0
RHOBTB3	-0.33724	0.692	0.968	0	0	-0.42464	0.692	0.935	3.1e-286	8e-282
TTC3	-0.33774	0.785	0.984	0	0	-0.47703	0.785	0.975	0	0
KCNMA1	-0.33781	0.202	0.646	0	0	-0.38168	0.202	0.59	0	0
YWHAG	-0.33791	0.549	0.928	0	0	-0.47172	0.549	0.893	0	0
EIF1AX	-0.33837	0.681	0.966	0	0	-0.35826	0.681	0.93	0	0
ANKRD11	-0.33845	0.716	0.96	0	0	-0.46525	0.716	0.946	0	0
ABCA9	-0.33936	0.138	0.607	0	0	-0.35265	0.138	0.402	0	0
DNAJB4	-0.33945	0.233	0.732	0	0	-0.36956	0.233	0.647	0	0
ACLY	-0.33971	0.434	0.865	0	0	-0.40909	0.434	0.818	0	0
LSM5	-0.3405	0.429	0.891	0	0	-0.33996	0.429	0.8	0	0
TJP1	-0.34145	0.497	0.908	0	0	-0.33575	0.497	0.836	0	0
ATP5MD	-0.34151	0.77	0.985	0	0
HNRNPAB	-0.34174	0.601	0.946	0	0	-0.39587	0.601	0.904	0	0
RTRAF	-0.34187	0.728	0.975	0	0	-0.27008	0.728	0.936	0	0
NFE2L2	-0.34231	0.666	0.968	0	0	-0.38609	0.666	0.927	0	0
CCDC6	-0.34348	0.4	0.873	0	0	-0.36091	0.4	0.779	0	0
PPFIA1	-0.34394	0.509	0.903	0	0	-0.27688	0.509	0.835	0	0
MACF1	-0.34406	0.731	0.969	0	0	-0.66459	0.731	0.949	0	0
PGM1	-0.34461	0.357	0.821	0	0	-0.55891	0.357	0.795	0	0
LPP	-0.345	0.639	0.949	0	0	-0.32901	0.639	0.912	0	0
GPCPD1	-0.34678	0.166	0.772	0	0	-0.33459	0.166	0.641	0	0
ACTC1	-0.34775	0.033	0.22	0	0	-0.68226	0.033	0.294	0	0
LARS	-0.34876	0.612	0.953	0	0	-0.39406	0.612	0.898	0	0
STT3B	-0.34898	0.565	0.934	0	0	-0.51307	0.565	0.894	0	0
PRUNE2	-0.35041	0.118	0.556	0	0	-0.48304	0.118	0.505	0	0
ANKRD1	-0.35108	0.021	0.254	0	0	-0.77903	0.021	0.34	0	0
USP53	-0.35204	0.203	0.688	0	0	-0.69682	0.203	0.577	0	0
TOMM20	-0.35206	0.768	0.983	0	0	-0.31739	0.768	0.954	0	0
RPL5	-0.35242	0.952	0.997	0	0	-0.25171	0.952	0.994	3.2e-174	8.2e-170
COTL1	-0.35251	0.54	0.904	0	0	-0.32085	0.54	0.818	0	0
AC092807.3	-0.35325	0.206	0.675	0	0	-0.31995	0.206	0.572	0	0
SEC11A	-0.35495	0.794	0.98	0	0	-0.28492	0.794	0.963	0	0
SNHG8	-0.35505	0.624	0.942	0	0	-0.33953	0.624	0.887	0	0
PICALM	-0.35707	0.48	0.905	0	0	-0.49949	0.48	0.861	0	0
RHOB	-0.35835	0.261	0.723	0	0	-0.30471	0.261	0.624	0	0
AHNAK	-0.35933	0.836	0.984	0	0	-0.26888	0.836	0.971	1.9e-252	4.8e-248
ARPC2	-0.35954	0.85	0.992	0	0	-0.30089	0.85	0.981	0	0
HSPA9	-0.35966	0.677	0.965	0	0	-0.5547	0.677	0.944	0	0
ATL3	-0.36211	0.548	0.937	0	0	-0.39895	0.548	0.879	0	0
HMGN1	-0.36272	0.741	0.973	0	0	-0.38891	0.741	0.957	0	0
OAZ1	-0.36291	0.904	0.995	0	0	-0.43984	0.904	0.987	0	0
ABHD4	-0.36312	0.13	0.73	0	0
SARS	-0.36464	0.66	0.963	0	0	-0.33068	0.66	0.924	0	0
DDAH2	-0.36492	0.546	0.943	0	0
RPS27L	-0.36684	0.887	0.995	0	0
RTN3	-0.36824	0.653	0.963	0	0	-0.43133	0.653	0.923	0	0
YWHAZ	-0.36853	0.763	0.986	0	0	-0.36209	0.763	0.97	0	0
KDELR2	-0.36928	0.787	0.978	0	0	-0.41505	0.787	0.961	0	0
LMO4	-0.37017	0.578	0.928	0	0	-0.33505	0.578	0.876	0	0
ANKH	-0.37033	0.189	0.702	0	0	-0.76384	0.189	0.709	0	0
RPS4Y1	-0.37089	0.448	0.693	2.6e-173	6.8e-169	-0.43699	0.448	0.736	1.7e-251	4.4e-247
COPS9	-0.37121	0.705	0.981	0	0
RPL12	-0.37136	0.97	0.998	0	0
GUK1	-0.37162	0.826	0.989	0	0	-0.52844	0.826	0.974	0	0
SGCG	-0.37175	0.045	0.575	0	0	-0.69097	0.045	0.635	0	0
SMS	-0.37189	0.407	0.872	0	0	-0.38658	0.407	0.794	0	0
VAT1	-0.37238	0.696	0.968	0	0
RPS5	-0.37244	0.94	0.997	0	0	-0.2777	0.94	0.99	3.2e-205	8.4e-201
RPL41	-0.37273	0.975	0.999	0	0
DTD1	-0.37424	0.383	0.851	0	0	-0.37388	0.383	0.772	0	0
OSTC	-0.37523	0.789	0.982	0	0	-0.52416	0.789	0.964	0	0
FSTL3	-0.37623	0.155	0.668	0	0	-0.70398	0.155	0.67	0	0
RNF187	-0.37629	0.552	0.943	0	0	-0.28632	0.552	0.871	0	0
FN1	-0.37684	0.98	0.998	5.6e-225	1.5e-220	-0.33831	0.98	0.997	4e-173	1.1e-168
RPL10	-0.37706	0.991	1	0	0
MYL6	-0.37768	0.943	0.998	2.5e-250	6.5e-246	-0.60939	0.943	0.997	0	0
ZYX	-0.37891	0.536	0.918	0	0
DYNLL1	-0.37999	0.841	0.992	0	0	-0.52839	0.841	0.984	0	0
LARP6	-0.38026	0.585	0.942	0	0	-0.49823	0.585	0.912	0	0
FSTL1	-0.38044	0.822	0.984	0	0	-0.49896	0.822	0.967	0	0
GNB4	-0.38161	0.423	0.887	0	0	-0.42552	0.423	0.816	0	0
NDUFAF8	-0.38208	0.627	0.959	0	0	-0.47077	0.627	0.92	0	0
STRAP	-0.38289	0.603	0.95	0	0	-0.40832	0.603	0.906	0	0
TMPO	-0.38338	0.286	0.801	0	0
CHI3L1	-0.38361	0.039	0.193	4.3e-267	1.1e-262	-0.42925	0.039	0.153	1.9e-183	4.9e-179
SPTAN1	-0.38405	0.583	0.941	0	0	-0.47387	0.583	0.889	0	0
NPM1	-0.38518	0.911	0.995	0	0	-0.34058	0.911	0.99	0	0
MSC	-0.38659	0.193	0.726	0	0	-0.42451	0.193	0.656	0	0
ATP13A3	-0.38688	0.505	0.918	0	0	-0.71234	0.505	0.874	0	0
MICAL2	-0.38697	0.267	0.712	0	0	-0.65175	0.267	0.712	0	0
CEP170	-0.38739	0.534	0.924	0	0	-0.6885	0.534	0.893	0	0
ENAH	-0.38802	0.644	0.951	0	0	-0.58699	0.644	0.921	0	0
NCKAP1	-0.38822	0.565	0.943	0	0	-0.4373	0.565	0.895	0	0
DAAM1	-0.38899	0.251	0.774	0	0	-0.31911	0.251	0.644	0	0
DOK5	-0.38986	0.055	0.679	0	0	-0.35445	0.055	0.551	0	0
PDLIM2	-0.39254	0.803	0.987	0	0	-0.37872	0.803	0.967	0	0
CELF2	-0.39295	0.239	0.709	0	0
CDC42	-0.3947	0.784	0.985	0	0	-0.4413	0.784	0.972	0	0
TNS1	-0.39487	0.286	0.78	0	0	-0.37331	0.286	0.693	0	0
PRPS1	-0.3959	0.185	0.667	0	0	-0.46773	0.185	0.628	0	0
DAB2	-0.3971	0.833	0.99	0	0
POMP	-0.39738	0.8	0.986	0	0	-0.45415	0.8	0.97	0	0
KIF5B	-0.39993	0.711	0.97	0	0	-0.54542	0.711	0.951	0	0
PTP4A2	-0.40103	0.704	0.972	0	0	-0.42566	0.704	0.953	0	0
C7orf50	-0.40131	0.421	0.893	0	0	-0.47094	0.421	0.846	0	0
RRAGC	-0.40175	0.492	0.91	0	0	-0.29975	0.492	0.815	0	0
CD151	-0.40183	0.703	0.967	0	0	-0.48076	0.703	0.932	0	0
GHITM	-0.40292	0.677	0.969	0	0	-0.44024	0.677	0.94	0	0
JDP2	-0.40306	0.459	0.911	0	0	-0.29615	0.459	0.805	0	0
RPL14	-0.40382	0.949	0.998	0	0
PLXDC2	-0.40485	0.472	0.914	0	0	-0.41885	0.472	0.829	0	0
TUBB	-0.40527	0.797	0.984	0	0	-0.3147	0.797	0.972	0	0
RPL4	-0.40565	0.865	0.992	0	0
RBMS3	-0.4066	0.491	0.909	0	0	-0.42616	0.491	0.821	0	0
UBA52	-0.4067	0.924	0.997	0	0
NCOA7	-0.40715	0.392	0.887	0	0	-0.66118	0.392	0.835	0	0
RPL22	-0.40722	0.901	0.997	0	0
PERP	-0.40732	0.437	0.895	0	0	-0.5783	0.437	0.864	0	0
ERH	-0.40746	0.695	0.971	0	0	-0.46163	0.695	0.945	0	0
GALNT12	-0.4082	0.008	0.514	0	0
EPDR1	-0.40939	0.257	0.787	0	0	-0.57496	0.257	0.761	0	0
USP9X	-0.40953	0.515	0.917	0	0	-0.42408	0.515	0.864	0	0
EPRS	-0.41037	0.676	0.964	0	0	-0.48434	0.676	0.922	0	0
UBE2E2	-0.41162	0.294	0.825	0	0	-0.48686	0.294	0.771	0	0
TNXB	-0.41241	0.03	0.43	0	0	-0.87497	0.03	0.385	0	0
MYCBP2	-0.41256	0.621	0.952	0	0	-0.3536	0.621	0.9	0	0
HMGN2	-0.41458	0.649	0.949	0	0	-0.50221	0.649	0.926	0	0
CYSTM1	-0.41494	0.541	0.946	0	0	-0.37082	0.541	0.87	0	0
LIMS1	-0.4153	0.639	0.959	0	0	-0.29129	0.639	0.9	0	0
HSPB7	-0.41595	0.116	0.622	0	0	-0.42826	0.116	0.535	0	0
CRIM1	-0.4183	0.592	0.915	0	0	-0.41293	0.592	0.884	0	0
ACTN4	-0.41863	0.598	0.927	0	0	-0.42031	0.598	0.905	0	0
EEF2	-0.41892	0.891	0.995	0	0
PLAGL1	-0.41913	0.333	0.801	0	0	-0.48584	0.333	0.699	0	0
C9orf16	-0.42006	0.595	0.952	0	0	-0.43034	0.595	0.899	0	0
ANXA2	-0.4225	0.921	0.999	0	0	-0.52095	0.921	0.994	0	0
EIF5	-0.42295	0.672	0.961	0	0	-0.52286	0.672	0.942	0	0
UGDH	-0.42373	0.375	0.85	0	0	-0.31468	0.375	0.721	0	0
LAPTM4A	-0.42376	0.818	0.979	0	0	-0.34583	0.818	0.951	0	0
TUBB6	-0.42406	0.548	0.924	0	0	-0.44335	0.548	0.879	0	0
RHEB	-0.42434	0.683	0.968	0	0	-0.44141	0.683	0.94	0	0
RCAN1	-0.42501	0.339	0.804	0	0	-0.66828	0.339	0.761	0	0
RPS16	-0.42547	0.929	0.998	0	0
EHD2	-0.42607	0.582	0.945	0	0	-0.4826	0.582	0.905	0	0
GPX8	-0.4272	0.688	0.966	0	0	-0.51915	0.688	0.941	0	0
TENM3	-0.42738	0.173	0.759	0	0	-0.50364	0.173	0.695	0	0
SMIM14	-0.42849	0.567	0.945	0	0	-0.36474	0.567	0.887	0	0
CLIP1	-0.42898	0.598	0.95	0	0	-0.40138	0.598	0.908	0	0
NOP10	-0.42911	0.661	0.972	0	0	-0.45052	0.661	0.943	0	0
UQCR11	-0.43021	0.774	0.987	0	0
SOD3	-0.43061	0.29	0.75	0	0	-1.2032	0.29	0.706	0	0
HIF1A	-0.43107	0.845	0.992	0	0	-0.62868	0.845	0.986	0	0
DBN1	-0.43273	0.446	0.917	0	0	-0.45721	0.446	0.839	0	0
NME2	-0.43298	0.932	0.996	0	0	-0.62529	0.932	0.993	0	0
CD36	-0.43386	0.009	0.204	0	0	-0.77706	0.009	0.272	0	0
FBLN5	-0.43396	0.674	0.948	0	0	-0.3519	0.674	0.889	3.3e-247	8.6e-243
SNHG6	-0.43399	0.707	0.977	0	0
SNHG16	-0.43427	0.626	0.958	0	0	-0.41911	0.626	0.908	0	0
FZD7	-0.43645	0.213	0.682	0	0
RPL13	-0.4368	0.991	0.999	0	0	-0.30243	0.991	0.999	1.1e-281	2.8e-277
EBF1	-0.43797	0.195	0.805	0	0	-0.37128	0.195	0.648	0	0
CCND2	-0.43801	0.003	0.477	0	0	-0.4377	0.003	0.38	0	0
BGN	-0.4381	0.76	0.967	0	0	-0.38221	0.76	0.921	1.4e-291	3.5e-287
GRAMD2B	-0.43911	0.358	0.811	0	0	-0.4791	0.358	0.726	0	0
KCNE4	-0.44062	0.429	0.839	0	0	-0.47646	0.429	0.829	0	0
STMP1	-0.44074	0.603	0.947	0	0	-0.48216	0.603	0.922	0	0
ABCA8	-0.44147	0.018	0.563	0	0	-0.54367	0.018	0.478	0	0
ACTR3	-0.44158	0.75	0.976	0	0	-0.37233	0.75	0.954	0	0
RPL27	-0.44374	0.846	0.995	0	0	-0.30063	0.846	0.986	1.6e-291	4.2e-287
RPL31	-0.4443	0.812	0.992	0	0
EPB41L4A-AS1	-0.44478	0.507	0.912	0	0	-0.38763	0.507	0.806	0	0
LASP1	-0.44479	0.486	0.901	0	0	-0.46017	0.486	0.848	0	0
COPZ2	-0.44578	0.627	0.951	0	0	-0.72049	0.627	0.936	0	0
NDUFA4	-0.44771	0.832	0.991	0	0	-0.49116	0.832	0.98	0	0
EIF1	-0.44771	0.964	0.999	0	0	-0.39658	0.964	0.997	0	0
CHPF	-0.44909	0.402	0.85	0	0	-0.66364	0.402	0.836	0	0
JADE1	-0.45134	0.167	0.701	0	0	-0.3123	0.167	0.528	0	0
NRBF2	-0.45194	0.533	0.925	0	0	-0.42973	0.533	0.86	0	0
DPYSL2	-0.45207	0.697	0.971	0	0	-0.72704	0.697	0.958	0	0
CRNDE	-0.45395	0.57	0.943	0	0
COMMD6	-0.45492	0.714	0.983	0	0	-0.27226	0.714	0.953	2.1e-288	5.4e-284
NPDC1	-0.45516	0.452	0.918	0	0	-0.54789	0.452	0.862	0	0
FNIP2	-0.45587	0.249	0.79	0	0	-0.40739	0.249	0.65	0	0
CAVIN2	-0.45639	0.021	0.366	0	0	-0.78484	0.021	0.4	0	0
ROR1	-0.45664	0.049	0.685	0	0	-0.61015	0.049	0.62	0	0
HIST1H4C	-0.45835	0.553	0.927	0	0
RPL15	-0.45863	0.972	0.999	0	0	-0.40914	0.972	0.998	0	0
SLFN5	-0.45903	0.609	0.955	0	0	-0.54993	0.609	0.918	0	0
WDR1	-0.45982	0.535	0.916	0	0	-0.48168	0.535	0.879	0	0
RHOA	-0.46373	0.8	0.986	0	0	-0.48012	0.8	0.974	0	0
SSPN	-0.46535	0.348	0.829	0	0	-0.42501	0.348	0.742	0	0
KCTD20	-0.46667	0.383	0.855	0	0	-0.4322	0.383	0.776	0	0
EIF3E	-0.46724	0.766	0.98	0	0
STK38L	-0.46802	0.167	0.736	0	0	-0.41787	0.167	0.596	0	0
CYB5R3	-0.47104	0.733	0.981	0	0	-0.5934	0.733	0.955	0	0
ID2	-0.47174	0.627	0.944	0	0	-0.49156	0.627	0.921	0	0
PRICKLE1	-0.47288	0.067	0.669	0	0	-0.26301	0.067	0.427	0	0
FBLN2	-0.47539	0.774	0.969	0	0	-0.89317	0.774	0.947	0	0
LTBP3	-0.47608	0.345	0.876	0	0	-0.52299	0.345	0.721	0	0
RAD21	-0.47692	0.587	0.945	0	0	-0.60903	0.587	0.9	0	0
PGRMC2	-0.47763	0.669	0.95	0	0	-0.4248	0.669	0.914	0	0
ADAMTS2	-0.47804	0.449	0.911	0	0	-0.57017	0.449	0.862	0	0
NFIA	-0.47826	0.181	0.772	0	0	-0.59003	0.181	0.672	0	0
HINT1	-0.47961	0.871	0.994	0	0	-0.36821	0.871	0.983	0	0
ZNF281	-0.48038	0.411	0.875	0	0	-0.30741	0.411	0.756	0	0
HSPG2	-0.48076	0.542	0.944	0	0	-0.65492	0.542	0.898	0	0
LUM	-0.48248	0.876	0.987	1.9e-275	5e-271
WARS	-0.48315	0.434	0.917	0	0	-0.69802	0.434	0.888	0	0
NAV1	-0.48386	0.429	0.901	0	0	-0.64229	0.429	0.859	0	0
PLPP4	-0.48577	0.052	0.603	0	0	-0.45392	0.052	0.476	0	0
AVEN	-0.48623	0.338	0.853	0	0	-0.49775	0.338	0.782	0	0
SGMS2	-0.48817	0.116	0.754	0	0	-0.58529	0.116	0.674	0	0
NAV3	-0.48822	0.162	0.777	0	0	-0.69593	0.162	0.747	0	0
KLF2	-0.48846	0.314	0.757	0	0	-0.47249	0.314	0.706	0	0
TOMM5	-0.49261	0.64	0.962	0	0	-0.49435	0.64	0.928	0	0
ZMAT3	-0.49475	0.493	0.913	0	0	-0.53248	0.493	0.86	0	0
GPC4	-0.49804	0.066	0.699	0	0	-0.51938	0.066	0.606	0	0
PHGDH	-0.49995	0.471	0.94	0	0	-0.57783	0.471	0.886	0	0
HNMT	-0.50021	0.419	0.896	0	0
PLAAT3	-0.50074	0.118	0.697	0	0	-0.37611	0.118	0.541	0	0
COBLL1	-0.50162	0.076	0.715	0	0	-0.61181	0.076	0.671	0	0
NAP1L1	-0.50209	0.802	0.986	0	0	-0.61313	0.802	0.981	0	0
CCN1	-0.50355	0.795	0.967	0	0
RPS29	-0.50653	0.889	0.997	0	0
RPS3	-0.50701	0.956	0.998	0	0	-0.46283	0.956	0.996	0	0
RPL24	-0.50995	0.906	0.997	0	0	-0.34239	0.906	0.992	0	0
RPLP2	-0.51161	0.922	0.998	0	0
SLC1A5	-0.5126	0.518	0.918	0	0	-0.43443	0.518	0.875	0	0
ITGAV	-0.51354	0.639	0.96	0	0	-0.65913	0.639	0.935	0	0
RPLP0	-0.51471	0.956	0.999	0	0	-0.44041	0.956	0.997	0	0
SEC61G	-0.51665	0.714	0.984	0	0	-0.40756	0.714	0.968	0	0
EEF1A1	-0.51687	0.996	1	0	0	-0.43997	0.996	1	0	0
TPT1	-0.51702	0.99	0.999	0	0	-0.40538	0.99	0.999	0	0
CPE	-0.51749	0.246	0.768	0	0	-0.84466	0.246	0.777	0	0
CSDE1	-0.51888	0.759	0.986	0	0	-0.58847	0.759	0.971	0	0
RPS19	-0.52027	0.979	0.999	0	0	-0.31619	0.979	0.999	0	0
SORBS2	-0.52097	0.083	0.585	0	0	-0.55292	0.083	0.536	0	0
RPS21	-0.52098	0.886	0.997	0	0
UNC5B	-0.52145	0.357	0.875	0	0	-0.71168	0.357	0.851	0	0
ISCU	-0.52309	0.677	0.975	0	0	-0.53846	0.677	0.935	0	0
CDC42EP3	-0.52363	0.595	0.92	0	0	-0.31867	0.595	0.875	0	0
MBNL1	-0.5251	0.562	0.945	0	0	-0.5321	0.562	0.911	0	0
IGF1	-0.52552	0.028	0.415	0	0	-0.34428	0.028	0.278	0	0
LRP1	-0.52567	0.786	0.976	0	0	-0.27507	0.786	0.957	7.8e-283	2e-278
ALCAM	-0.5266	0.321	0.815	0	0	-0.71767	0.321	0.751	0	0
RPL17	-0.52784	0.959	0.999	0	0	-0.30723	0.959	0.996	4.9e-295	1.3e-290
RSL24D1	-0.53007	0.666	0.968	0	0	-0.27194	0.666	0.917	0	0
SNHG32	-0.53053	0.663	0.964	0	0	-0.65156	0.663	0.928	0	0
MBOAT2	-0.5342	0.256	0.853	0	0	-0.39427	0.256	0.689	0	0
TCF4	-0.53708	0.688	0.964	0	0
TMSB10	-0.53898	0.968	0.998	0	0	-0.26611	0.968	0.998	2.6e-212	6.7e-208
RPS7	-0.53949	0.956	0.999	0	0	-0.33662	0.956	0.995	0	0
MYL12B	-0.53969	0.856	0.995	0	0	-0.59243	0.856	0.983	0	0
EIF4EBP1	-0.54165	0.598	0.94	0	0	-0.72485	0.598	0.908	0	0
PCBP2	-0.54179	0.732	0.979	0	0
RPL36	-0.54335	0.919	0.997	0	0
FHL1	-0.54411	0.492	0.822	0	0	-0.80018	0.492	0.812	0	0
MSRB3	-0.54434	0.491	0.908	0	0	-0.60004	0.491	0.882	0	0
RPL39	-0.5449	0.938	0.998	0	0
COL15A1	-0.54762	0.039	0.461	0	0	-0.49761	0.039	0.404	0	0
RPL38	-0.54846	0.829	0.994	0	0
EIF2S2	-0.54861	0.78	0.986	0	0	-0.44548	0.78	0.969	0	0
RPS11	-0.54886	0.905	0.996	0	0	-0.27897	0.905	0.991	2.3e-178	6e-174
RPL32	-0.5492	0.96	0.999	0	0	-0.27071	0.96	0.997	8.7e-217	2.3e-212
COX7A2L	-0.55164	0.735	0.977	0	0	-0.53261	0.735	0.946	0	0
XPOT	-0.55289	0.46	0.936	0	0	-0.55623	0.46	0.88	0	0
PHACTR2	-0.55338	0.554	0.948	0	0	-0.57777	0.554	0.898	0	0
RPS27	-0.55399	0.955	0.999	0	0
LMCD1	-0.55673	0.583	0.954	0	0
ADD3	-0.55907	0.414	0.885	0	0	-0.59148	0.414	0.745	0	0
DDAH1	-0.55947	0.398	0.821	0	0	-0.56055	0.398	0.786	0	0
RPS28	-0.56014	0.957	0.999	0	0
RPSA	-0.56263	0.934	0.998	0	0	-0.50909	0.934	0.993	0	0
RPL35A	-0.56298	0.924	0.997	0	0
REXO2	-0.5634	0.791	0.988	0	0	-0.63594	0.791	0.97	0	0
RPS13	-0.56469	0.929	0.997	0	0	-0.40738	0.929	0.994	0	0
RPL23A	-0.56953	0.869	0.996	0	0	-0.31012	0.869	0.987	5.9e-255	1.5e-250
ALDH1L2	-0.5713	0.438	0.918	0	0	-0.63904	0.438	0.878	0	0
PKD2	-0.57182	0.339	0.872	0	0	-0.76129	0.339	0.798	0	0
ODC1	-0.57249	0.202	0.835	0	0	-0.62074	0.202	0.773	0	0
ACTR2	-0.57377	0.711	0.979	0	0	-0.56118	0.711	0.957	0	0
RPS25	-0.574	0.889	0.997	0	0
ZFHX4	-0.57555	0.155	0.826	0	0	-0.43315	0.155	0.656	0	0
RPS20	-0.57701	0.856	0.993	0	0	-0.325	0.856	0.978	5e-200	1.3e-195
HSPB1	-0.57727	0.781	0.984	0	0	-0.88788	0.781	0.97	0	0
ENG	-0.57834	0.563	0.923	0	0	-0.96541	0.563	0.905	0	0
MORF4L2	-0.57852	0.701	0.979	0	0	-0.54975	0.701	0.95	0	0
DHRS3	-0.58343	0.428	0.908	0	0
TMEM167A	-0.58551	0.649	0.966	0	0	-0.71536	0.649	0.95	0	0
OXTR	-0.58869	0.087	0.481	0	0	-0.75832	0.087	0.468	0	0
RPS4X	-0.58987	0.959	0.999	0	0	-0.55757	0.959	0.995	0	0
ID4	-0.59292	0.35	0.743	0	0	-0.84167	0.35	0.818	0	0
TCF7L2	-0.59357	0.4	0.915	0	0	-0.47737	0.4	0.827	0	0
SH3PXD2A	-0.59645	0.568	0.944	0	0	-0.76719	0.568	0.911	0	0
RPS14	-0.59649	0.966	0.998	0	0	-0.4086	0.966	0.998	0	0
SYNPO2	-0.59658	0.295	0.747	0	0	-1.04481	0.295	0.744	0	0
DAD1	-0.59859	0.772	0.982	0	0	-0.62001	0.772	0.951	0	0
DLC1	-0.5992	0.396	0.896	0	0	-0.49237	0.396	0.81	0	0
PABPC1	-0.60151	0.819	0.991	0	0	-0.34955	0.819	0.976	0	0
PXDC1	-0.60228	0.448	0.897	0	0	-0.46072	0.448	0.817	0	0
TOMM7	-0.60301	0.795	0.99	0	0	-0.45707	0.795	0.978	0	0
SLC38A2	-0.60961	0.739	0.979	0	0	-0.76625	0.739	0.966	0	0
BTF3L4	-0.61236	0.547	0.951	0	0	-0.51981	0.547	0.897	0	0
RPL37A	-0.61525	0.952	0.999	0	0
RTN4	-0.61684	0.867	0.99	0	0	-0.83169	0.867	0.987	0	0
MYL9	-0.61696	0.828	0.99	0	0	-1.04027	0.828	0.98	0	0
MXRA7	-0.61725	0.736	0.981	0	0	-0.84255	0.736	0.96	0	0
RPL36A	-0.61744	0.863	0.995	0	0
C1orf198	-0.62025	0.446	0.884	0	0	-0.64713	0.446	0.845	0	0
LIMS2	-0.62094	0.089	0.808	0	0	-0.57181	0.089	0.706	0	0
MEDAG	-0.62099	0.116	0.77	0	0	-0.56243	0.116	0.648	0	0
CAVIN1	-0.6212	0.739	0.977	0	0	-0.74178	0.739	0.966	0	0
DYNLT1	-0.62186	0.714	0.978	0	0	-0.89575	0.714	0.965	0	0
BAMBI	-0.62362	0.062	0.657	0	0	-0.68626	0.062	0.643	0	0
ASPN	-0.62616	0.034	0.501	0	0	-0.66238	0.034	0.359	0	0
SULF1	-0.627	0.524	0.832	0	0	-0.48194	0.524	0.744	9.8e-210	2.6e-205
CAP1	-0.62726	0.71	0.97	0	0	-0.51874	0.71	0.951	0	0
FERMT2	-0.62754	0.592	0.95	0	0	-0.63862	0.592	0.916	0	0
CSTB	-0.62786	0.805	0.991	0	0	-0.5318	0.805	0.974	0	0
ITGA11	-0.62821	0.659	0.958	0	0	-0.67943	0.659	0.925	0	0
PAPSS2	-0.62884	0.383	0.89	0	0	-0.64705	0.383	0.831	0	0
RPL21	-0.6321	0.937	0.999	0	0	-0.28272	0.937	0.996	1.4e-249	3.6e-245
SLC25A4	-0.63328	0.199	0.78	0	0	-0.768	0.199	0.748	0	0
ID3	-0.63505	0.82	0.982	0	0	-1.08173	0.82	0.988	0	0
IPO5	-0.63559	0.555	0.952	0	0	-0.47658	0.555	0.888	0	0
EEF1B2	-0.64385	0.897	0.996	0	0	-0.63591	0.897	0.987	0	0
HEBP2	-0.64402	0.703	0.975	0	0	-0.79014	0.703	0.927	0	0
ACTB	-0.64441	0.964	0.998	0	0	-0.48028	0.964	0.998	0	0
EDIL3	-0.64507	0.113	0.479	0	0	-0.77956	0.113	0.484	0	0
LSM8	-0.6477	0.507	0.956	0	0	-0.43777	0.507	0.884	0	0
RPS24	-0.64772	0.954	0.999	0	0	-0.45215	0.954	0.998	0	0
PALM	-0.65931	0.015	0.785	0	0	-0.54996	0.015	0.641	0	0
RPS6	-0.66127	0.959	0.999	0	0	-0.44327	0.959	0.996	0	0
RPL7	-0.66736	0.909	0.997	0	0	-0.4916	0.909	0.993	0	0
CTHRC1	-0.67341	0.659	0.944	0	0	-0.3823	0.659	0.873	4.5e-236	1.2e-231
PDLIM7	-0.68003	0.478	0.909	0	0	-0.62797	0.478	0.882	0	0
MARCKS	-0.68237	0.908	0.995	0	0	-0.2687	0.908	0.985	1.5e-176	3.8e-172
RPL30	-0.6878	0.942	0.998	0	0	-0.37832	0.942	0.996	0	0
PTX3	-0.69101	0.618	0.845	7.5e-282	1.9e-277	-0.74144	0.618	0.828	0	0
GTF2H5	-0.69396	0.615	0.97	0	0	-0.51909	0.615	0.926	0	0
PAWR	-0.69633	0.438	0.918	0	0	-0.67526	0.438	0.878	0	0
PDE1C	-0.69671	0.033	0.742	0	0	-1.02664	0.033	0.756	0	0
DUXAP8	-0.69788	0.172	0.667	0	0	-0.94889	0.172	0.753	0	0
RPL37	-0.69966	0.944	0.998	0	0
CDH11	-0.70827	0.732	0.972	0	0
FHL2	-0.70831	0.398	0.916	0	0	-0.73785	0.398	0.831	0	0
COL1A2	-0.71483	0.982	0.998	0	0	-0.70867	0.982	0.998	0	0
SDC2	-0.71541	0.517	0.939	0	0	-0.71867	0.517	0.902	0	0
COL12A1	-0.71824	0.854	0.985	0	0	-0.38152	0.854	0.947	1.6e-134	4.2e-130
S100A11	-0.72579	0.907	0.997	0	0	-0.79631	0.907	0.993	0	0
RPS15A	-0.72909	0.945	0.999	0	0	-0.36985	0.945	0.997	1.5e-282	4e-278
PPIC	-0.73148	0.706	0.973	0	0	-0.76258	0.706	0.934	0	0
SERPINE1	-0.73178	0.479	0.847	0	0	-1.10481	0.479	0.841	0	0
GPC6	-0.73286	0.131	0.846	0	0	-0.65809	0.131	0.722	0	0
RPS23	-0.73522	0.96	0.999	0	0	-0.47455	0.96	0.998	0	0
TIMP1	-0.73632	0.952	0.997	3.1e-260	8.2e-256	-1.3554	0.952	0.994	0	0
RPL26	-0.74007	0.955	0.998	0	0	-0.44484	0.955	0.998	0	0
NUAK1	-0.74565	0.164	0.799	0	0	-0.72529	0.164	0.74	0	0
TGFBI	-0.74625	0.89	0.991	0	0	-0.47685	0.89	0.946	2e-118	5.3e-114
CNN3	-0.74741	0.702	0.979	0	0	-0.6221	0.702	0.949	0	0
RPS18	-0.75231	0.981	0.999	0	0	-0.45349	0.981	0.999	0	0
COL5A2	-0.75233	0.793	0.98	0	0	-0.92971	0.793	0.967	0	0
RPS3A	-0.75492	0.969	1	0	0	-0.64247	0.969	0.998	0	0
RPL9	-0.75515	0.938	0.997	0	0	-0.49406	0.938	0.995	0	0
MYL12A	-0.76013	0.849	0.994	0	0	-0.73783	0.849	0.985	0	0
SNHG29	-0.76101	0.884	0.995	0	0	-0.80117	0.884	0.989	0	0
SLC38A1	-0.76328	0.373	0.921	0	0	-0.93477	0.373	0.895	0	0
SH3D19	-0.76688	0.369	0.928	0	0	-0.58715	0.369	0.825	0	0
CCPG1	-0.7684	0.664	0.966	0	0	-1.06332	0.664	0.941	0	0
YWHAH	-0.76898	0.55	0.951	0	0	-0.77018	0.55	0.912	0	0
RPS12	-0.77026	0.976	0.999	0	0	-0.57092	0.976	0.999	0	0
PPP1R14A	-0.77355	0.058	0.539	0	0	-0.89338	0.058	0.605	0	0
ARPC5	-0.78189	0.753	0.984	0	0	-0.87032	0.753	0.975	0	0
ACTN1	-0.78272	0.75	0.975	0	0	-0.63886	0.75	0.956	0	0
ANKRD37	-0.79166	0.196	0.66	0	0	-0.89829	0.196	0.642	0	0
TRIB3	-0.79669	0.215	0.847	0	0	-0.79498	0.215	0.8	0	0
RPS27A	-0.79678	0.96	0.998	0	0	-0.58766	0.96	0.997	0	0
PCDH9	-0.79949	0.085	0.74	0	0	-0.69093	0.085	0.636	0	0
MTHFD2	-0.80018	0.407	0.918	0	0	-0.90103	0.407	0.909	0	0
RPL34	-0.80129	0.942	0.999	0	0	-0.32799	0.942	0.997	8.8e-183	2.3e-178
CSRP1	-0.80173	0.373	0.859	0	0	-0.74526	0.373	0.8	0	0
NEK7	-0.80365	0.468	0.925	0	0	-0.7237	0.468	0.88	0	0
CLU	-0.80652	0.264	0.67	0	0	-1.00324	0.264	0.56	0	0
NEXN	-0.80657	0.46	0.922	0	0	-0.84114	0.46	0.886	0	0
SKIL	-0.80805	0.442	0.949	0	0	-1.00664	0.442	0.923	0	0
FBN1	-0.80935	0.81	0.98	0	0	-0.9409	0.81	0.973	0	0
DACT1	-0.80984	0.045	0.819	0	0	-0.60821	0.045	0.621	0	0
IARS	-0.81176	0.518	0.957	0	0	-0.96952	0.518	0.935	0	0
ITGBL1	-0.81436	0.63	0.951	0	0	-0.69349	0.63	0.865	0	0
MYH9	-0.81567	0.733	0.971	0	0	-0.73933	0.733	0.951	0	0
CNN1	-0.83189	0.065	0.579	0	0	-0.89606	0.065	0.587	0	0
DKK1	-0.84202	0.294	0.773	0	0	-0.29814	0.294	0.579	0	0
F2R	-0.84445	0.086	0.751	0	0	-1.5538	0.086	0.745	0	0
NREP	-0.85249	0.409	0.911	0	0	-0.54454	0.409	0.774	0	0
ENC1	-0.85545	0.204	0.75	0	0	-1.00651	0.204	0.748	0	0
RPL27A	-0.85605	0.91	0.998	0	0	-0.50105	0.91	0.996	0	0
THBS2	-0.85857	0.785	0.979	0	0	-1.29538	0.785	0.976	0	0
SLIT3	-0.85883	0.546	0.945	0	0	-0.4823	0.546	0.836	0	0
MFGE8	-0.86035	0.639	0.967	0	0	-0.90351	0.639	0.929	0	0
RPS17	-0.8605	0.845	0.994	0	0	-0.55953	0.845	0.989	0	0
RBM3	-0.86271	0.736	0.982	0	0	-0.40585	0.736	0.952	0	0
LAMC1	-0.8628	0.652	0.969	0	0	-1.02874	0.652	0.941	0	0
RPL23	-0.86442	0.875	0.996	0	0	-0.46457	0.875	0.992	0	0
CLIC4	-0.8656	0.654	0.978	0	0	-0.96941	0.654	0.963	0	0
GAS5	-0.86919	0.783	0.99	0	0	-0.8023	0.783	0.967	0	0
RPS8	-0.86967	0.956	0.998	0	0	-0.408	0.956	0.997	0	0
DEPTOR	-0.87271	0.047	0.831	0	0	-0.82938	0.047	0.759	0	0
FLNA	-0.87451	0.801	0.986	0	0	-0.89048	0.801	0.976	0	0
BCAT1	-0.87638	0.295	0.934	0	0	-1.05809	0.295	0.912	0	0
GARS	-0.87816	0.656	0.978	0	0	-0.9798	0.656	0.961	0	0
MBNL2	-0.88333	0.389	0.95	0	0	-0.90331	0.389	0.89	0	0
OSBPL8	-0.89144	0.791	0.99	0	0	-0.66531	0.791	0.961	0	0
FNDC1	-0.90262	0.325	0.903	0	0	-0.39941	0.325	0.671	0	0
NUPR1	-0.91768	0.86	0.996	0	0	-0.83965	0.86	0.988	0	0
SNHG5	-0.91909	0.667	0.981	0	0
LGMN	-0.92154	0.349	0.913	0	0	-0.98855	0.349	0.873	0	0
PSAT1	-0.92258	0.327	0.91	0	0	-1.05169	0.327	0.895	0	0
RPLP1	-0.9327	0.986	1	0	0	-0.68131	0.986	1	0	0
GALNT1	-0.93282	0.493	0.937	0	0	-0.64262	0.493	0.855	0	0
CALD1	-0.93304	0.956	1	0	0	-1.30853	0.956	0.999	0	0
CDKN2B	-0.94352	0.137	0.825	0	0	-0.83755	0.137	0.729	0	0
LMO7	-0.9468	0.603	0.947	0	0	-1.05926	0.603	0.934	0	0
PDLIM5	-0.94837	0.294	0.917	0	0	-0.9661	0.294	0.849	0	0
TPD52L1	-0.97137	0.056	0.807	0	0	-1.10718	0.056	0.787	0	0
TCEA1	-0.97832	0.718	0.985	0	0	-0.93586	0.718	0.974	0	0
NFIB	-0.98088	0.037	0.879	0	0	-0.76884	0.037	0.717	0	0
COL4A2	-0.98409	0.53	0.93	0	0	-1.34826	0.53	0.932	0	0
PTGIS	-0.99117	0.101	0.791	0	0	-1.49347	0.101	0.659	0	0
COL5A1	-0.99634	0.667	0.971	0	0	-1.21347	0.667	0.953	0	0
TXNRD1	-0.99806	0.717	0.984	0	0	-1.18716	0.717	0.975	0	0
NIBAN1	-0.99822	0.255	0.929	0	0	-1.08706	0.255	0.876	0	0
DSTN	-1.01295	0.883	0.997	0	0	-1.05449	0.883	0.992	0	0
UACA	-1.02406	0.473	0.95	0	0	-1.24578	0.473	0.915	0	0
FOXP1	-1.03856	0.34	0.951	0	0	-0.72298	0.34	0.871	0	0
MYLK	-1.04287	0.571	0.843	0	0	-0.94309	0.571	0.829	0	0
HSPB6	-1.05003	0.239	0.904	0	0	-1.23082	0.239	0.855	0	0
LINC01133	-1.05602	0.03	0.869	0	0	-1.06793	0.03	0.801	0	0
EPS8	-1.06912	0.427	0.962	0	0	-0.91803	0.427	0.92	0	0
LOX	-1.07181	0.731	0.978	0	0	-1.13681	0.731	0.963	0	0
COL1A1	-1.08434	0.972	0.999	0	0	-1.26509	0.972	0.998	0	0
SPOCK1	-1.09226	0.485	0.958	0	0	-0.80387	0.485	0.871	0	0
PRSS23	-1.0955	0.668	0.979	0	0	-1.36763	0.668	0.969	0	0
MYH10	-1.13306	0.364	0.888	0	0	-1.91787	0.364	0.888	0	0
SCRG1	-1.13869	0.023	0.772	0	0	-1.55978	0.023	0.818	0	0
SFRP2	-1.16039	0.424	0.737	0	0	-1.32716	0.424	0.539	3e-150	7.7e-146
SFRP4	-1.16129	0.009	0.542	0	0	-1.87137	0.009	0.527	0	0
PPDPF	-1.16324	0.772	0.993	0	0	-0.92934	0.772	0.978	0	0
MAP1B	-1.2303	0.695	0.983	0	0	-1.44227	0.695	0.976	0	0
GLS	-1.23952	0.694	0.984	0	0	-1.32804	0.694	0.975	0	0
COL11A1	-1.24617	0.068	0.733	0	0	-1.33605	0.068	0.62	0	0
KRT18	-1.28788	0.028	0.507	0	0	-2.35445	0.028	0.627	0	0
ELN	-1.30431	0.365	0.883	0	0	-0.84193	0.365	0.748	0	0
TPM2	-1.3059	0.925	0.998	0	0	-1.63502	0.925	0.995	0	0
MGST1	-1.31771	0.567	0.987	0	0	-1.16	0.567	0.962	0	0
PLS3	-1.32672	0.604	0.982	0	0	-1.14038	0.604	0.953	0	0
ATF5	-1.34721	0.421	0.917	0	0	-1.17693	0.421	0.878	0	0
ZFAS1	-1.38721	0.753	0.992	0	0	-1.11484	0.753	0.981	0	0
LIMCH1	-1.39297	0.214	0.906	0	0	-1.1199	0.214	0.792	0	0
RDH10	-1.4104	0.207	0.834	0	0	-1.48691	0.207	0.781	0	0
CRYAB	-1.41874	0.693	0.983	0	0	-1.74101	0.693	0.96	0	0
IGFBP3	-1.43487	0.456	0.923	0	0	-1.11654	0.456	0.904	0	0
UCHL1	-1.49248	0.493	0.95	0	0	-2.04088	0.493	0.968	0	0
PLAC9	-1.50445	0.456	0.979	0	0	-1.29136	0.456	0.934	0	0
NR2F2	-1.50963	0.423	0.96	0	0	-1.43542	0.423	0.916	0	0
CCDC80	-1.59409	0.832	0.994	0	0	-2.00652	0.832	0.993	0	0
COL4A1	-1.60375	0.444	0.912	0	0	-2.13569	0.444	0.943	0	0
CLIC3	-1.61727	0.166	0.833	0	0	-1.5986	0.166	0.782	0	0
SPARC	-1.70121	0.886	0.996	0	0	-2.03238	0.886	0.998	0	0
H19	-1.70158	0	0.528	0	0	-1.39911	0	0.411	0	0
EFEMP1	-1.7381	0.2	0.908	0	0	-1.78376	0.2	0.894	0	0
CCN2	-1.75568	0.569	0.962	0	0	-1.5363	0.569	0.937	0	0
CDH2	-1.80326	0.162	0.942	0	0	-2.05581	0.162	0.941	0	0
TPM1	-1.83299	0.894	0.999	0	0	-2.07155	0.894	0.999	0	0
KRT7	-1.84339	0.133	0.884	0	0	-2.14138	0.133	0.842	0	0
VCAN	-2.00011	0.691	0.984	0	0	-2.0722	0.691	0.972	0	0
ACTA2	-2.04002	0.512	0.874	0	0	-2.41084	0.512	0.896	0	0
IGFBP7	-2.09029	0.79	0.994	0	0	-2.71296	0.79	0.987	0	0
INHBA	-2.10413	0.307	0.937	0	0	-2.08054	0.307	0.917	0	0
TIMP3	-2.15144	0.641	0.981	0	0	-2.05469	0.641	0.957	0	0
IGFBP5	-2.31262	0.18	0.775	0	0	-2.58867	0.18	0.802	0	0
CRLF1	-2.39617	0.102	0.937	0	0	-2.16324	0.102	0.879	0	0
POSTN	-2.48366	0.767	0.98	0	0	-2.44336	0.767	0.907	0	0
TAGLN	-2.65058	0.714	0.994	0	0	-2.77994	0.714	0.989	0	0
MGP	-2.68571	0.054	0.765	0	0	-3.13864	0.054	0.781	0	0
PI16	-2.96732	0.004	0.624	0	0	-1.79624	0.004	0.398	0	0
MFAP5	-3.20671	0.199	0.989	0	0	-3.23205	0.199	0.973	0	0
COMP	-3.72632	0.22	0.954	0	0	-2.9054	0.22	0.853	0	0
SAMD11						-0.40186	0.087	0.573	0	0
SKI						-0.28501	0.318	0.702	0	0
MEGF6						-0.38583	0.303	0.672	0	0
SRM						-0.43083	0.611	0.903	0	0
WNT4						-0.30744	0.008	0.272	0	0
C1orf122						-0.33513	0.683	0.933	0	0
CTPS1						-0.27539	0.158	0.517	0	0
EPS15						-0.27865	0.369	0.729	0	0
JAK1						-0.37097	0.751	0.958	0	0
AK4						-0.2527	0.216	0.584	0	0
ADGRL2						-0.25415	0.205	0.551	0	0
PRKACB						-0.26752	0.282	0.62	0	0
SH3GLB1						-0.36142	0.696	0.942	0	0
TGFBR3						0.34525	0.343	0.125	0	0
EVI5						-0.33903	0.394	0.768	0	0
F3						-0.33023	0.309	0.642	0	0
AHCYL1						-0.3003	0.593	0.877	0	0
RHOC						-0.25093	0.699	0.926	0	0
S100A16						-0.33654	0.685	0.934	0	0
HAX1						-0.35116	0.598	0.889	0	0
UAP1						-0.28356	0.387	0.7	0	0
RGS4						-0.47731	0.051	0.331	0	0
MPC2						-0.48047	0.694	0.94	0	0
RASAL2						-0.25174	0.279	0.648	0	0
ANGPTL1						-0.2765	0.029	0.388	0	0
FAM20B						-0.32258	0.218	0.611	0	0
FMOD						-0.27001	0.228	0.502	0	0
CDC42BPA						-0.33423	0.406	0.787	0	0
FAM89A						-0.27617	0.171	0.499	0	0
ASAP2						-0.26267	0.291	0.617	0	0
EML4						-0.27177	0.316	0.691	0	0
PREPL						-0.35388	0.311	0.718	0	0
GFPT1						-0.3728	0.567	0.869	0	0
DCTN1						-0.30444	0.44	0.78	0	0
POLE4						-0.28933	0.54	0.851	0	0
SLC20A1						-0.2844	0.297	0.606	0	0
RAB3GAP1						-0.26418	0.408	0.757	0	0
ARL5A						-0.25749	0.523	0.836	0	0
CACNB4						-0.42573	0.006	0.361	0	0
NR4A2						0.363409	0.249	0.043	0	0
IFIH1						0.251492	0.26	0.062	0	0
SCN9A						-0.31437	0.016	0.244	0	0
TLK1						-0.2762	0.414	0.759	0	0
HSPD1						-0.32263	0.738	0.942	0	0
BZW1						-0.33332	0.741	0.949	0	0
RAPH1						-0.42848	0.153	0.546	0	0
IDH1						-0.27772	0.478	0.795	0	0
CYP27A1						0.255441	0.272	0.067	0	0
SCG2						-0.37332	0.009	0.238	0	0
EFHD1						-0.45558	0.016	0.428	0	0
GPC1						-0.27611	0.461	0.788	0	0
HDLBP						-0.27998	0.816	0.971	0	0
GALNT15						0.265177	0.237	0.025	0	0
SPCS1						-0.33997	0.768	0.947	0	0
MAGI1						-0.33845	0.22	0.618	0	0
DCBLD2						-0.42584	0.43	0.764	0	0
ABI3BP						-0.44845	0.13	0.451	0	0
HACD2						-0.28934	0.241	0.597	0	0
MRAS						-0.42663	0.414	0.785	0	0
SERP1						-0.29895	0.728	0.952	0	0
SSR3						-0.42936	0.79	0.968	0	0
VEPH1						-0.28706	0.083	0.288	0	0
TRIM59						-0.30034	0.232	0.602	0	0
FYTTD1						-0.26351	0.484	0.81	0	0
AFAP1						-0.36985	0.319	0.741	0	0
SEL1L3						-0.34222	0.079	0.526	0	0
ATP10D						-0.4834	0.26	0.669	0	0
ANK2						-0.27284	0.081	0.471	0	0
SEC24D						-0.27642	0.515	0.813	0	0
PDE5A						-0.26964	0.135	0.438	0	0
SH3RF1						-0.37695	0.186	0.641	0	0
CLCN3						-0.27392	0.389	0.744	0	0
SPCS3						-0.69137	0.598	0.884	0	0
PDLIM3						-0.31011	0.004	0.336	0	0
FAT1						-0.32138	0.579	0.871	0	0
NPR3						-0.55371	0.052	0.405	0	0
SELENOP						0.444851	0.595	0.374	0	0
C5orf46						-0.27747	0.001	0.264	0	0
G3BP1						-0.26514	0.601	0.88	0	0
UBLCP1						-0.263	0.354	0.708	0	0
RPL26L1						-0.27306	0.568	0.866	0	0
ATP6V0E1						-0.56606	0.873	0.981	0	0
PRELID1						-0.39676	0.724	0.942	0	0
LTC4S						-0.34761	0.089	0.462	0	0
SERPINB6						-0.30594	0.554	0.884	0	0
SSR1						-0.26691	0.637	0.888	0	0
CDKN1A						-0.43341	0.629	0.9	0	0
ADGRF5						-0.25993	0	0.119	0	0
ME1						-0.34457	0.458	0.788	0	0
SEC63						-0.25366	0.659	0.902	0	0
GOPC						-0.29443	0.585	0.869	0	0
TMEM200A						-0.40861	0.141	0.445	0	0
GSDME						-0.30866	0.218	0.603	0	0
FKBP14						-0.26541	0.367	0.671	0	0
INMT						-0.34521	0.008	0.327	0	0
SEPTIN7						-0.46875	0.833	0.972	0	0
AEBP1						0.837852	0.826	0.841	0	0
CHCHD2						-0.30891	0.846	0.978	0	0
SEMA3C						-1.02013	0.465	0.703	0	0
ANKIB1						-0.31544	0.479	0.818	0	0
CDK6						-0.26704	0.332	0.68	0	0
BUD31						-0.26324	0.679	0.921	0	0
DNAJB9						-0.27282	0.344	0.678	0	0
CAV2						-0.26528	0.493	0.851	0	0
CALU						-0.39699	0.886	0.978	0	0
FLNC						-0.40311	0.249	0.671	0	0
LOXL2						-0.3742	0.643	0.886	0	0
LSM1						-0.28504	0.537	0.85	0	0
PLAT						-0.77224	0.135	0.413	0	0
STAU2						-0.44586	0.193	0.498	0	0
ELOC						-0.25923	0.64	0.909	0	0
STMN2						1.22793	0.304	0.045	0	0
POLR2K						-0.27002	0.534	0.858	0	0
ZFPM2						-0.29394	0.022	0.391	0	0
KANK1						-0.34109	0.213	0.595	0	0
MAMDC2						-0.28345	0.008	0.233	0	0
ALDH1A1						-0.46649	0.031	0.203	0	0
SEC61B						-0.38334	0.8	0.976	0	0
NIPSNAP3A						-0.28858	0.225	0.628	0	0
SLC31A1						-0.25272	0.306	0.656	0	0
LINC01503						-0.36336	0.308	0.697	0	0
PHPT1						-0.33109	0.774	0.96	0	0
MRPL41						-0.27179	0.705	0.936	0	0
DNAJC1						-0.26224	0.628	0.888	0	0
PIP4K2A						-0.2572	0.272	0.627	0	0
ERCC6						-0.3206	0.2	0.561	0	0
ANK3						-0.68045	0.004	0.276	0	0
CAVIN3						-0.38681	0.758	0.946	0	0
MRVI1						-0.32152	0.085	0.491	0	0
EIF4G2						-0.27731	0.807	0.974	0	0
HSD17B12						-0.30917	0.576	0.854	0	0
C11orf96						-0.38638	0.239	0.567	0	0
TP53I11						-0.31161	0.257	0.536	0	0
SELENOH						-0.26172	0.647	0.902	0	0
RHOD						-0.25291	0.311	0.691	0	0
PPME1						-0.33876	0.345	0.633	0	0
SERPINH1						-0.38675	0.817	0.956	0	0
FZD4						-0.36199	0.052	0.489	0	0
SESN3						-0.36744	0.149	0.5	0	0
YAP1						-0.27687	0.487	0.796	0	0
PTS						-0.29421	0.513	0.83	0	0
HYOU1						-0.31477	0.311	0.678	0	0
NTM						-0.38944	0.163	0.507	0	0
CD9						-0.30778	0.167	0.416	0	0
LDHB						-0.44458	0.773	0.963	0	0
NR4A1						0.449495	0.362	0.153	0	0
HOXC10						0.310201	0.37	0.162	0	0
NDUFA4L2						-0.40191	0.081	0.388	0	0
CAND1						-0.30988	0.544	0.847	0	0
NTN4						-0.28616	0.019	0.345	0	0
ALDH2						-0.36093	0.273	0.693	0	0
SMAD9						-0.27482	0.16	0.536	0	0
LACC1						-0.54491	0.3	0.583	0	0
PCK2						-0.27698	0.317	0.69	0	0
HEATR5A						-0.33835	0.246	0.626	0	0
ARF6						-0.25086	0.449	0.776	0	0
ATP6V1D						-0.27761	0.581	0.877	0	0
TMED10						-0.27201	0.754	0.944	0	0
GLRX5						-0.284	0.538	0.854	0	0
CKB						-0.39087	0.094	0.433	0	0
CRIP2						-0.28489	0.309	0.563	0	0
THBS1						0.682	0.966	0.958	0	0
MAP1A						-0.26655	0.609	0.877	0	0
CASC4						-0.3234	0.52	0.858	0	0
NEO1						-0.31028	0.17	0.573	0	0
LOXL1						-0.31384	0.514	0.787	0	0
TSPAN3						-0.32941	0.573	0.88	0	0
MEX3B						-0.30869	0.079	0.45	0	0
HAPLN3						-0.25949	0.095	0.426	0	0
NGRN						-0.28828	0.599	0.896	0	0
TNFRSF12A						-0.46238	0.662	0.903	0	0
EXOSC6						-0.29353	0.306	0.673	0	0
CDH13						-0.54138	0.3	0.682	0	0
MAP1LC3B						-0.27886	0.75	0.96	0	0
APRT						-0.27751	0.732	0.939	0	0
PAFAH1B1						-0.26651	0.625	0.902	0	0
LGALS9						0.266978	0.247	0.053	0	0
NFE2L1						-0.26113	0.523	0.835	0	0
ATP5MC1						-0.29501	0.623	0.885	0	0
NME1						-0.35856	0.619	0.887	0	0
CLTC						-0.32642	0.74	0.943	0	0
SMURF2						-0.37449	0.294	0.65	0	0
USP14						-0.25652	0.591	0.885	0	0
SPIRE1						-0.2513	0.329	0.707	0	0
CTIF						-0.29107	0.212	0.612	0	0
SMAD7						-0.26737	0.43	0.789	0	0
C18orf32						-0.26117	0.618	0.898	0	0
NARS						-0.37434	0.673	0.931	0	0
CD320						-0.26398	0.368	0.716	0	0
NOTCH3						-0.3104	0.041	0.47	0	0
GDF15						-0.48052	0.384	0.832	0	0
AP2S1						-0.40995	0.829	0.974	0	0
TFPT						-0.25419	0.256	0.597	0	0
JAG1						-0.34343	0.066	0.47	0	0
TPD52L2						-0.25953	0.373	0.752	0	0
PIGP						-0.3023	0.426	0.787	0	0
ATP6V1E1						-0.30643	0.603	0.889	0	0
MN1						-0.32151	0.135	0.528	0	0
DYNLT3						-0.34533	0.509	0.823	0	0
HUWE1						-0.29136	0.522	0.83	0	0
NBDY						-0.38836	0.544	0.875	0	0
MSN						-0.27729	0.655	0.91	0	0
MOXD1						0.287655	0.302	0.113	9.7e-306	2.5e-301
PLOD2						-0.31096	0.557	0.829	1.2e-298	3.1e-294
CD55						-0.50246	0.436	0.668	2.4e-293	6.3e-289
PSMD8						-0.26703	0.766	0.942	4.9e-291	1.3e-286
VKORC1						-0.28594	0.773	0.943	2.6e-274	6.7e-270
GLI3						0.323476	0.394	0.215	3.3e-273	8.5e-269
ITGA2						-0.30229	0.081	0.254	2e-271	5.3e-267
AKAP9						-0.31367	0.63	0.859	1.6e-270	4.1e-266
SH3BGRL3						-0.33135	0.854	0.982	2.2e-270	5.8e-266
KTN1						-0.29374	0.79	0.966	2.3e-270	6e-266
HTRA1						0.399547	0.91	0.961	8e-266	2.1e-261
CYP1B1						-0.55304	0.566	0.791	9.3e-264	2.4e-259
PITPNC1						0.276777	0.282	0.118	2.4e-252	6.2e-248
MEG3						-0.28405	0.551	0.814	6.1e-252	1.6e-247
CTNNAL1						-0.29553	0.526	0.755	1.1e-250	3e-246
PBX1						0.572559	0.68	0.72	1.6e-227	4.2e-223
PRDX1						-0.28265	0.862	0.97	2.5e-227	6.6e-223
GAS1						0.583853	0.536	0.448	4.6e-227	1.2e-222
ARID5B						0.461464	0.842	0.945	5.6e-208	1.5e-203
COL14A1						-0.33987	0.242	0.44	6.6e-200	1.7e-195
ZFP36						0.471565	0.522	0.425	7.4e-194	1.9e-189
TMEM119						0.496456	0.687	0.678	2.5e-181	6.4e-177
CFD						0.629269	0.665	0.635	1.3e-150	3.3e-146
IFIT1						0.550941	0.442	0.353	6.5e-141	1.7e-136
FUT8						0.448903	0.573	0.569	1.4e-134	3.5e-130
CYB5A						0.461791	0.701	0.818	5.8e-125	1.5e-120
S100A10						-0.32598	0.829	0.972	1.4e-123	3.5e-119
PLCG2						0.657124	0.473	0.394	1e-120	2.6e-116
SDC4						0.258008	0.338	0.227	7.2e-120	1.9e-115
ITM2B						-0.27983	0.848	0.959	2.6e-116	6.7e-112
CD68						0.309149	0.472	0.402	4.3e-116	1.1e-111
EMX2						0.295864	0.42	0.315	1.7e-115	4.4e-111
TMEM204						0.271668	0.395	0.305	6.3e-114	1.6e-109
TXN						-0.27742	0.9	0.99	4.7e-112	1.2e-107
UQCRB						0.292551	0.835	0.966	1.4e-108	3.6e-104
MYO1D						0.387707	0.568	0.555	4.4e-104	1.1e-99
ADH1B						-0.68884	0.099	0.193	1.6e-101	4.18e-97
POLR2L						0.264205	0.839	0.967	1.2e-99	3.1e-95
RGMB						0.311397	0.376	0.297	2.93e-98	7.63e-94
NOP53						0.399251	0.716	0.85	1.01e-96	2.62e-92
UPP1						0.3044	0.453	0.377	3e-93	7.8e-89
CDKN2C						0.270065	0.374	0.291	5.61e-92	1.46e-87
SDCBP						0.396987	0.768	0.91	4.78e-91	1.24e-86
AC037198.1						0.339735	0.452	0.378	5.69e-90	1.48e-85
NID1						0.42697	0.567	0.6	3.71e-85	9.64e-81
NFKBIZ						0.400405	0.445	0.394	9.79e-83	2.55e-78
DBI						0.275953	0.813	0.951	1.11e-82	2.88e-78
PRXL2C						0.376222	0.546	0.57	1.15e-82	3e-78
GLUL						0.408575	0.548	0.556	3.27e-82	8.52e-78
IFIT3						0.468843	0.458	0.41	4.52e-81	1.17e-76
HMCN1						0.40021	0.633	0.636	4.82e-79	1.25e-74
ABCA5						0.27446	0.366	0.297	1.19e-76	3.09e-72
HOXA10						0.282059	0.415	0.351	9.34e-72	2.43e-67
NT5E						0.494691	0.564	0.601	3.37e-70	8.76e-66
UBXN1						0.345613	0.747	0.896	2.45e-68	6.36e-64
IRF9						0.261279	0.466	0.441	4.46e-66	1.16e-61
RFLNB						0.339644	0.557	0.564	7.93e-66	2.06e-61
UBXN4						0.262517	0.788	0.93	1.66e-59	4.33e-55
PRRX1						0.407399	0.765	0.891	5.06e-58	1.32e-53
MAN1A1						0.365324	0.499	0.499	4.62e-56	1.2e-51
TNFAIP2						0.291619	0.29	0.223	1.18e-55	3.06e-51
VMP1						0.326759	0.822	0.934	5.07e-52	1.32e-47
CNN2						0.329138	0.718	0.852	2.17e-50	5.65e-46
DMKN						0.375726	0.316	0.266	8.4e-50	2.18e-45
RGS10						0.274226	0.513	0.532	1.21e-49	3.15e-45
EIF3G						0.304443	0.748	0.907	6.56e-46	1.71e-41
EGFR						0.297676	0.482	0.473	1.47e-44	3.81e-40
RIN2						0.363634	0.485	0.468	2.37e-44	6.16e-40
PLIN3						0.381747	0.675	0.802	5.86e-44	1.53e-39
SCPEP1						0.324084	0.61	0.685	1.5e-41	3.89e-37
PIM1						0.255866	0.342	0.306	1.21e-39	3.15e-35
CEMIP						-0.26831	0.615	0.727	6.02e-39	1.57e-34
SOX4						0.605157	0.691	0.784	3.06e-37	7.96e-33
SEC62						0.275544	0.775	0.931	2.51e-36	6.52e-32
SNHG7						0.337963	0.656	0.781	3.58e-36	9.3e-32
PRCP						0.299444	0.555	0.624	6.65e-36	1.73e-31
SERPING1						0.277523	0.648	0.727	6.68e-36	1.74e-31
ZEB1						0.287836	0.636	0.703	1.76e-35	4.57e-31
GINM1						0.273564	0.677	0.834	6.6e-34	1.72e-29
VSIR						0.25769	0.407	0.398	7.72e-34	2.01e-29
COL8A1						0.323256	0.568	0.573	6.04e-33	1.57e-28
SAT1						0.652612	0.71	0.85	5.05e-32	1.31e-27
GRINA						0.28613	0.618	0.741	2.19e-31	5.7e-27
HOMER3						0.35494	0.617	0.735	3.91e-30	1.02e-25
IL6						0.582662	0.356	0.346	7.69e-29	2e-24
DHRS7						0.326776	0.646	0.76	9.39e-27	2.44e-22
TCF12						0.272707	0.505	0.561	2.01e-25	5.24e-21
SYF2						0.261324	0.675	0.832	2.16e-25	5.61e-21
PLEKHA5						0.278088	0.445	0.463	2.72e-25	7.07e-21
RECK						0.309843	0.624	0.734	2.78e-25	7.24e-21
ZCCHC24						0.263589	0.525	0.551	1.8e-24	4.68e-20
MIR99AHG						0.269938	0.363	0.354	4.18e-23	1.09e-18
DEK						0.264763	0.73	0.907	6.01e-23	1.56e-18
RAB9A						0.270925	0.537	0.606	1.93e-22	5.01e-18
PRXL2A						0.280678	0.277	0.247	1.93e-22	5.03e-18
WEE1						0.316015	0.431	0.441	2.84e-21	7.4e-17
UBE2E3						0.333507	0.639	0.776	1.46e-20	3.8e-16
EEA1						0.269621	0.745	0.903	9.02e-20	2.35e-15
CHMP1B						0.327849	0.526	0.609	6.14e-16	1.6e-11
WSB1						0.287466	0.659	0.778	1.6e-14	4.17e-10
INSIG1						0.314043	0.658	0.756	1.63e-13	4.24e-09
FAM133B						0.275509	0.573	0.668	1.02e-12	2.66e-08
DECR1						0.271701	0.606	0.753	4.22e-12	1.1e-07
KLF6						0.332505	0.714	0.88	7.11e-12	1.85e-07
ZNF217						0.283323	0.51	0.581	1.03e-11	2.69e-07
ERP44						0.261863	0.584	0.694	2.85e-11	7.42e-07
RAB31						0.39873	0.672	0.81	4.43e-11	1.15e-06
SNX9						0.266303	0.684	0.841	5.43e-11	1.41e-06
TWSG1						0.260503	0.541	0.628	5.79e-11	1.51e-06
MXRA8						0.263713	0.78	0.913	1.08e-10	2.81e-06
H1F0						0.254517	0.369	0.383	3.56e-10	9.26e-06
CDC42EP5						0.258627	0.599	0.735	4.04e-10	1.05e-05
IDH2						0.299788	0.512	0.613	4.51e-10	1.17e-05
BAG1						0.272944	0.603	0.756	1.33e-08	0.000347
NUDT5						0.257538	0.641	0.797	5.51e-07	0.014335

## Sheet: Legend
Supp. Table S10. List of 1,509 differentially expressed genes (DEGs) between fibroblasts and SASC/VASC identified in this study.
