# Supplementary material for: Identifying differentiation markers between dermal fibroblasts and adipose-derived mesenchymal stromal cells (AD-MSCs) in human visceral and subcutaneous tissues using single-cell transcriptomics
Source: Stem Cell Res Ther. 2025 Feb 11;16:64. doi: 10.1186/s13287-025-04185-w (PMC11818286; doi:10.1186/s13287-025-04185-w)
Supplement: Supplementary file 6 — Supplementary Material 6 [file 13287_2025_4185_MOESM6_ESM.xlsx]

## Sheet: Supp. Table S5
Gene Name	Average log2FC	Fraction in VASC	Fraction in SASC	P-value	Adjusted P-value
STMN2	-1.08494	0.045	0.286	0	0
DPT	-0.66434	0.139	0.601	0	0
CCN5	-1.16182	0.145	0.573	0	0
IFITM1	-0.36172	0.21	0.614	0	0
OSR2	-0.26903	0.23	0.508	0	0
DMKN	-0.50224	0.266	0.58	0	0
ANK3	0.673222	0.276	0.029	0	0
TNC	-0.48689	0.36	0.667	0	0
MME	-0.86345	0.392	0.856	0	0
GAS1	-0.39978	0.448	0.773	0	0
FIBIN	-0.33217	0.467	0.759	0	0
IRS2	-0.37856	0.528	0.831	0	0
TWIST1	-0.26051	0.535	0.849	0	0
FOSB	-0.39275	0.54	0.776	0	0
HNMT	-0.44064	0.626	0.896	0	0
CFD	-0.77701	0.635	0.852	0	0
CRNDE	-0.30891	0.655	0.943	0	0
FNDC1	-0.50321	0.671	0.903	0	0
PCDH18	-0.41892	0.686	0.897	0	0
DHRS3	-0.44296	0.701	0.908	0	0
CTSK	-0.67968	0.716	0.883	0	0
PBX1	-0.43463	0.72	0.92	0	0
SOX4	-0.64348	0.784	0.939	0	0
PLPP3	-0.54218	0.79	0.923	0	0
PCOLCE	-0.36544	0.798	0.938	0	0
CYB5A	-0.31619	0.818	0.946	0	0
SLIT3	-0.37652	0.836	0.945	0	0
AEBP1	-0.78875	0.841	0.96	0	0
CNN2	-0.326	0.852	0.952	0	0
STC2	0.539281	0.862	0.814	0	0
FOXP1	-0.31558	0.871	0.951	0	0
ARF5	-0.29413	0.881	0.963	0	0
TCF4	-0.55438	0.889	0.964	0	0
PRRX1	-0.42475	0.891	0.968	0	0
ZFP36L1	-0.58186	0.899	0.972	0	0
CDH11	-0.49898	0.911	0.972	0	0
SNHG5	-0.70022	0.912	0.981	0	0
BASP1	-0.4469	0.928	0.982	0	0
CCN1	-0.53139	0.928	0.967	0	0
ATP6V0B	0.351669	0.93	0.958	0	0
HLA-C	-0.3215	0.937	0.977	0	0
MPC2	0.405332	0.94	0.957	0	0
SNHG6	-0.28876	0.943	0.977	0	0
HNRNPA1	-0.31281	0.947	0.974	0	0
RBM3	-0.45685	0.952	0.982	0	0
PCBP2	-0.3304	0.954	0.979	0	0
CCNI	-0.34125	0.954	0.984	0	0
SERPINH1	0.360101	0.956	0.971	0	0
LRP1	-0.25059	0.957	0.976	0	0
THBS1	-0.63169	0.958	0.985	0	0
IGFBP4	0.46242	0.96	0.967	0	0
UCHL1	0.548392	0.968	0.95	0	0
RABAC1	0.403997	0.969	0.986	0	0
RPL31	-0.31309	0.974	0.992	0	0
PABPC1	-0.25196	0.976	0.991	0	0
RNASEK	0.299771	0.98	0.992	0	0
ATP6V0E1	0.407869	0.981	0.99	0	0
DCN	-0.64312	0.982	0.993	0	0
RPL38	-0.43168	0.983	0.994	0	0
MARCKS	-0.41367	0.985	0.995	0	0
RPL36A	-0.51423	0.986	0.995	0	0
IGFBP7	0.622672	0.987	0.994	0	0
RPL23A	-0.25941	0.987	0.996	0	0
RPL22	-0.30819	0.988	0.997	0	0
RPS29	-0.49547	0.99	0.997	0	0
RPS21	-0.50837	0.99	0.997	0	0
RPS15	-0.29843	0.992	0.997	0	0
RPL35	-0.32424	0.992	0.996	0	0
RPS25	-0.37471	0.992	0.997	0	0
RPL23	-0.39985	0.992	0.996	0	0
UBA52	-0.28253	0.993	0.997	0	0
RPLP2	-0.29278	0.994	0.998	0	0
RPL35A	-0.42968	0.994	0.997	0	0
RPL36	-0.51612	0.995	0.997	0	0
RPL30	-0.30948	0.996	0.998	0	0
RPL21	-0.34938	0.996	0.999	0	0
RPL27A	-0.35499	0.996	0.998	0	0
RPL32	-0.2785	0.997	0.999	0	0
RPL28	-0.31255	0.997	0.999	0	0
RPS15A	-0.35924	0.997	0.999	0	0
RPS8	-0.46167	0.997	0.998	0	0
RPL34	-0.4733	0.997	0.999	0	0
RPL39	-0.54787	0.997	0.998	0	0
RPL37	-0.55875	0.997	0.998	0	0
RPS23	-0.26066	0.998	0.999	0	0
RPL26	-0.29523	0.998	0.998	0	0
TMSB4X	-0.42917	0.998	1	0	0
RPS28	-0.46991	0.998	0.999	0	0
RPL37A	-0.57089	0.998	0.999	0	0
RPS27	-0.61918	0.998	0.999	0	0
RPL41	-0.26484	0.999	0.999	0	0
RPS18	-0.29882	0.999	0.999	0	0
RPLP1	-0.25139	1	1	0	0
SSR3	0.294553	0.968	0.976	1.5e-303	3.8e-299
COX7C	-0.25377	0.967	0.99	4.6e-303	1.2e-298
RSL24D1	-0.25812	0.917	0.968	4.3e-302	1.1e-297
COL4A1	0.531941	0.943	0.912	6.7e-302	1.7e-297
ID3	0.446676	0.988	0.982	6.7e-301	1.7e-296
PI16	-1.17109	0.398	0.624	3.2e-298	8.4e-294
PLAT	0.774576	0.413	0.235	2.3e-292	5.9e-288
FZD7	-0.27855	0.442	0.682	9.1e-292	2.4e-287
CDKN1C	-0.27046	0.549	0.789	3.6e-290	9.5e-286
PSMB5	0.265654	0.939	0.969	7.6e-287	2e-282
MMP2	-0.31192	0.963	0.979	1.1e-284	3e-280
ID1	0.527579	0.912	0.804	2.7e-284	7e-280
DSE	-0.26945	0.874	0.951	2.2e-278	5.6e-274
COL6A3	-0.54558	0.939	0.964	1.2e-277	3.2e-273
LMCD1	-0.33391	0.816	0.954	2.5e-276	6.6e-272
S100A13	-0.29314	0.962	0.987	2.7e-275	7e-271
EEA1	-0.35226	0.903	0.962	2.4e-272	6.3e-268
PTMA	-0.26716	0.981	0.994	1.8e-269	4.7e-265
LTBP1	0.29382	0.377	0.194	3e-269	7.9e-265
RPL9	-0.26109	0.995	0.997	2.4e-264	6.3e-260
GAPDH	0.394705	0.993	0.999	2.1e-261	5.6e-257
CITED2	-0.30812	0.711	0.873	9.9e-257	2.6e-252
TXNIP	-0.31322	0.56	0.771	3.8e-256	1e-251
SERPING1	-0.32021	0.727	0.902	8.8e-255	2.3e-250
DKK1	-0.54388	0.579	0.773	3.6e-253	9.3e-249
TMSB10	-0.27287	0.998	0.998	2.1e-246	5.4e-242
ADM	-0.33906	0.573	0.776	5e-244	1.3e-239
BEX3	0.288584	0.954	0.969	1.4e-242	3.5e-238
COMP	-0.82092	0.853	0.954	3e-241	7.9e-237
PKM	0.313078	0.97	0.982	1.1e-239	2.8e-235
JUNB	-0.58084	0.798	0.914	3.6e-237	9.2e-233
MYH10	0.784814	0.888	0.888	2.6e-235	6.9e-231
SPOCK1	-0.2884	0.871	0.958	1.3e-233	3.4e-229
ANXA1	0.379186	0.984	0.993	1.6e-233	4.2e-229
EPAS1	0.379863	0.781	0.695	1.1e-231	2.9e-227
RPS27L	-0.25283	0.988	0.995	2.4e-231	6.3e-227
PAPPA	0.518543	0.773	0.702	9.2e-228	2.4e-223
DYNLT1	0.273896	0.965	0.978	4e-227	1e-222
CUTA	0.267806	0.949	0.972	3.2e-226	8.3e-222
GPC1	0.296831	0.788	0.732	1.8e-224	4.6e-220
ELN	-0.46238	0.748	0.883	3.7e-222	9.6e-218
SPCS3	0.566822	0.884	0.911	5.4e-221	1.4e-216
RPS17	-0.30097	0.989	0.994	7.5e-221	2e-216
PALLD	-0.32697	0.908	0.966	3.7e-218	9.6e-214
C1R	-0.25405	0.76	0.933	8.5e-212	2.2e-207
PHPT1	0.266989	0.96	0.978	1.4e-210	3.6e-206
HSPA5	0.431332	0.953	0.969	2e-210	5.3e-206
NREP	-0.30795	0.774	0.911	8.9e-209	2.3e-204
CALD1	0.375489	0.999	1	4.1e-207	1.1e-202
COPZ2	0.274702	0.936	0.951	5.1e-207	1.3e-202
RPS11	-0.2699	0.991	0.996	4.8e-205	1.2e-200
CAVIN3	0.321796	0.946	0.972	5.1e-204	1.3e-199
ZFAS1	-0.27237	0.981	0.992	8e-204	2.1e-199
SEPTIN7	0.320368	0.972	0.987	1.6e-202	4.1e-198
CHRM2	0.257155	0.167	0.04	9.1e-202	2.4e-197
HSP90AB1	0.277433	0.981	0.991	6.9e-197	1.8e-192
MTRNR2L12	-0.28824	0.845	0.947	9.6e-194	2.5e-189
COL4A2	0.364168	0.932	0.93	9.8e-193	2.5e-188
GADD45B	-0.36469	0.823	0.935	9.1e-191	2.4e-186
FKBP11	0.314451	0.826	0.823	3.1e-189	8e-185
ATP2B1	0.512736	0.891	0.91	1.7e-187	4.3e-183
P4HA2	0.295382	0.912	0.944	4.6e-183	1.2e-178
CUX1	0.272953	0.835	0.85	1.2e-177	3.1e-173
TMEM208	0.265361	0.885	0.915	2.1e-177	5.4e-173
LOXL2	0.317969	0.886	0.891	2.3e-174	6.1e-170
MRAS	0.274837	0.785	0.779	7.5e-173	1.9e-168
NME1	0.283929	0.887	0.912	3.2e-172	8.4e-168
ADH1B	0.831437	0.193	0.069	3.5e-166	9.2e-162
KRT18	1.06657	0.627	0.507	3.5e-164	9.2e-160
HSP90B1	0.32984	0.963	0.977	7.7e-162	2e-157
GLRX	0.3993	0.89	0.906	3.7e-161	9.6e-157
CRIP1	-0.27044	0.285	0.466	1.2e-160	3.1e-156
RPS10	0.259299	0.872	0.902	1.6e-159	4.1e-155
FGF7	-0.34649	0.852	0.959	3.1e-158	8e-154
SCRG1	0.421091	0.818	0.772	3.2e-158	8.3e-154
NR4A1	-0.33777	0.153	0.292	1.5e-155	3.8e-151
ATP10D	0.338056	0.669	0.65	5.6e-155	1.4e-150
SRGN	0.458459	0.429	0.292	1.9e-154	5.1e-150
SELENOW	0.337487	0.905	0.925	8.4e-151	2.2e-146
CDH13	0.327018	0.682	0.638	6.2e-149	1.6e-144
COL12A1	-0.33672	0.947	0.985	2.3e-148	5.9e-144
SGCG	0.319217	0.635	0.575	3.6e-148	9.4e-144
PRDX4	0.260363	0.926	0.97	1.7e-146	4.4e-142
MT-ND3	-0.28588	0.977	0.98	1.9e-144	5e-140
MEST	0.37397	0.421	0.287	8.4e-144	2.2e-139
RPS20	-0.25201	0.978	0.993	2.6e-143	6.8e-139
BST2	0.446307	0.436	0.306	8.3e-143	2.2e-138
LIMCH1	-0.27308	0.792	0.906	1.1e-142	2.7e-138
SPARC	0.331161	0.998	0.996	1.3e-141	3.3e-137
MYL9	0.423312	0.98	0.99	4.8e-140	1.2e-135
DDIT4	-0.25485	0.736	0.864	5.9e-140	1.5e-135
ENG	0.387071	0.905	0.923	1.9e-137	4.9e-133
F2R	0.709354	0.745	0.751	2.6e-136	6.7e-132
DPYSL3	0.29786	0.611	0.566	1e-135	2.6e-131
LUM	-0.36917	0.969	0.987	1.9e-135	4.9e-131
LACC1	0.508058	0.583	0.532	4.2e-134	1.1e-129
CHCHD10	0.262603	0.771	0.744	1.2e-133	3e-129
TIMP1	0.619086	0.994	0.997	1.7e-133	4.3e-129
SPAG9	0.263084	0.929	0.952	1.4e-130	3.7e-126
HSPB1	0.31061	0.97	0.984	1.3e-129	3.5e-125
P4HA1	0.270122	0.894	0.91	2.4e-128	6.1e-124
DCBLD2	0.35813	0.764	0.777	2.3e-127	6.1e-123
SELENOP	-0.29762	0.374	0.533	4.6e-127	1.2e-122
CTHRC1	-0.29111	0.873	0.944	1.1e-126	2.9e-122
ANKH	0.393507	0.709	0.702	1.3e-126	3.3e-122
AHR	0.29292	0.66	0.62	2.9e-125	7.5e-121
MIR503HG	-0.26707	0.417	0.581	2.1e-123	5.4e-119
EMP3	0.306422	0.948	0.969	3.7e-122	9.7e-118
CCPG1	0.294916	0.941	0.966	1.9e-120	5e-116
CEP170	0.301115	0.893	0.924	3.1e-120	7.9e-116
NPR3	0.398368	0.405	0.299	1.2e-118	3e-114
COL8A1	-0.27797	0.573	0.729	1e-115	2.6e-111
PTGDS	0.584099	0.734	0.634	2.4e-114	6.3e-110
CFH	0.460642	0.507	0.449	4.3e-113	1.1e-108
QSOX1	0.298168	0.83	0.859	5.8e-110	1.5e-105
EGR1	-0.32593	0.588	0.715	2.1e-106	5.5e-102
TGFBI	-0.26941	0.946	0.991	4.3e-104	1.1e-99
GDF15	0.316097	0.832	0.839	5.6e-104	1.5e-99
SNAI2	0.255122	0.823	0.826	5.7e-103	1.47e-98
MAGED1	0.262261	0.829	0.865	7.6e-101	1.97e-96
MTRNR2L8	-0.70609	0.47	0.663	3.5e-100	8.99e-96
CPE	0.327166	0.777	0.768	1.59e-98	4.14e-94
HEG1	0.487765	0.848	0.901	1.93e-98	5.03e-94
PDE1C	0.329932	0.756	0.742	1.31e-95	3.4e-91
H2AFZ	0.255491	0.956	0.974	8.19e-94	2.13e-89
PRSS23	0.272132	0.969	0.979	2.53e-93	6.58e-89
UBE2S	0.253114	0.803	0.826	2.83e-92	7.36e-88
DUXAP8	0.251017	0.753	0.667	4.21e-92	1.1e-87
SPTBN1	0.320635	0.907	0.935	1.53e-91	3.99e-87
ADAMTS5	-0.32513	0.525	0.667	5.8e-90	1.51e-85
THBS2	0.436805	0.976	0.979	5.22e-89	1.36e-84
SLC7A11	0.319157	0.769	0.754	6.66e-89	1.73e-84
SEMA3C	0.878247	0.703	0.71	2.26e-87	5.87e-83
SOD3	0.772596	0.706	0.75	5.83e-87	1.52e-82
SVIL	0.321723	0.475	0.428	4.71e-85	1.23e-80
GALNT1	-0.2902	0.855	0.937	2.65e-84	6.9e-80
RARRES2	-0.29593	0.787	0.859	2.95e-84	7.66e-80
PPME1	0.282839	0.633	0.608	3.54e-84	9.2e-80
CYP1B1	0.466678	0.791	0.751	2.81e-83	7.31e-79
CDKN1A	0.26683	0.9	0.902	3.99e-82	1.04e-77
MICAL2	0.264774	0.712	0.712	2.85e-76	7.41e-72
TP53I11	0.288906	0.536	0.516	6.39e-76	1.66e-71
MACF1	0.320526	0.949	0.969	4.77e-74	1.24e-69
CKAP4	0.255889	0.919	0.942	1.46e-73	3.79e-69
FSTL3	0.327743	0.67	0.668	5.48e-73	1.42e-68
ITGA2	0.296189	0.254	0.174	4.87e-67	1.27e-62
ANKRD1	0.42795	0.34	0.254	9.93e-67	2.58e-62
DPYSL2	0.274969	0.958	0.971	3.94e-66	1.02e-61
TFPI	0.331307	0.495	0.466	7.36e-65	1.92e-60
H19	-0.30247	0.411	0.528	7.32e-64	1.9e-59
NCOA7	0.254036	0.835	0.887	2.21e-63	5.74e-59
SYNPO2	0.448237	0.744	0.747	2.62e-63	6.82e-59
AKAP9	0.28787	0.859	0.903	1.78e-61	4.63e-57
IFI27	-0.35107	0.585	0.661	5.29e-60	1.38e-55
RAPH1	0.263859	0.546	0.543	2.06e-58	5.35e-54
TPM2	0.329118	0.995	0.998	3.53e-58	9.19e-54
TUBA1B	0.363369	0.935	0.952	5.17e-58	1.34e-53
SERPINE2	1.10824	0.89	0.939	1.04e-57	2.69e-53
ATP13A3	0.325458	0.874	0.918	7.5e-57	1.95e-52
ACTA2	0.370816	0.896	0.874	1.35e-55	3.52e-51
DPP4	0.320092	0.383	0.329	1.39e-53	3.61e-49
MGP	0.452938	0.781	0.765	6.75e-52	1.76e-47
FHL1	0.25607	0.812	0.822	5.98e-51	1.56e-46
ACTC1	0.334513	0.294	0.22	1.59e-48	4.13e-44
SFRP1	0.267381	0.309	0.239	2.1e-46	5.47e-42
CDH2	0.252549	0.941	0.942	9.43e-45	2.45e-40
IL6ST	0.414276	0.904	0.953	5.9e-42	1.53e-37
GREM1	0.582658	0.852	0.849	1.95e-41	5.07e-37
CD36	0.343195	0.272	0.204	3.41e-40	8.87e-36
ALDH1A1	0.356157	0.203	0.145	1.44e-39	3.74e-35
CTSC	0.295266	0.493	0.477	2.48e-39	6.44e-35
COL3A1	0.358149	0.991	0.992	4.28e-38	1.11e-33
CRYAB	0.322264	0.96	0.983	4.51e-38	1.17e-33
CD9	0.352984	0.416	0.405	4.56e-36	1.19e-31
SERPINE1	0.373031	0.841	0.847	8.66e-36	2.25e-31
MEG3	0.286277	0.814	0.849	1.92e-32	5e-28
FST	0.332481	0.718	0.724	6.27e-31	1.63e-26
DST	0.257278	0.953	0.972	3.7e-30	9.61e-26
CCDC80	0.412436	0.993	0.994	2.82e-27	7.33e-23
IGFBP3	-0.31832	0.904	0.923	7.31e-27	1.9e-22
CAVIN2	0.328452	0.4	0.366	4.23e-25	1.1e-20
IGFBP5	0.276058	0.802	0.775	4.32e-25	1.12e-20
SFRP4	0.710073	0.527	0.542	1.76e-23	4.58e-19
CEMIP	0.572204	0.727	0.766	9.51e-22	2.47e-17
TNFRSF11B	0.261239	0.301	0.265	1.11e-20	2.88e-16
STAU2	0.342486	0.498	0.538	1.58e-16	4.12e-12
PTGIS	0.502302	0.659	0.791	1.82e-13	4.74e-09
HMGCS1	0.282618	0.72	0.755	5.95e-11	1.55e-06

## Sheet: Legend
Supp. Table S5. List of differentially expressed genes (DEGs) between SASC and VASC.
Five genes demonstrating at least 1-fold difference in their geometrical mean expression - SERPINE2 (serpin family E member 2) and KRT18 (keratin 18), which were upregulated, and PI16, CCN5, STMN2, which were downregulated - are presented in bold in column 1.
