# Supplementary material for: Identifying differentiation markers between dermal fibroblasts and adipose-derived mesenchymal stromal cells (AD-MSCs) in human visceral and subcutaneous tissues using single-cell transcriptomics
Source: Stem Cell Res Ther. 2025 Feb 11;16:64. doi: 10.1186/s13287-025-04185-w (PMC11818286; doi:10.1186/s13287-025-04185-w)
Supplement: Supplementary file 7 — Supplementary Material 7 [file 13287_2025_4185_MOESM7_ESM.xlsx]

## Sheet: Supp. Table S8
Gene	UP_DOWN	P-value	Average log2FC	pct.1	pct.2	Adjusted P-value	Cluster	Publication	Comment
IGFBP6	upregulated	1.791e-28	0.159857	0.98	0.899	4.4646e-24	VASC1	Vijay et al. 2020 [2]	fibrotic properties
C1S	upregulated	1.13301e-59	0.153341	0.949	0.85	2.82436e-55	VASC2	Vijay et al. 2020 [2]	progenitor cell marker
S100A4	downregulated	1.0803e-25	-0.210502	0.54	0.624	2.69297e-21	VASC2	Vijay et al. 2020 [2]	inhibitor of adipogenesis
MFAP5	upregulated	0	0.217245	1	0.97	0	VASC3	Vijay et al. 2020 [2]	adipose tissue remodelling
FBN1	upregulated	1.12388e-178	0.194081	0.999	0.951	2.8016e-174	VASC3	Vijay et al. 2020 [2]	fibrotic properties
PI16	upregulated	3.36871e-70	0.284417	0.495	0.332	8.39753e-66	VASC3	Vijay et al. 2020 [2]	fibrotic properties
CFD	downregulated	1.30628e-71	-0.290764	0.247	0.63	3.25629e-67	VASC4	Vijay et al. 2020 [2]	adipokine gene, adipocyte differentiation marker
EIF1	downregulated	4.24486e-132	-0.197785	0.995	0.998	1.05816e-127	VASC5	Vijay et al. 2020 [2]	progenitor cell marker
DPP4	upregulated	1.33284e-09	0.152002	0.444	0.354	3.32251e-05	VASC5	Vijay et al. 2020 [2]	progenitor cell marker
PDGFRA1	upregulated	2.34863e-76	0.360789	0.821	0.606	5.85467e-72	VASC7	Vijay et al. 2020 [2]	progenitor cell marker
ADH1B	upregulated	8.62969e-24	0.173535	0.234	0.107	2.15121e-19	VASC7	Vijay et al. 2020 [2]	progenitor cell marker
ICAM1	upregulated	1.03552e-12	0.286652	0.828	0.259	2.58135e-08	VASC9	Vijay et al. 2020 [2]	progenitor cell marker
GAPDH	upregulated	5.51284e-280	0.187562	1	0.995	1.37424e-275	VASC1
PRDX5	upregulated	2.1192e-236	0.191132	1	0.97	5.28275e-232	VASC1
MYL9	upregulated	4.78133e-220	0.264241	1	0.987	1.19189e-215	VASC1
GSTP1	upregulated	1.91916e-216	0.193223	1	0.977	4.78409e-212	VASC1
MYL12B	upregulated	8.53808e-215	0.164255	1	0.984	2.12837e-210	VASC1
PFN1	upregulated	3.09137e-209	0.189094	1	0.985	7.70618e-205	VASC1
MYL6	upregulated	9.96765e-196	0.16127	1	0.998	2.48473e-191	VASC1
RPS201	downregulated	4.36341e-185	-0.244501	0.994	0.98	1.08771e-180	VASC1
RNH1	upregulated	5.80115e-182	0.203106	0.999	0.956	1.44611e-177	VASC1
RHOC	upregulated	6.13829e-175	0.242723	0.998	0.938	1.53015e-170	VASC1
CST3	upregulated	1.94635e-171	0.172307	1	0.96	4.85185e-167	VASC1
DST	downregulated	3.50125e-166	-0.306375	0.958	0.948	8.72791e-162	VASC1
NEAT1	downregulated	4.89341e-166	-0.229515	0.994	0.958	1.21983e-161	VASC1
CD99	upregulated	5.14735e-163	0.151228	0.998	0.972	1.28313e-158	VASC1
TPI1	upregulated	8.35875e-162	0.218278	0.999	0.962	2.08367e-157	VASC1
EIF4EBP1	upregulated	1.21581e-161	0.263576	0.997	0.921	3.03077e-157	VASC1
RPL23	downregulated	7.63287e-161	-0.165418	0.997	0.991	1.90272e-156	VASC1
TSPO	upregulated	1.91497e-160	0.176099	1	0.974	4.77363e-156	VASC1
PSMB1	upregulated	2.56984e-160	0.180439	0.996	0.951	6.4061e-156	VASC1
SNHG29	upregulated	1.53346e-157	0.17295	1	0.99	3.8226e-153	VASC1
CD81	upregulated	2.05455e-157	0.176642	1	0.962	5.12159e-153	VASC1
PSMD8	upregulated	1.79205e-156	0.200306	0.998	0.945	4.46721e-152	VASC1
PRDX4	upregulated	1.90339e-156	0.231962	0.999	0.924	4.74476e-152	VASC1
TTC3	downregulated	3.35589e-155	-0.180993	0.99	0.974	8.36557e-151	VASC1
NAP1L1	downregulated	1.00132e-154	-0.168752	0.997	0.978	2.4961e-150	VASC1
CUTA	upregulated	7.01476e-150	0.202035	1	0.953	1.74864e-145	VASC1
RAN	upregulated	1.43842e-149	0.167287	0.999	0.967	3.5857e-145	VASC1
BTF3	upregulated	9.9166e-147	0.150946	0.998	0.98	2.47201e-142	VASC1
MYL12A	upregulated	1.93933e-146	0.166989	1	0.987	4.83435e-142	VASC1
DAD1	upregulated	3.70911e-146	0.177531	0.999	0.951	9.24606e-142	VASC1
PSMB3	upregulated	6.99508e-144	0.224083	0.997	0.901	1.74373e-139	VASC1
COPZ2	upregulated	2.61108e-140	0.205406	0.996	0.946	6.50891e-136	VASC1
ARPC3	upregulated	3.51695e-140	0.16418	0.999	0.966	8.76706e-136	VASC1
DDR2	downregulated	1.68719e-138	-0.271739	0.933	0.934	4.20583e-134	VASC1
PPDPF	upregulated	2.42299e-138	0.151129	0.999	0.981	6.04004e-134	VASC1
SELENOM	upregulated	8.72297e-138	0.165643	1	0.976	2.17446e-133	VASC1
EIF3K	upregulated	1.9674e-136	0.167522	0.998	0.96	4.90433e-132	VASC1
PRDX1	upregulated	6.82704e-136	0.164477	1	0.97	1.70184e-131	VASC1
MDH2	upregulated	7.46373e-136	0.210503	0.991	0.902	1.86056e-131	VASC1
HSPB1	upregulated	1.91693e-135	0.205785	1	0.974	4.77853e-131	VASC1
PSMB6	upregulated	2.12617e-135	0.202955	0.997	0.912	5.30012e-131	VASC1
HAX1	upregulated	8.01113e-135	0.215308	0.99	0.904	1.99702e-130	VASC1
COPE	upregulated	2.87993e-134	0.196007	0.995	0.918	7.17909e-130	VASC1
ATP5MC3	upregulated	6.07849e-134	0.176496	0.996	0.949	1.51525e-129	VASC1
PRDX6	upregulated	7.78872e-133	0.169462	0.998	0.958	1.94157e-128	VASC1
NDUFB8	upregulated	5.89033e-132	0.195804	0.997	0.919	1.46834e-127	VASC1
TAGLN	upregulated	4.35629e-130	0.191418	1	0.995	1.08594e-125	VASC1
AHNAK	downregulated	5.24566e-130	-0.15201	0.997	0.967	1.30764e-125	VASC1
CLIC1	upregulated	6.47692e-130	0.179916	0.999	0.958	1.61457e-125	VASC1
CAVIN3	upregulated	1.5935e-129	0.204946	0.997	0.95	3.97228e-125	VASC1
MAP4K4	downregulated	1.29764e-128	-0.246765	0.92	0.916	3.23476e-124	VASC1
MT-ND5	downregulated	3.42166e-128	-0.216648	0.996	0.957	8.52951e-124	VASC1
NDUFC2	upregulated	2.24375e-127	0.172804	1	0.953	5.59323e-123	VASC1
PSMB5	upregulated	1.24164e-126	0.171754	0.998	0.945	3.09516e-122	VASC1
DYNLT1	upregulated	2.45726e-126	0.166585	0.998	0.966	6.12547e-122	VASC1
GABARAP	upregulated	7.70272e-126	0.16685	0.997	0.974	1.92013e-121	VASC1
PGLS	upregulated	9.81743e-125	0.186169	0.997	0.944	2.44729e-120	VASC1
VKORC1	upregulated	3.6276e-124	0.176994	1	0.947	9.04288e-120	VASC1
YIF1A	upregulated	2.3927e-122	0.209444	0.995	0.91	5.96453e-118	VASC1
NNMT	upregulated	1.80475e-121	0.159067	1	0.986	4.49887e-117	VASC1
MACF12	downregulated	4.35757e-121	-0.280825	0.957	0.947	1.08626e-116	VASC1
NORAD	downregulated	1.82843e-120	-0.241072	0.926	0.929	4.55792e-116	VASC1
PSMB2	upregulated	5.53766e-120	0.200341	0.987	0.891	1.38043e-115	VASC1
SAP18	upregulated	6.77969e-120	0.163733	0.997	0.943	1.69004e-115	VASC1
APRT	upregulated	6.08191e-115	0.166667	0.998	0.943	1.5161e-110	VASC1
CANX	downregulated	9.45601e-115	-0.163156	0.995	0.957	2.35719e-110	VASC1
MYDGF	upregulated	1.01668e-114	0.191922	0.999	0.942	2.53437e-110	VASC1
PALM2-AKAP21	downregulated	1.74929e-114	-0.242209	0.937	0.927	4.36064e-110	VASC1
KTN1	downregulated	7.462e-113	-0.16564	0.993	0.967	1.86013e-108	VASC1
GOLGA4	downregulated	9.31243e-111	-0.194769	0.957	0.932	2.3214e-106	VASC1
COX5A	upregulated	7.2281e-110	0.184267	0.991	0.92	1.80182e-105	VASC1
BSG	upregulated	1.88809e-109	0.169533	0.996	0.933	4.70662e-105	VASC1
GTF2I	downregulated	7.4083e-108	-0.201754	0.922	0.919	1.84674e-103	VASC1
TRAPPC1	upregulated	9.08637e-108	0.181419	0.991	0.913	2.26505e-103	VASC1
COX6A1	upregulated	3.7972e-107	0.159006	1	0.95	9.46565e-103	VASC1
IGFBP71	upregulated	2.52886e-105	0.162093	1	0.986	6.30395e-101	VASC1
ID3	upregulated	4.45114e-105	0.166942	0.997	0.988	1.10958e-100	VASC1
TGFB1I1	upregulated	5.85935e-105	0.235263	0.961	0.835	1.46062e-100	VASC1
SH3PXD2A1	downregulated	6.92608e-105	-0.248066	0.928	0.922	1.72653e-100	VASC1
NDUFAF3	upregulated	8.14324e-105	0.19217	0.987	0.881	2.02995e-100	VASC1
PRDX2	upregulated	2.66852e-104	0.191403	0.995	0.914	6.65209e-100	VASC1
MT-ATP6	downregulated	3.37154e-103	-0.165116	0.998	0.981	8.40458e-99	VASC1
MGST3	upregulated	5.48174e-103	0.155087	1	0.961	1.36649e-98	VASC1
FXYD5	upregulated	2.43286e-102	0.234006	0.979	0.87	6.06464e-98	VASC1
SERINC11	downregulated	2.81082e-102	-0.218414	0.926	0.914	7.00681e-98	VASC1
ATP13A31	downregulated	6.92136e-102	-0.285433	0.847	0.873	1.72536e-97	VASC1
SLC25A6	upregulated	1.05155e-101	0.169063	0.998	0.97	2.62129e-97	VASC1
TEAD11	downregulated	1.08786e-101	-0.219135	0.916	0.907	2.71182e-97	VASC1
ATP5PO	upregulated	4.5043e-101	0.170275	0.993	0.92	1.12283e-96	VASC1
LRP1	downregulated	1.07182e-100	-0.151489	0.991	0.951	2.67184e-96	VASC1
NDUFS8	upregulated	1.7247e-100	0.176245	0.994	0.908	4.29933e-96	VASC1
COL5A21	downregulated	3.23977e-100	-0.153781	0.997	0.963	8.0761e-96	VASC1
CLTC1	downregulated	8.16411e-100	-0.17986	0.972	0.938	2.03515e-95	VASC1
CLIC32	upregulated	1.86945e-99	0.338143	0.962	0.826	4.66017e-95	VASC1
NUPR1	upregulated	1.9335e-99	0.152257	1	0.986	4.81983e-95	VASC1
VPS28	upregulated	9.71685e-99	0.179106	0.994	0.908	2.42222e-94	VASC1
IL6ST	downregulated	1.48781e-98	-0.283197	0.887	0.901	3.70882e-94	VASC1
DCTN3	upregulated	4.27235e-98	0.183699	0.981	0.885	1.06501e-93	VASC1
COMT	upregulated	5.43667e-98	0.178046	0.995	0.915	1.35525e-93	VASC1
TALDO1	upregulated	1.1398e-97	0.186483	1	0.94	2.84128e-93	VASC1
NDUFB11	upregulated	1.52757e-97	0.17944	0.995	0.923	3.80793e-93	VASC1
TBCB	upregulated	2.80177e-97	0.189194	0.985	0.877	6.98426e-93	VASC1
HNRNPU	downregulated	3.09443e-97	-0.175563	0.966	0.935	7.7138e-93	VASC1
EIF6	upregulated	1.83869e-96	0.185974	0.969	0.851	4.58349e-92	VASC1
TPM2	upregulated	2.19362e-96	0.159394	1	0.997	5.46826e-92	VASC1
ARHGAP21	downregulated	5.76998e-96	-0.211472	0.894	0.892	1.43834e-91	VASC1
RRAS	upregulated	5.82738e-96	0.180818	0.997	0.935	1.45265e-91	VASC1
PGK1	upregulated	7.58789e-96	0.19241	0.997	0.939	1.89151e-91	VASC1
WNK11	downregulated	1.86644e-95	-0.207222	0.882	0.883	4.65266e-91	VASC1
BANF1	upregulated	3.13863e-95	0.181066	0.989	0.893	7.82399e-91	VASC1
EIF3G	upregulated	4.86505e-95	0.169439	0.991	0.917	1.21276e-90	VASC1
TCF4	downregulated	8.3713e-95	-0.227786	0.875	0.897	2.0868e-90	VASC1
ASPH	downregulated	1.36173e-94	-0.188174	0.959	0.922	3.39452e-90	VASC1
CIAO2B	upregulated	1.63872e-94	0.167923	0.997	0.919	4.08499e-90	VASC1
CHMP2A	upregulated	2.80796e-94	0.16695	0.991	0.91	6.99968e-90	VASC1
MT-ND6	downregulated	3.4378e-94	-0.361236	0.475	0.697	8.56975e-90	VASC1
NDUFB10	upregulated	5.22084e-94	0.157448	0.997	0.938	1.30145e-89	VASC1
FIS1	upregulated	1.7388e-93	0.151118	0.995	0.942	4.33447e-89	VASC1
SSR2	upregulated	7.12992e-93	0.151147	0.999	0.946	1.77735e-88	VASC1
CRYAB	upregulated	1.80921e-92	0.261865	0.998	0.966	4.50999e-88	VASC1
TAOK1	downregulated	1.95924e-92	-0.226325	0.748	0.82	4.88399e-88	VASC1
TM9SF31	downregulated	3.065e-92	-0.181382	0.962	0.927	7.64044e-88	VASC1
PHB2	upregulated	1.17401e-91	0.183462	0.974	0.872	2.92658e-87	VASC1
FAT11	downregulated	4.88915e-91	-0.223417	0.896	0.89	1.21877e-86	VASC1
EFEMP2	upregulated	8.01188e-90	0.17831	0.995	0.933	1.9972e-85	VASC1
ATP6V1F	upregulated	2.21284e-88	0.157738	0.998	0.947	5.51618e-84	VASC1
MT-ND1	downregulated	4.14609e-88	-0.189269	0.997	0.967	1.03354e-83	VASC1
GNB1	downregulated	8.23943e-88	-0.170536	0.94	0.916	2.05392e-83	VASC1
RB1CC1	downregulated	8.40851e-88	-0.193585	0.872	0.877	2.09607e-83	VASC1
TRIP12	downregulated	1.09974e-87	-0.197742	0.841	0.862	2.74143e-83	VASC1
GOLGB11	downregulated	1.48415e-87	-0.181659	0.951	0.925	3.6997e-83	VASC1
CAPZB	upregulated	2.04428e-87	0.156077	0.996	0.937	5.09599e-83	VASC1
RAB32	upregulated	9.20872e-87	0.186718	0.994	0.94	2.29555e-82	VASC1
FTX	downregulated	1.23719e-86	-0.251258	0.498	0.699	3.08408e-82	VASC1
DYNLRB1	upregulated	1.79215e-86	0.169658	0.986	0.9	4.46747e-82	VASC1
EIF3F	upregulated	2.41705e-86	0.159977	0.999	0.954	6.02523e-82	VASC1
ADRM1	upregulated	4.5814e-86	0.177125	0.968	0.841	1.14205e-81	VASC1
DDX17	downregulated	8.96001e-86	-0.188296	0.941	0.93	2.23355e-81	VASC1
ARL2	upregulated	3.77743e-85	0.179167	0.986	0.885	9.41638e-81	VASC1
ATP6V0B	upregulated	4.84706e-85	0.168036	0.997	0.931	1.20827e-80	VASC1
FBN11	downregulated	2.53529e-84	-0.185698	0.991	0.966	6.31997e-80	VASC1
FNDC3B1	downregulated	2.56554e-84	-0.194613	0.916	0.901	6.39538e-80	VASC1
SHISA4	upregulated	1.16527e-83	0.168016	0.789	0.578	2.9048e-79	VASC1
TRMT112	upregulated	2.63836e-83	0.15878	0.988	0.912	6.5769e-79	VASC1
C1orf122	upregulated	2.69797e-83	0.154558	0.996	0.941	6.7255e-79	VASC1
LGALS31	upregulated	2.80854e-83	0.178553	0.995	0.945	7.00112e-79	VASC1
PEAK1	downregulated	6.38909e-83	-0.208863	0.822	0.846	1.59267e-78	VASC1
SLC3A2	upregulated	9.50669e-83	0.187516	0.996	0.916	2.36983e-78	VASC1
C14orf119	upregulated	1.10978e-82	0.184233	0.931	0.789	2.76646e-78	VASC1
TECR	upregulated	2.63184e-82	0.180115	0.915	0.749	6.56066e-78	VASC1
TMEM147	upregulated	2.94172e-82	0.163279	0.995	0.913	7.33313e-78	VASC1
MT-ND2	downregulated	3.41698e-82	-0.187332	0.995	0.96	8.51786e-78	VASC1
FKBP8	upregulated	4.39832e-82	0.175966	0.98	0.88	1.09641e-77	VASC1
LPP	downregulated	6.55976e-82	-0.195642	0.929	0.911	1.63522e-77	VASC1
DPYSL2	downregulated	6.63843e-82	-0.179453	0.977	0.952	1.65483e-77	VASC1
WASHC3	upregulated	1.39183e-81	0.177583	0.965	0.831	3.46956e-77	VASC1
ECI1	upregulated	1.7776e-81	0.192693	0.94	0.796	4.43119e-77	VASC1
HEBP1	upregulated	3.56628e-81	0.172035	0.979	0.889	8.89003e-77	VASC1
VMP1	downregulated	5.32994e-81	-0.215311	0.963	0.934	1.32865e-76	VASC1
IQGAP1	downregulated	6.29861e-81	-0.168332	0.951	0.914	1.57012e-76	VASC1
LAMC1	downregulated	9.86872e-81	-0.216127	0.959	0.934	2.46007e-76	VASC1
ITPRIPL2	downregulated	1.00616e-80	-0.217033	0.654	0.773	2.50816e-76	VASC1
H2AFZ	upregulated	3.26917e-80	0.155088	0.998	0.959	8.14939e-76	VASC1
NDUFA8	upregulated	9.55606e-80	0.168603	0.969	0.838	2.38213e-75	VASC1
SLFN5	downregulated	1.08455e-79	-0.196761	0.933	0.916	2.70357e-75	VASC1
UBE2M	upregulated	1.13048e-79	0.164656	0.981	0.879	2.81805e-75	VASC1
ATRX	downregulated	2.11306e-79	-0.162006	0.946	0.919	5.26743e-75	VASC1
BUD31	upregulated	7.28471e-79	0.152259	0.996	0.926	1.81593e-74	VASC1
NDUFV2	upregulated	1.00607e-78	0.150018	0.99	0.914	2.50793e-74	VASC1
MFAP51	upregulated	1.26595e-78	0.157275	1	0.979	3.15575e-74	VASC1
MBNL1	downregulated	1.64215e-78	-0.195798	0.912	0.914	4.09356e-74	VASC1
NAA10	upregulated	1.78644e-78	0.166735	0.964	0.875	4.45323e-74	VASC1
MT-ND3	downregulated	1.96005e-78	-0.200006	0.997	0.969	4.88602e-74	VASC1
CSNK2B	upregulated	2.00314e-78	0.166894	0.974	0.876	4.99342e-74	VASC1
MAP1LC3A	upregulated	3.57078e-78	0.177084	0.962	0.829	8.90124e-74	VASC1
PHGDH	upregulated	4.14924e-78	0.189714	0.988	0.886	1.03432e-73	VASC1
ARF5	upregulated	1.71136e-77	0.174861	0.976	0.875	4.26607e-73	VASC1
PDLIM4	upregulated	1.96026e-77	0.17524	0.945	0.815	4.88654e-73	VASC1
CYSTM1	upregulated	5.93458e-77	0.18395	0.972	0.87	1.47937e-72	VASC1
AFF4	downregulated	9.76675e-77	-0.184065	0.853	0.862	2.43466e-72	VASC1
NDUFS7	upregulated	9.94901e-77	0.162674	0.965	0.84	2.48009e-72	VASC1
UTRN1	downregulated	1.3155e-76	-0.213469	0.817	0.842	3.27929e-72	VASC1
GSTK1	upregulated	1.51189e-76	0.162893	0.944	0.796	3.76885e-72	VASC1
BMPR2	downregulated	1.63373e-76	-0.202941	0.773	0.83	4.07257e-72	VASC1
FAM120A	downregulated	1.82665e-76	-0.186286	0.832	0.86	4.55346e-72	VASC1
LAMTOR1	upregulated	3.60649e-76	0.183593	0.993	0.921	8.99026e-72	VASC1
SON	downregulated	6.76912e-76	-0.191197	0.91	0.913	1.68741e-71	VASC1
MRPL40	upregulated	8.63511e-76	0.166871	0.971	0.836	2.15256e-71	VASC1
NME4	upregulated	1.59177e-75	0.165677	0.989	0.913	3.96797e-71	VASC1
CLIP1	downregulated	2.36453e-75	-0.161967	0.941	0.911	5.8943e-71	VASC1
MLF2	upregulated	3.00244e-75	0.163006	0.977	0.886	7.48449e-71	VASC1
RBM8A	upregulated	3.23401e-75	0.164318	0.991	0.883	8.06175e-71	VASC1
ACTA22	upregulated	4.07605e-75	0.324474	0.979	0.92	1.01608e-70	VASC1
BPTF	downregulated	5.33183e-75	-0.179294	0.851	0.863	1.32912e-70	VASC1
SPTBN11	downregulated	6.06011e-75	-0.215838	0.922	0.907	1.51066e-70	VASC1
FHL2	upregulated	7.08393e-75	0.210734	0.973	0.868	1.76588e-70	VASC1
ITGAV1	downregulated	3.34686e-74	-0.178216	0.967	0.928	8.34306e-70	VASC1
SRI	upregulated	7.10981e-74	0.175048	0.983	0.887	1.77233e-69	VASC1
NAXE	upregulated	2.34988e-73	0.156468	0.893	0.722	5.85779e-69	VASC1
MIEN1	upregulated	2.63652e-73	0.162083	0.96	0.829	6.57232e-69	VASC1
SLC38A2	downregulated	1.40312e-72	-0.208997	0.969	0.96	3.49769e-68	VASC1
TEX264	upregulated	2.12455e-72	0.161947	0.925	0.786	5.29608e-68	VASC1
TMEM219	upregulated	4.92982e-72	0.157032	0.982	0.906	1.2289e-67	VASC1
AKR1A1	upregulated	6.76726e-72	0.160798	0.945	0.805	1.68694e-67	VASC1
FIBP	upregulated	8.95484e-71	0.158403	0.98	0.882	2.23226e-66	VASC1
COMMD1	upregulated	1.17308e-70	0.152824	0.945	0.799	2.92426e-66	VASC1
USP34	downregulated	1.43902e-70	-0.184191	0.786	0.837	3.58718e-66	VASC1
LY6E	upregulated	2.29328e-70	0.186914	0.989	0.896	5.71669e-66	VASC1
MMP24OS	upregulated	4.29531e-70	0.165922	0.978	0.89	1.07074e-65	VASC1
UBE2S	upregulated	5.26159e-70	0.173051	0.95	0.823	1.31161e-65	VASC1
YWHAG1	downregulated	9.51986e-70	-0.166474	0.921	0.893	2.37311e-65	VASC1
PXDN	downregulated	1.25975e-69	-0.15943	0.96	0.922	3.14031e-65	VASC1
HSD17B10	upregulated	1.28108e-69	0.157459	0.925	0.765	3.19347e-65	VASC1
MRPL43	upregulated	1.51365e-69	0.161131	0.974	0.85	3.77323e-65	VASC1
SCAND1	upregulated	1.64367e-69	0.153947	0.979	0.903	4.09734e-65	VASC1
CIB1	upregulated	2.04605e-69	0.155076	0.99	0.896	5.10038e-65	VASC1
POLR2E	upregulated	3.36279e-69	0.157436	0.934	0.786	8.38276e-65	VASC1
PIN1	upregulated	3.88228e-69	0.157257	0.947	0.806	9.67776e-65	VASC1
NAV1	downregulated	4.73357e-69	-0.208518	0.841	0.866	1.17998e-64	VASC1
CRIM12	downregulated	5.51721e-69	-0.203962	0.933	0.891	1.37533e-64	VASC1
ZMAT3	downregulated	6.06151e-69	-0.216075	0.843	0.858	1.51101e-64	VASC1
STOML2	upregulated	1.00374e-68	0.157587	0.96	0.848	2.50212e-64	VASC1
TNRC6B	downregulated	1.22671e-68	-0.190187	0.731	0.794	3.05795e-64	VASC1
TUBB2A	upregulated	1.31228e-68	0.185691	0.861	0.658	3.27125e-64	VASC1
ALKBH7	upregulated	2.06003e-68	0.168375	0.985	0.891	5.13525e-64	VASC1
EXT11	downregulated	2.16385e-68	-0.186607	0.894	0.884	5.39404e-64	VASC1
CYBA1	upregulated	2.90251e-68	0.195931	0.993	0.895	7.23539e-64	VASC1
COL6A31	downregulated	3.62469e-68	-0.214447	0.966	0.929	9.03564e-64	VASC1
NDUFAB1	upregulated	4.74539e-68	0.154469	0.991	0.903	1.18293e-63	VASC1
MICOS13	upregulated	6.19549e-68	0.159248	0.992	0.913	1.54441e-63	VASC1
SYNE11	downregulated	8.49908e-68	-0.193314	0.913	0.891	2.11865e-63	VASC1
FADS3	upregulated	9.95484e-68	0.167603	0.906	0.742	2.48154e-63	VASC1
NCKAP1	downregulated	9.95961e-68	-0.164199	0.911	0.898	2.48273e-63	VASC1
RHOD	upregulated	1.07252e-67	0.17383	0.889	0.709	2.67357e-63	VASC1
VPS25	upregulated	1.72373e-67	0.159251	0.905	0.739	4.29693e-63	VASC1
MRPS7	upregulated	1.88804e-67	0.152487	0.939	0.783	4.70651e-63	VASC1
LSM2	upregulated	2.58531e-67	0.161001	0.921	0.762	6.44466e-63	VASC1
PCOLCE1	upregulated	2.72024e-67	0.194937	0.953	0.79	6.78101e-63	VASC1
KPNB1	downregulated	3.69044e-67	-0.155644	0.951	0.926	9.19954e-63	VASC1
SRA1	upregulated	1.08291e-66	0.163079	0.962	0.841	2.69947e-62	VASC1
CSRP11	upregulated	1.13601e-66	0.215798	0.959	0.827	2.83185e-62	VASC1
TMEM179B	upregulated	1.27039e-66	0.164351	0.971	0.846	3.16683e-62	VASC1
CAPRIN1	downregulated	1.36092e-66	-0.157505	0.916	0.899	3.39249e-62	VASC1
NUFIP2	downregulated	1.56535e-66	-0.176614	0.808	0.823	3.90209e-62	VASC1
ARHGEF12	downregulated	2.60071e-66	-0.180895	0.718	0.784	6.48306e-62	VASC1
HIKESHI	upregulated	4.31189e-66	0.153368	0.949	0.815	1.07487e-61	VASC1
CDH111	downregulated	4.43401e-66	-0.188941	0.958	0.926	1.10531e-61	VASC1
CDC42BPA	downregulated	7.40297e-66	-0.185319	0.737	0.807	1.84541e-61	VASC1
RUNX1	downregulated	8.246e-66	-0.217192	0.823	0.86	2.05556e-61	VASC1	Qu 2021	osteogenic transcription factor
PRKAR1A	downregulated	1.05313e-65	-0.169559	0.873	0.864	2.62525e-61	VASC1
TNFRSF12A	upregulated	1.1427e-65	0.177044	0.993	0.919	2.84851e-61	VASC1
NFE2L1	downregulated	1.21483e-65	-0.184281	0.824	0.849	3.02833e-61	VASC1
UCHL1	upregulated	1.46494e-65	0.159161	0.994	0.968	3.65181e-61	VASC1
DSE	downregulated	1.83914e-65	-0.184764	0.889	0.882	4.58461e-61	VASC1
HLA-C	upregulated	1.85684e-65	0.153686	0.997	0.931	4.62873e-61	VASC1
GTF3C6	upregulated	2.90512e-65	0.151442	0.981	0.885	7.24189e-61	VASC1
CHID1	upregulated	5.64503e-65	0.157058	0.963	0.829	1.40719e-60	VASC1
IPO7	downregulated	5.68505e-65	-0.163183	0.877	0.882	1.41717e-60	VASC1
IFT43	upregulated	1.12502e-64	0.15303	0.922	0.764	2.80444e-60	VASC1
ECH1	upregulated	3.08047e-64	0.150732	0.899	0.715	7.67898e-60	VASC1
N4BP2L2	downregulated	4.17128e-64	-0.180342	0.95	0.927	1.03982e-59	VASC1
ATL3	downregulated	4.43695e-64	-0.169949	0.881	0.882	1.10604e-59	VASC1
NDUFA12	upregulated	4.85832e-64	0.155936	0.982	0.877	1.21108e-59	VASC1
PRMT1	upregulated	5.45126e-64	0.160572	0.971	0.838	1.35889e-59	VASC1
MBNL2	downregulated	6.4564e-64	-0.192821	0.894	0.89	1.60945e-59	VASC1
NFIX	downregulated	8.81092e-64	-0.174693	0.857	0.869	2.19639e-59	VASC1
AKR7A2	upregulated	1.06282e-63	0.153573	0.95	0.819	2.64941e-59	VASC1
NDUFB9	upregulated	1.69668e-63	0.15166	0.976	0.858	4.22948e-59	VASC1
PTPN14	downregulated	1.86306e-63	-0.180789	0.763	0.81	4.64423e-59	VASC1
PDLIM7	upregulated	2.75682e-63	0.165033	0.989	0.898	6.8722e-59	VASC1
AAK1	downregulated	2.78787e-63	-0.180309	0.763	0.817	6.9496e-59	VASC1
DNPH1	upregulated	4.0191e-63	0.15051	0.957	0.822	1.00188e-58	VASC1
VGLL32	downregulated	5.65418e-63	-0.23262	0.708	0.784	1.40947e-58	VASC1
SPAG91	downregulated	8.53841e-63	-0.161041	0.954	0.927	2.12845e-58	VASC1
PPP4C	upregulated	1.71909e-62	0.155282	0.94	0.796	4.28536e-58	VASC1
GOLGA3	downregulated	1.88679e-62	-0.181857	0.756	0.804	4.7034e-58	VASC1
CAPZA1	downregulated	4.85388e-62	-0.155333	0.91	0.89	1.20997e-57	VASC1
USP9X1	downregulated	9.26801e-62	-0.164946	0.874	0.874	2.31033e-57	VASC1
TUG1	downregulated	1.70941e-61	-0.177819	0.645	0.751	4.26121e-57	VASC1
PRRX2	upregulated	1.93952e-61	0.181128	0.983	0.873	4.83483e-57	VASC1
MSRB2	upregulated	2.3789e-61	0.157535	0.975	0.877	5.93013e-57	VASC1
FRMD6	downregulated	2.94768e-61	-0.201097	0.876	0.869	7.34798e-57	VASC1
HUWE11	downregulated	5.33786e-61	-0.168423	0.845	0.842	1.33062e-56	VASC1
MFAP4	upregulated	5.58293e-61	0.183617	0.89	0.724	1.39171e-56	VASC1
MED13L	downregulated	8.7928e-61	-0.175864	0.673	0.767	2.19187e-56	VASC1
TRAM2	downregulated	1.34237e-60	-0.188736	0.749	0.794	3.34627e-56	VASC1
KMT2C	downregulated	2.08324e-60	-0.172944	0.573	0.699	5.19311e-56	VASC1
ATXN1	downregulated	2.26447e-60	-0.185785	0.639	0.752	5.64487e-56	VASC1
CLTB	upregulated	2.55384e-60	0.15097	0.987	0.902	6.3662e-56	VASC1
HECTD1	downregulated	2.68177e-60	-0.164446	0.856	0.858	6.68511e-56	VASC1
KMT2A	downregulated	4.89319e-60	-0.168534	0.762	0.806	1.21978e-55	VASC1
DCBLD2	downregulated	8.18436e-60	-0.236175	0.704	0.779	2.0402e-55	VASC1
SRM	upregulated	9.89087e-60	0.172629	0.988	0.916	2.4656e-55	VASC1
ROCK1	downregulated	1.00492e-59	-0.153333	0.91	0.882	2.50506e-55	VASC1
MAP3K2	downregulated	1.71086e-59	-0.176625	0.736	0.797	4.26483e-55	VASC1
ZNF106	downregulated	2.84582e-59	-0.180471	0.839	0.857	7.09407e-55	VASC1
MEG3	downregulated	4.32168e-59	-0.267153	0.794	0.832	1.07731e-54	VASC1
BLVRB	upregulated	4.82841e-59	0.17978	0.973	0.849	1.20363e-54	VASC1
ANKIB1	downregulated	5.17515e-59	-0.170287	0.802	0.827	1.29006e-54	VASC1
GNAQ	downregulated	5.64911e-59	-0.175319	0.72	0.788	1.40821e-54	VASC1
FOXP1	downregulated	1.32662e-58	-0.174387	0.873	0.88	3.30701e-54	VASC1
DDX6	downregulated	1.5378e-58	-0.166581	0.834	0.852	3.83344e-54	VASC1
IGF2R	downregulated	1.64655e-58	-0.156037	0.928	0.888	4.10453e-54	VASC1
HM13	upregulated	1.8886e-58	0.152616	0.986	0.891	4.7079e-54	VASC1
TRIM44	downregulated	3.99481e-58	-0.160509	0.829	0.841	9.95827e-54	VASC1
PLP2	upregulated	7.36085e-58	0.181296	0.924	0.753	1.83491e-53	VASC1
TUBA1A	upregulated	7.92826e-58	0.175486	0.992	0.939	1.97636e-53	VASC1
S100A16	upregulated	1.17367e-57	0.152617	0.992	0.944	2.92571e-53	VASC1
ASH1L	downregulated	1.31207e-57	-0.167558	0.733	0.792	3.27072e-53	VASC1
HACD1	upregulated	1.82373e-57	0.170127	0.933	0.768	4.54619e-53	VASC1
ANKRD17	downregulated	3.9649e-57	-0.169228	0.655	0.745	9.88371e-53	VASC1
TUBA1C	upregulated	7.28098e-57	0.171548	0.973	0.882	1.815e-52	VASC1
SETX	downregulated	2.12152e-56	-0.178805	0.759	0.8	5.28851e-52	VASC1
SLC25A42	upregulated	2.77946e-56	0.190813	0.943	0.767	6.92863e-52	VASC1
EIF4G3	downregulated	2.85782e-56	-0.164928	0.802	0.819	7.12398e-52	VASC1
MAGED2	upregulated	4.69861e-56	0.153177	0.982	0.869	1.17127e-51	VASC1
IAH1	upregulated	6.04522e-56	0.159717	0.936	0.818	1.50695e-51	VASC1
APP1	downregulated	8.75214e-56	-0.173673	0.954	0.913	2.18173e-51	VASC1
TRIB31	upregulated	9.52638e-56	0.1749	0.928	0.79	2.37474e-51	VASC1
TBL1XR1	downregulated	1.01526e-55	-0.166841	0.812	0.833	2.53083e-51	VASC1
ASAP1	downregulated	1.13041e-55	-0.161528	0.873	0.864	2.81789e-51	VASC1
SMG1	downregulated	4.46622e-55	-0.179126	0.612	0.731	1.11334e-50	VASC1
CDC42BPB	downregulated	4.62375e-54	-0.157389	0.818	0.822	1.15261e-49	VASC1
CLMP	downregulated	5.91236e-54	-0.189782	0.808	0.825	1.47383e-49	VASC1
ROCK2	downregulated	6.4398e-54	-0.151427	0.876	0.866	1.60531e-49	VASC1
PPP3CA	downregulated	6.6056e-54	-0.171311	0.723	0.778	1.64664e-49	VASC1
LTBP2	downregulated	7.5922e-54	-0.197287	0.882	0.889	1.89258e-49	VASC1
NEK72	downregulated	1.12162e-53	-0.182286	0.913	0.894	2.79596e-49	VASC1
KIDINS220	downregulated	1.15193e-53	-0.152009	0.893	0.875	2.87152e-49	VASC1
CARHSP1	upregulated	1.71364e-53	0.156666	0.961	0.863	4.27176e-49	VASC1
ARHGAP5	downregulated	3.53195e-53	-0.171434	0.78	0.807	8.80445e-49	VASC1
ARHGAP35	downregulated	3.70734e-53	-0.1671	0.647	0.741	9.24165e-49	VASC1
RBMS3	downregulated	5.10009e-53	-0.19095	0.806	0.824	1.27135e-48	VASC1
CEP1701	downregulated	5.18197e-53	-0.182601	0.911	0.897	1.29176e-48	VASC1
ARID1B	downregulated	8.40209e-53	-0.166084	0.561	0.703	2.09447e-48	VASC1
PKD22	downregulated	1.0762e-52	-0.212403	0.773	0.805	2.68276e-48	VASC1
SCRG11	upregulated	1.75773e-52	0.198721	0.948	0.83	4.38168e-48	VASC1
ANTXR2	downregulated	1.78752e-52	-0.193266	0.791	0.817	4.45594e-48	VASC1
HEBP2	upregulated	3.34617e-52	0.174573	0.995	0.942	8.34133e-48	VASC1
PCYOX1	downregulated	4.53201e-52	-0.160961	0.855	0.848	1.12974e-47	VASC1
NF1	downregulated	1.15806e-51	-0.164991	0.665	0.744	2.88682e-47	VASC1
TRIO	downregulated	1.38354e-51	-0.173405	0.622	0.72	3.44889e-47	VASC1
LIMA1	downregulated	1.59895e-51	-0.150439	0.978	0.955	3.98587e-47	VASC1
ZBTB20	downregulated	1.9179e-51	-0.181616	0.584	0.702	4.78094e-47	VASC1
TUBB4B	upregulated	3.48562e-51	0.169552	0.958	0.829	8.68895e-47	VASC1
C6orf62	downregulated	3.62918e-51	-0.171778	0.788	0.834	9.04681e-47	VASC1
CHD4	downregulated	6.32913e-51	-0.154035	0.834	0.846	1.57773e-46	VASC1
TMED3	upregulated	6.62637e-51	0.150818	0.972	0.876	1.65182e-46	VASC1
WSB1	downregulated	1.41944e-50	-0.192833	0.728	0.787	3.53839e-46	VASC1
ADAM9	downregulated	2.98172e-50	-0.167828	0.795	0.809	7.43283e-46	VASC1
MCL1	downregulated	3.39853e-50	-0.165544	0.74	0.8	8.47186e-46	VASC1
MIB1	downregulated	3.87024e-50	-0.156208	0.487	0.631	9.64773e-46	VASC1
ERBIN	downregulated	6.15126e-50	-0.163478	0.733	0.783	1.53339e-45	VASC1
CUX11	downregulated	9.40517e-50	-0.163868	0.834	0.846	2.34452e-45	VASC1
TOR1AIP2	downregulated	1.039e-49	-0.160351	0.783	0.811	2.59001e-45	VASC1
NFAT5	downregulated	2.28025e-49	-0.15913	0.561	0.674	5.68422e-45	VASC1
HEG12	downregulated	2.60704e-49	-0.240178	0.821	0.851	6.49882e-45	VASC1
POLR2J3	downregulated	1.29234e-48	-0.178526	0.575	0.689	3.22155e-44	VASC1
ZMIZ1	downregulated	1.32774e-48	-0.155596	0.538	0.661	3.30979e-44	VASC1
KIAA1109	downregulated	1.87673e-48	-0.163394	0.656	0.74	4.67832e-44	VASC1
KCNQ1OT1	downregulated	1.88107e-48	-0.223985	0.479	0.625	4.68912e-44	VASC1
RANBP2	downregulated	4.07924e-48	-0.162635	0.731	0.779	1.01687e-43	VASC1
MED13	downregulated	5.4063e-48	-0.158994	0.592	0.701	1.34768e-43	VASC1
CNN12	upregulated	6.39493e-48	0.20783	0.831	0.641	1.59413e-43	VASC1
ADAM121	downregulated	1.96596e-47	-0.179528	0.916	0.893	4.90076e-43	VASC1
FAM126A	downregulated	1.12177e-46	-0.170604	0.65	0.739	2.79634e-42	VASC1
GOLIM4	downregulated	2.81229e-46	-0.168802	0.781	0.807	7.01048e-42	VASC1
SKI	downregulated	4.30015e-46	-0.15028	0.664	0.733	1.07194e-41	VASC1
FGFR1	downregulated	1.25804e-45	-0.161958	0.668	0.731	3.13604e-41	VASC1
ANTXR11	downregulated	1.29771e-45	-0.170766	0.92	0.894	3.23493e-41	VASC1
CEP350	downregulated	1.44343e-45	-0.150405	0.668	0.748	3.59819e-41	VASC1
ARGLU1	downregulated	1.91134e-45	-0.163977	0.831	0.839	4.76459e-41	VASC1
CSRP2	upregulated	2.49939e-45	0.215895	0.835	0.67	6.23049e-41	VASC1
TGFBR2	downregulated	4.7376e-45	-0.185087	0.661	0.74	1.18099e-40	VASC1
SLC4A7	downregulated	1.0704e-44	-0.193718	0.679	0.744	2.6683e-40	VASC1
TRIM56	downregulated	1.21796e-44	-0.151615	0.516	0.65	3.03612e-40	VASC1
BICC1	downregulated	1.21897e-44	-0.178588	0.766	0.8	3.03865e-40	VASC1
MTRNR2L12	downregulated	1.28226e-44	-0.202427	0.806	0.857	3.19642e-40	VASC1
CDK6	downregulated	2.83213e-44	-0.167177	0.622	0.705	7.05993e-40	VASC1
SNHG14	downregulated	3.32115e-44	-0.168448	0.382	0.541	8.27897e-40	VASC1
ZEB2	downregulated	3.50668e-44	-0.162975	0.599	0.703	8.74146e-40	VASC1
NKTR	downregulated	1.11467e-43	-0.167398	0.645	0.729	2.77866e-39	VASC1
PHACTR22	downregulated	1.46615e-43	-0.165621	0.934	0.91	3.65483e-39	VASC1
NOTCH2	downregulated	1.52452e-43	-0.1554	0.665	0.733	3.80033e-39	VASC1
AKAP91	downregulated	5.30134e-43	-0.192133	0.871	0.867	1.32152e-38	VASC1
GNS	downregulated	1.71858e-42	-0.153281	0.8	0.819	4.28408e-38	VASC1
YAP1	downregulated	2.47142e-42	-0.153731	0.767	0.802	6.16075e-38	VASC1
UBR5	downregulated	2.58085e-42	-0.150442	0.647	0.732	6.43355e-38	VASC1
TCAF11	downregulated	2.96523e-42	-0.150121	0.768	0.797	7.39172e-38	VASC1
TUBA1B1	upregulated	1.01816e-41	0.167	0.991	0.939	2.53808e-37	VASC1
ATP2A2	downregulated	1.48212e-41	-0.150204	0.777	0.794	3.69462e-37	VASC1
PLXDC21	downregulated	1.75575e-41	-0.181323	0.821	0.832	4.37673e-37	VASC1
ATP6V1A	downregulated	3.1259e-41	-0.151272	0.592	0.693	7.79224e-37	VASC1
REV3L	downregulated	5.65098e-41	-0.156524	0.63	0.72	1.40868e-36	VASC1
SLC44A1	downregulated	7.06287e-41	-0.159849	0.653	0.724	1.76063e-36	VASC1
STXBP5	downregulated	9.44999e-41	-0.154125	0.588	0.691	2.35569e-36	VASC1
SFT2D2	downregulated	1.3337e-40	-0.155001	0.747	0.785	3.32464e-36	VASC1
NAV31	downregulated	2.88673e-40	-0.177327	0.712	0.765	7.19604e-36	VASC1
FUS	downregulated	3.48163e-40	-0.166249	0.811	0.844	8.67901e-36	VASC1
PRKG1	downregulated	4.78285e-40	-0.157155	0.641	0.71	1.19227e-35	VASC1
NRP1	downregulated	5.459e-40	-0.17081	0.791	0.812	1.36082e-35	VASC1
GDF15	upregulated	5.91908e-40	0.181746	0.937	0.81	1.47551e-35	VASC1
ATP2B12	downregulated	7.90864e-40	-0.188255	0.907	0.894	1.97147e-35	VASC1
MAN2A1	downregulated	9.12362e-40	-0.151474	0.665	0.731	2.27434e-35	VASC1
IL1R1	downregulated	4.09813e-39	-0.207484	0.65	0.727	1.02158e-34	VASC1
CBLB	downregulated	5.19843e-39	-0.161744	0.507	0.636	1.29586e-34	VASC1
NIBAN1	downregulated	6.60822e-39	-0.163819	0.883	0.862	1.6473e-34	VASC1
EXOSC6	downregulated	4.6559e-38	-0.150001	0.597	0.686	1.16062e-33	VASC1
UACA2	downregulated	7.75113e-38	-0.183192	0.945	0.922	1.9322e-33	VASC1
CAMK2D	downregulated	9.64641e-38	-0.15761	0.691	0.741	2.40466e-33	VASC1
SNHG5	downregulated	1.63898e-37	-0.177558	0.925	0.914	4.08564e-33	VASC1
PDGFRA	downregulated	2.68646e-37	-0.230538	0.541	0.629	6.69681e-33	VASC1
SLC7A11	downregulated	3.49084e-37	-0.19482	0.714	0.753	8.70197e-33	VASC1
PTGDS	upregulated	4.76719e-37	0.247709	0.835	0.691	1.18836e-32	VASC1
KRT71	upregulated	6.17892e-37	0.194378	0.961	0.888	1.54028e-32	VASC1
ZFP36L11	downregulated	8.64438e-37	-0.177309	0.912	0.889	2.15487e-32	VASC1
PAPPA	downregulated	9.79215e-37	-0.226672	0.706	0.761	2.44099e-32	VASC1
NFIB	downregulated	1.55753e-35	-0.160192	0.696	0.745	3.88262e-31	VASC1
GPC6	downregulated	2.65725e-35	-0.161363	0.662	0.734	6.624e-31	VASC1
SMURF2	downregulated	4.64785e-35	-0.178259	0.59	0.67	1.15862e-30	VASC1
HMCN1	downregulated	1.59168e-34	-0.195628	0.548	0.646	3.96775e-30	VASC1
PRRX11	downregulated	1.87429e-34	-0.150321	0.938	0.903	4.67223e-30	VASC1
ZEB1	downregulated	2.41063e-34	-0.162054	0.646	0.71	6.00923e-30	VASC1
HNRNPH1	downregulated	6.98193e-34	-0.156485	0.72	0.766	1.74046e-29	VASC1
CPD1	downregulated	7.19189e-34	-0.155002	0.597	0.667	1.79279e-29	VASC1
NDUFA4L2	upregulated	7.60631e-34	0.164261	0.551	0.38	1.8961e-29	VASC1
MEG8	downregulated	8.61539e-34	-0.165862	0.39	0.522	2.14765e-29	VASC1
NFIA	downregulated	1.78433e-33	-0.168108	0.587	0.672	4.44797e-29	VASC1
STAT2	downregulated	2.33524e-33	-0.15209	0.724	0.772	5.82128e-29	VASC1
PDGFRB	downregulated	2.44489e-33	-0.152544	0.894	0.876	6.09463e-29	VASC1
SEMA3C2	downregulated	1.92058e-32	-0.257425	0.641	0.708	4.78762e-28	VASC1
C11orf961	upregulated	3.26376e-32	0.194028	0.682	0.519	8.13591e-28	VASC1
COMP1	upregulated	1.21546e-31	0.201532	0.96	0.88	3.02989e-27	VASC1
AC020916.1	downregulated	3.65333e-29	-0.157702	0.537	0.641	9.10701e-25	VASC1
EMP11	downregulated	1.25353e-28	-0.20614	0.702	0.738	3.1248e-24	VASC1
NABP1	downregulated	1.87843e-28	-0.150839	0.565	0.644	4.68256e-24	VASC1
FLRT2	downregulated	6.02483e-28	-0.157364	0.505	0.603	1.50187e-23	VASC1
SFRP22	upregulated	9.52765e-28	0.274593	0.725	0.587	2.37505e-23	VASC1
CCNL1	downregulated	1.7821e-27	-0.157813	0.623	0.691	4.44241e-23	VASC1
MDM2	downregulated	7.9628e-27	-0.162689	0.837	0.834	1.98497e-22	VASC1
FNIP22	downregulated	2.17723e-26	-0.150671	0.6	0.656	5.42739e-22	VASC1
ANKRD372	upregulated	2.62367e-26	0.174415	0.81	0.678	6.54029e-22	VASC1
USP532	downregulated	7.14948e-26	-0.196458	0.483	0.585	1.78222e-21	VASC1
KRT182	upregulated	8.651e-26	0.230004	0.824	0.696	2.15652e-21	VASC1
PLAGL1	downregulated	1.19594e-25	-0.162417	0.667	0.718	2.98124e-21	VASC1
ACTC12	upregulated	2.74695e-25	0.199319	0.482	0.338	6.8476e-21	VASC1
ADD3	downregulated	7.70257e-25	-0.164521	0.71	0.74	1.9201e-20	VASC1
AKAP121	downregulated	1.71413e-22	-0.154044	0.759	0.777	4.27298e-18	VASC1
LDLR	downregulated	2.17226e-22	-0.155489	0.696	0.729	5.415e-18	VASC1
MICAL22	downregulated	2.64211e-22	-0.15301	0.713	0.735	6.58626e-18	VASC1
SCD1	downregulated	5.52354e-22	-0.173857	0.841	0.84	1.37691e-17	VASC1
CYP1B1	downregulated	3.61852e-21	-0.210194	0.783	0.788	9.02026e-17	VASC1
ALCAM	downregulated	1.11095e-20	-0.15963	0.76	0.766	2.76938e-16	VASC1
CARMN	downregulated	1.60581e-20	-0.17678	0.747	0.744	4.00297e-16	VASC1
SULF12	downregulated	4.05905e-20	-0.207599	0.739	0.765	1.01184e-15	VASC1
LACC1	downregulated	2.4003e-16	-0.163431	0.531	0.592	5.98347e-12	VASC1
CLDN11	downregulated	1.52593e-15	-0.176653	0.409	0.497	3.80385e-11	VASC1
PTGIS2	downregulated	2.3399e-15	-0.183524	0.618	0.656	5.8329e-11	VASC1
GREM11	downregulated	1.44364e-14	-0.153149	0.875	0.821	3.59871e-10	VASC1
F2R1	downregulated	3.48231e-14	-0.168323	0.74	0.735	8.68069e-10	VASC1
CEMIP3	downregulated	9.39156e-13	-0.20436	0.763	0.731	2.34113e-08	VASC1
HMGCS11	downregulated	1.0319e-12	-0.165441	0.667	0.692	2.57232e-08	VASC1
MTRNR2L81	downregulated	1.37591e-10	-0.159577	0.452	0.534	3.42988e-06	VASC1
SYNPO22	downregulated	3.36738e-10	-0.151734	0.777	0.746	8.39421e-06	VASC1
ACTB	downregulated	3.13653e-252	-0.15558	1	0.998	7.81873e-248	VASC2
CCN21	downregulated	2.63104e-237	-0.348115	0.926	0.963	6.55865e-233	VASC2
GAS5	upregulated	2.89519e-234	0.258768	0.993	0.959	7.21714e-230	VASC2
HTRA1	upregulated	2.19795e-231	0.231777	0.998	0.947	5.47904e-227	VASC2
COL6A3	upregulated	3.71778e-218	0.28344	0.991	0.915	9.26767e-214	VASC2
TKT	upregulated	5.70255e-209	0.231139	0.989	0.92	1.42153e-204	VASC2
POSTN	upregulated	1.91533e-203	0.364627	0.968	0.881	4.77454e-199	VASC2
CAVIN11	downregulated	5.62881e-199	-0.196355	0.983	0.97	1.40315e-194	VASC2
LMO71	downregulated	2.33534e-196	-0.243737	0.95	0.954	5.82154e-192	VASC2
PPP1R14A1	downregulated	1.12619e-191	-0.398815	0.446	0.697	2.80736e-187	VASC2
OXTR1	downregulated	1.5199e-191	-0.401416	0.297	0.611	3.78881e-187	VASC2
BASP1	upregulated	1.82084e-188	0.2264	0.985	0.923	4.53899e-184	VASC2
DDAH11	downregulated	5.92594e-187	-0.280303	0.686	0.855	1.47722e-182	VASC2
RALA	upregulated	2.25473e-185	0.202781	0.988	0.912	5.62059e-181	VASC2
OLFML3	upregulated	3.19851e-184	0.246962	0.926	0.759	7.97325e-180	VASC2
C1orf1981	downregulated	9.54245e-183	-0.254285	0.785	0.888	2.37874e-178	VASC2
EIF3E	upregulated	8.44292e-182	0.177051	0.994	0.945	2.10465e-177	VASC2
BTG1	upregulated	1.73784e-180	0.258994	0.966	0.86	4.33208e-176	VASC2
CEMIP1	downregulated	2.39077e-177	-0.449534	0.543	0.795	5.95971e-173	VASC2
ANKRD13	downregulated	3.14305e-173	-0.449813	0.184	0.473	7.83498e-169	VASC2
SOX4	upregulated	4.25636e-170	0.284145	0.918	0.778	1.06102e-165	VASC2
UBXN1	upregulated	3.98645e-166	0.188321	0.972	0.888	9.93742e-162	VASC2
FSTL31	downregulated	9.08768e-166	-0.311369	0.548	0.755	2.26538e-161	VASC2
LGALS3	upregulated	8.04381e-165	0.208595	0.997	0.936	2.00516e-160	VASC2
CRIM11	downregulated	2.87423e-162	-0.244233	0.858	0.907	7.16487e-158	VASC2
CAVIN21	downregulated	2.11801e-161	-0.365531	0.204	0.485	5.27979e-157	VASC2
SLC25A41	downregulated	3.35871e-160	-0.275421	0.686	0.817	8.3726e-156	VASC2
PNRC1	upregulated	1.70959e-159	0.213522	0.976	0.892	4.26165e-155	VASC2
LOX1	downregulated	3.56916e-156	-0.217833	0.977	0.968	8.89719e-152	VASC2
KRT181	downregulated	1.19392e-155	-0.493543	0.557	0.758	2.97622e-151	VASC2
PDLIM51	downregulated	8.07947e-155	-0.260441	0.793	0.879	2.01405e-150	VASC2
MYH101	downregulated	1.6182e-154	-0.337709	0.873	0.901	4.03385e-150	VASC2
TIMP31	downregulated	3.91061e-152	-0.279849	0.976	0.966	9.74837e-148	VASC2
FOS	upregulated	6.01313e-151	0.296318	0.929	0.835	1.49895e-146	VASC2
SERPINE21	downregulated	6.61088e-149	-0.444326	0.799	0.916	1.64796e-144	VASC2
HMOX11	upregulated	3.66378e-147	0.326047	0.907	0.763	9.13306e-143	VASC2
IFITM2	upregulated	9.17251e-147	0.214722	0.973	0.886	2.28652e-142	VASC2
INMT1	downregulated	9.55463e-146	-0.207924	0.136	0.404	2.38178e-141	VASC2
RDH101	downregulated	2.71563e-143	-0.331137	0.661	0.815	6.76951e-139	VASC2
RPS20	upregulated	7.47804e-143	0.153042	0.998	0.976	1.86413e-138	VASC2
ZFP36L1	upregulated	1.04328e-140	0.240811	0.955	0.872	2.60069e-136	VASC2
MACF11	downregulated	8.31276e-140	-0.215612	0.953	0.946	2.07221e-135	VASC2
BGN	upregulated	1.35474e-139	0.197982	0.986	0.918	3.3771e-135	VASC2
EIF4B	upregulated	1.6285e-139	0.152622	0.988	0.942	4.05951e-135	VASC2
ZFAS1	upregulated	5.64518e-139	0.15136	0.997	0.977	1.40723e-134	VASC2
CTNNAL11	downregulated	1.12877e-138	-0.261897	0.669	0.823	2.8138e-134	VASC2
RAB13	upregulated	2.42824e-138	0.165103	0.991	0.934	6.05311e-134	VASC2
LDHA	downregulated	4.17698e-136	-0.155567	0.995	0.981	1.04124e-131	VASC2
CLIC31	downregulated	3.06976e-135	-0.322467	0.769	0.863	7.6523e-131	VASC2
SAT2	upregulated	1.28103e-134	0.187532	0.952	0.854	3.19334e-130	VASC2
EPB41L4A-AS1	upregulated	1.61524e-134	0.212067	0.919	0.795	4.02646e-130	VASC2
TP53I111	downregulated	3.8237e-134	-0.252698	0.359	0.62	9.53172e-130	VASC2
PLIN2	upregulated	1.87605e-132	0.234115	0.934	0.804	4.67662e-128	VASC2
PGRMC21	downregulated	4.95562e-132	-0.186103	0.925	0.921	1.23534e-127	VASC2
ACTA21	downregulated	2.8851e-131	-0.3757	0.906	0.932	7.19197e-127	VASC2
SYNPO21	downregulated	4.20316e-131	-0.338389	0.659	0.778	1.04776e-126	VASC2
SDCBP	upregulated	1.18881e-130	0.185215	0.972	0.886	2.96346e-126	VASC2
NPC2	upregulated	5.96867e-130	0.164317	0.995	0.947	1.48787e-125	VASC2
PRRX1	upregulated	6.99525e-129	0.22761	0.972	0.887	1.74378e-124	VASC2
NSA2	upregulated	1.60152e-127	0.153255	0.981	0.913	3.99227e-123	VASC2
POLR2L	downregulated	2.1897e-127	-0.165396	0.993	0.966	5.45848e-123	VASC2
PCOLCE	upregulated	8.5402e-126	0.206708	0.918	0.773	2.1289e-121	VASC2
COX7A11	downregulated	8.782e-124	-0.259863	0.774	0.854	2.18918e-119	VASC2
MMP2	upregulated	3.40484e-122	0.188418	0.995	0.947	8.48758e-118	VASC2
SQSTM1	upregulated	2.68694e-121	0.154607	0.998	0.969	6.698e-117	VASC2
SPCS31	downregulated	5.70228e-121	-0.263172	0.882	0.894	1.42146e-116	VASC2
SNX9	upregulated	1.16404e-120	0.194249	0.924	0.823	2.90172e-116	VASC2
MFGE81	downregulated	1.18697e-120	-0.198092	0.952	0.93	2.95888e-116	VASC2
SNHG32	upregulated	1.26738e-118	0.196204	0.977	0.917	3.15932e-114	VASC2
ANP32B	upregulated	6.49108e-118	0.150883	0.984	0.927	1.6181e-113	VASC2
LASP11	downregulated	9.6548e-118	-0.193176	0.818	0.872	2.40675e-113	VASC2
NOP53	upregulated	5.19812e-117	0.160808	0.948	0.845	1.29579e-112	VASC2
ANKH1	downregulated	3.54798e-115	-0.251833	0.607	0.762	8.84442e-111	VASC2
NQO1	upregulated	9.30649e-115	0.212593	0.981	0.904	2.31992e-110	VASC2
SNAI2	upregulated	2.09996e-114	0.194	0.907	0.798	5.23477e-110	VASC2
ADAM12	upregulated	8.33417e-114	0.194149	0.956	0.877	2.07754e-109	VASC2
UACA1	downregulated	1.16829e-113	-0.239767	0.913	0.928	2.9123e-109	VASC2
DIAPH3	downregulated	1.54165e-113	-0.184473	0.261	0.5	3.84302e-109	VASC2
MME	upregulated	1.5442e-113	0.237501	0.598	0.381	3.84939e-109	VASC2
COL8A11	downregulated	3.01113e-113	-0.306553	0.488	0.678	7.50615e-109	VASC2
WDR1	downregulated	3.85992e-111	-0.163767	0.883	0.906	9.62201e-107	VASC2
SULF2	upregulated	2.74912e-110	0.172179	0.641	0.443	6.85301e-106	VASC2
POLR1D	upregulated	3.1773e-110	0.162329	0.961	0.872	7.92037e-106	VASC2
SERPINE11	downregulated	5.27083e-110	-0.301638	0.824	0.885	1.31391e-105	VASC2
SRGN1	downregulated	2.10548e-109	-0.31014	0.268	0.496	5.24853e-105	VASC2
GAS6	downregulated	3.9357e-108	-0.229553	0.886	0.892	9.81092e-104	VASC2
GLIPR11	downregulated	2.37623e-107	-0.209221	0.711	0.812	5.92347e-103	VASC2
FHL11	downregulated	3.21626e-107	-0.266995	0.798	0.852	8.0175e-103	VASC2
TUBA1B	downregulated	1.69013e-105	-0.225994	0.952	0.942	4.21316e-101	VASC2
BOD1	upregulated	2.67408e-105	0.160339	0.899	0.777	6.66594e-101	VASC2
CDK4	upregulated	9.37021e-105	0.158431	0.947	0.842	2.33581e-100	VASC2
NEK71	downregulated	1.78029e-102	-0.194228	0.856	0.908	4.43791e-98	VASC2
SNX2	upregulated	1.46035e-101	0.162698	0.927	0.812	3.64036e-97	VASC2
CCNG2	upregulated	9.14855e-101	0.156223	0.683	0.519	2.28055e-96	VASC2
CDH21	downregulated	2.52014e-100	-0.168973	0.964	0.942	6.28221e-96	VASC2
COX7A2L	upregulated	1.02716e-99	0.156795	0.988	0.938	2.56052e-95	VASC2
KRT7	downregulated	1.94055e-99	-0.262465	0.851	0.91	4.83741e-95	VASC2
TGFBI	upregulated	5.99757e-98	0.187432	0.985	0.953	1.49507e-93	VASC2
SFRP21	upregulated	6.32122e-98	0.388939	0.744	0.557	1.57575e-93	VASC2
FBLN51	downregulated	1.12579e-97	-0.189631	0.89	0.895	2.80636e-93	VASC2
ATP5MC1	downregulated	3.30659e-96	-0.158765	0.91	0.895	8.24267e-92	VASC2
SULF11	downregulated	2.82275e-94	-0.323684	0.676	0.789	7.03654e-90	VASC2
CHPF1	downregulated	1.98559e-92	-0.175772	0.834	0.859	4.94968e-88	VASC2
LIMCH11	downregulated	5.9243e-92	-0.211943	0.805	0.842	1.47681e-87	VASC2
GPNMB	upregulated	9.48639e-90	0.199252	0.939	0.84	2.36477e-85	VASC2
MICAL21	downregulated	2.87521e-89	-0.210697	0.621	0.767	7.16732e-85	VASC2
TMEM119	upregulated	3.35895e-89	0.16087	0.802	0.614	8.3732e-85	VASC2
PHACTR21	downregulated	3.61784e-89	-0.183598	0.908	0.914	9.01856e-85	VASC2
CCDC801	downregulated	5.25111e-89	-0.163733	0.998	0.994	1.309e-84	VASC2
PTGIS1	downregulated	2.37712e-86	-0.288693	0.522	0.693	5.92569e-82	VASC2
CTSK	upregulated	1.3548e-85	0.280288	0.787	0.636	3.37724e-81	VASC2
APP	upregulated	5.398e-85	0.156174	0.977	0.899	1.34561e-80	VASC2
HNMT	upregulated	9.73164e-85	0.156926	0.763	0.636	2.4259e-80	VASC2
TNFRSF11B1	downregulated	2.44009e-84	-0.228642	0.147	0.343	6.08267e-80	VASC2
WNT41	downregulated	5.5138e-84	-0.174452	0.187	0.391	1.37448e-79	VASC2
MGLL	downregulated	1.10207e-82	-0.18694	0.527	0.691	2.74725e-78	VASC2
AOPEP	downregulated	2.09939e-82	-0.157171	0.589	0.737	5.23335e-78	VASC2
CACNB4	downregulated	2.13569e-82	-0.168282	0.219	0.421	5.32385e-78	VASC2
FLNB	downregulated	4.18941e-82	-0.172822	0.535	0.701	1.04434e-77	VASC2
GRAMD2B1	downregulated	6.34868e-82	-0.22067	0.698	0.79	1.5826e-77	VASC2
CTHRC1	upregulated	1.66105e-81	0.191762	0.957	0.869	4.14065e-77	VASC2
KCTD201	downregulated	1.27812e-80	-0.178111	0.768	0.821	3.18609e-76	VASC2
NPR31	downregulated	6.63189e-80	-0.169257	0.243	0.449	1.6532e-75	VASC2
RPS4Y1	upregulated	1.00592e-79	0.185834	0.804	0.71	2.50756e-75	VASC2
CSRP1	downregulated	1.82386e-79	-0.195576	0.801	0.854	4.54653e-75	VASC2
TRIB3	upregulated	2.03964e-79	0.158435	0.897	0.776	5.08441e-75	VASC2
THBS11	downregulated	3.349e-78	-0.155398	0.971	0.967	8.34838e-74	VASC2
BST11	downregulated	4.39941e-78	-0.18616	0.594	0.727	1.09668e-73	VASC2
CD551	downregulated	1.44933e-74	-0.243092	0.612	0.741	3.61289e-70	VASC2
AQP1	downregulated	4.6951e-74	-0.16677	0.098	0.266	1.1704e-69	VASC2
FLNC	downregulated	9.69315e-74	-0.168307	0.607	0.737	2.41631e-69	VASC2
SLC7A5	downregulated	1.07486e-73	-0.162384	0.571	0.721	2.67941e-69	VASC2
INSIG1	upregulated	7.42682e-73	0.196674	0.806	0.702	1.85136e-68	VASC2
CNN11	downregulated	5.58217e-72	-0.240054	0.562	0.693	1.39152e-67	VASC2
CTSL	upregulated	5.25229e-71	0.158288	0.967	0.87	1.30929e-66	VASC2
LOXL1	downregulated	9.881e-71	-0.172819	0.777	0.832	2.46314e-66	VASC2
MEST1	downregulated	2.38593e-70	-0.171135	0.272	0.472	5.94765e-66	VASC2
PKD21	downregulated	5.27123e-70	-0.180717	0.765	0.813	1.31401e-65	VASC2
ATP2B11	downregulated	5.90311e-70	-0.180286	0.899	0.894	1.47153e-65	VASC2
ROR11	downregulated	5.28741e-68	-0.165097	0.53	0.672	1.31804e-63	VASC2
SEMA3C1	downregulated	3.9736e-67	-0.274274	0.617	0.727	9.90538e-63	VASC2
CD9	downregulated	3.68189e-65	-0.214752	0.309	0.483	9.17822e-61	VASC2
CRNDE	upregulated	5.78934e-65	0.161642	0.816	0.687	1.44317e-60	VASC2
SLIT31	downregulated	7.12628e-65	-0.159685	0.803	0.861	1.77644e-60	VASC2
MYLK1	downregulated	3.38475e-63	-0.231766	0.828	0.865	8.43749e-59	VASC2
AXL	downregulated	1.03572e-62	-0.158993	0.707	0.796	2.58184e-58	VASC2
NUAK11	downregulated	2.18893e-62	-0.157556	0.7	0.796	5.45657e-58	VASC2
BAMBI1	downregulated	2.7703e-61	-0.171335	0.595	0.729	6.90581e-57	VASC2
PHLDA2	downregulated	3.76588e-61	-0.167164	0.465	0.619	9.38758e-57	VASC2
HSPB7	downregulated	2.46361e-60	-0.16335	0.503	0.643	6.14128e-56	VASC2
SORBS21	downregulated	1.2013e-59	-0.180991	0.46	0.598	2.9946e-55	VASC2
FST	downregulated	1.33178e-59	-0.225612	0.696	0.779	3.31986e-55	VASC2
SCD	upregulated	1.06939e-58	0.191013	0.897	0.822	2.66576e-54	VASC2
FNIP21	downregulated	5.22791e-58	-0.156132	0.559	0.679	1.30321e-53	VASC2
USP531	downregulated	5.69597e-58	-0.198573	0.458	0.61	1.41989e-53	VASC2
CKB	downregulated	9.21396e-58	-0.160013	0.313	0.477	2.29686e-53	VASC2
ITGA2	downregulated	1.16962e-57	-0.19117	0.194	0.352	2.91562e-53	VASC2
HSPB61	downregulated	1.2767e-57	-0.165067	0.828	0.865	3.18256e-53	VASC2
ELOVL51	downregulated	1.44875e-57	-0.166126	0.726	0.784	3.61145e-53	VASC2
ATP10D1	downregulated	2.58348e-57	-0.154878	0.575	0.707	6.44011e-53	VASC2
IGFBP51	downregulated	4.13088e-57	-0.28509	0.734	0.812	1.02975e-52	VASC2
LINC01133	downregulated	7.43109e-57	-0.157167	0.767	0.829	1.85242e-52	VASC2
SFRP11	downregulated	3.79464e-56	-0.186992	0.249	0.412	9.45928e-52	VASC2
SFRP41	downregulated	5.4799e-56	-0.25974	0.395	0.569	1.36603e-51	VASC2
RGS4	downregulated	1.08603e-54	-0.167438	0.218	0.381	2.70727e-50	VASC2
PPME11	downregulated	1.40058e-50	-0.203542	0.617	0.705	3.49137e-46	VASC2
MEGF61	downregulated	2.75752e-50	-0.156613	0.611	0.72	6.87395e-46	VASC2
SH2D4A1	downregulated	1.27157e-49	-0.15024	0.598	0.714	3.16976e-45	VASC2
ACTC11	downregulated	1.34414e-49	-0.225545	0.241	0.389	3.35067e-45	VASC2
CCND1	downregulated	1.62813e-49	-0.221401	0.763	0.804	4.0586e-45	VASC2
ANKRD371	downregulated	2.0495e-49	-0.211875	0.622	0.714	5.10899e-45	VASC2
ELN1	downregulated	7.2794e-48	-0.212085	0.686	0.763	1.81461e-43	VASC2
VGLL31	downregulated	6.77227e-47	-0.158047	0.717	0.794	1.68819e-42	VASC2
PLAT	downregulated	3.94229e-46	-0.179101	0.274	0.425	9.82735e-42	VASC2
MSMO1	upregulated	2.51632e-45	0.152055	0.885	0.823	6.27269e-41	VASC2
LMOD11	downregulated	7.90222e-45	-0.157519	0.475	0.595	1.96987e-40	VASC2
MT2A	downregulated	3.18196e-44	-0.242655	0.925	0.915	7.93198e-40	VASC2
HEG11	downregulated	4.28579e-44	-0.165109	0.833	0.852	1.06836e-39	VASC2
CFH1	downregulated	7.69492e-41	-0.165644	0.41	0.539	1.91819e-36	VASC2
AKR1C1	upregulated	1.01219e-39	0.154035	0.436	0.316	2.52319e-35	VASC2
HMGCS1	upregulated	1.85636e-38	0.167722	0.751	0.67	4.62755e-34	VASC2
IGFBP31	downregulated	3.78477e-38	-0.150995	0.918	0.914	9.43467e-34	VASC2
SOD2	upregulated	2.25729e-36	0.154614	0.763	0.702	5.62696e-32	VASC2
PI161	downregulated	1.5308e-32	-0.23079	0.3	0.424	3.81598e-28	VASC2
DKK1	downregulated	1.47103e-28	-0.17853	0.563	0.646	3.66698e-24	VASC2
MGP1	downregulated	1.83368e-28	-0.18084	0.709	0.79	4.57101e-24	VASC2
C11orf96	downregulated	3.79377e-28	-0.169809	0.468	0.558	9.45711e-24	VASC2
IFI27	downregulated	3.97311e-28	-0.169433	0.521	0.628	9.90418e-24	VASC2
CLU1	downregulated	1.48242e-27	-0.15885	0.473	0.586	3.69537e-23	VASC2
MTRNR2L8	downregulated	4.74656e-23	-0.159413	0.446	0.55	1.18322e-18	VASC2
H191	downregulated	1.43996e-22	-0.169511	0.312	0.416	3.58952e-18	VASC2
MYH10	upregulated	0	0.424847	0.976	0.843	0	VASC3
LMO7	upregulated	0	0.287342	0.996	0.927	0	VASC3
PGRMC2	upregulated	0	0.272584	0.992	0.878	0	VASC3
APLP2	upregulated	0	0.256968	0.999	0.929	0	VASC3
VCAN	upregulated	0	0.23376	0.999	0.961	0	VASC3
CALD1	upregulated	0	0.155055	1	1	0	VASC3
CALU	upregulated	2.84268e-307	0.157624	1	0.965	7.08623e-303	VASC3
COL5A2	upregulated	6.98558e-292	0.208683	0.999	0.947	1.74137e-287	VASC3
SYNPO2	upregulated	3.30926e-289	0.388226	0.896	0.659	8.24933e-285	VASC3
HIF1A	upregulated	5.01473e-289	0.18569	1	0.977	1.25007e-284	VASC3
MACF1	upregulated	7.73874e-288	0.264319	0.996	0.918	1.92911e-283	VASC3
THBS1	upregulated	1.17837e-285	0.273421	0.998	0.95	2.93745e-281	VASC3
PKD2	upregulated	1.86613e-285	0.285764	0.937	0.718	4.65189e-281	VASC3
RDH10	upregulated	1.06346e-282	0.368921	0.929	0.685	2.651e-278	VASC3
KIF5B	upregulated	1.1935e-269	0.205697	0.998	0.933	2.97515e-265	VASC3
CDH2	upregulated	5.79173e-267	0.251925	0.995	0.918	1.44376e-262	VASC3
CEMIP	upregulated	1.44535e-264	0.430465	0.893	0.637	3.60298e-260	VASC3
FNIP2	upregulated	8.12005e-263	0.245701	0.83	0.539	2.02417e-258	VASC3
LIMCH1	upregulated	5.19604e-255	0.299831	0.946	0.764	1.29527e-250	VASC3
CRIM1	upregulated	1.56572e-254	0.244758	0.982	0.842	3.90302e-250	VASC3
SLIT3	upregulated	4.08876e-251	0.26448	0.969	0.771	1.01925e-246	VASC3
FBLN5	upregulated	2.33877e-248	0.26273	0.981	0.841	5.83008e-244	VASC3
OXTR	upregulated	8.90822e-247	0.362267	0.73	0.416	2.22064e-242	VASC3
GLS	upregulated	5.77686e-246	0.181655	1	0.966	1.44006e-241	VASC3
C1orf198	upregulated	6.32256e-239	0.228628	0.976	0.794	1.57609e-234	VASC3
INMT	upregulated	8.80784e-238	0.202577	0.528	0.223	2.19562e-233	VASC3
TRAM1	upregulated	1.20814e-236	0.175952	0.999	0.933	3.01165e-232	VASC3
VCL	upregulated	6.99704e-235	0.231985	0.988	0.869	1.74422e-230	VASC3
TLN1	upregulated	2.57913e-234	0.189212	0.998	0.931	6.42925e-230	VASC3
ANTXR1	upregulated	3.36073e-233	0.24748	0.98	0.846	8.37762e-229	VASC3
HPS5	upregulated	4.1835e-231	0.192637	0.781	0.491	1.04286e-226	VASC3
CCN2	upregulated	1.71922e-228	0.281052	0.995	0.929	4.28568e-224	VASC3
DDAH1	upregulated	8.90607e-228	0.23878	0.944	0.735	2.22011e-223	VASC3
TMEM47	upregulated	7.6349e-227	0.2279	0.974	0.82	1.90323e-222	VASC3
RAD21	upregulated	7.72222e-224	0.241901	0.983	0.865	1.92499e-219	VASC3
ANKH	upregulated	2.25515e-222	0.262601	0.88	0.629	5.62163e-218	VASC3
MPZL1	upregulated	6.86924e-221	0.212094	0.987	0.872	1.71236e-216	VASC3
HSP90B1	upregulated	2.513e-220	0.199914	0.999	0.941	6.26442e-216	VASC3
MFGE8	upregulated	1.40846e-219	0.242658	0.993	0.9	3.51101e-215	VASC3
FSTL1	upregulated	5.74005e-218	0.159288	1	0.954	1.43088e-213	VASC3
TXNRD1	upregulated	3.43461e-217	0.183348	0.999	0.963	8.5618e-213	VASC3
THBS2	upregulated	1.19931e-214	0.217221	1	0.954	2.98964e-210	VASC3
CAVIN1	upregulated	3.44614e-214	0.187406	0.998	0.958	8.59053e-210	VASC3
ACTR2	upregulated	4.46897e-214	0.164817	0.996	0.939	1.11402e-209	VASC3
CTNNAL1	upregulated	1.84233e-212	0.260086	0.918	0.704	4.59256e-208	VASC3
P4HA1	upregulated	1.62232e-206	0.223698	0.989	0.859	4.04412e-202	VASC3
SH3PXD2A	upregulated	1.44017e-205	0.223366	0.991	0.88	3.59005e-201	VASC3
ACTN1	upregulated	9.18107e-205	0.180987	0.997	0.942	2.28866e-200	VASC3
SOD3	upregulated	1.58622e-204	0.295811	0.864	0.598	3.95414e-200	VASC3
CLIC4	upregulated	2.5592e-203	0.164835	0.998	0.951	6.37958e-199	VASC3
SLC25A4	upregulated	1.95533e-200	0.23364	0.926	0.7	4.87424e-196	VASC3
HSD17B12	upregulated	2.35955e-199	0.201147	0.96	0.802	5.88188e-195	VASC3
SPCS3	upregulated	7.04286e-198	0.274204	0.974	0.84	1.75564e-193	VASC3
ITGBL1	upregulated	7.34159e-196	0.244695	0.961	0.855	1.83011e-191	VASC3
PDLIM5	upregulated	6.30506e-195	0.237244	0.955	0.799	1.57172e-190	VASC3
GLIPR1	upregulated	6.30024e-194	0.224542	0.928	0.701	1.57052e-189	VASC3
FLNA	upregulated	9.15916e-193	0.156137	0.998	0.964	2.28319e-188	VASC3
GRAMD2B	upregulated	1.1352e-192	0.259993	0.891	0.691	2.82983e-188	VASC3
IGFBP7	upregulated	1.68478e-192	0.166014	1	0.981	4.19981e-188	VASC3
HACD2	upregulated	2.20355e-192	0.176469	0.8	0.518	5.49302e-188	VASC3
LASP1	upregulated	6.57857e-192	0.199265	0.958	0.798	1.63991e-187	VASC3
NUAK1	upregulated	8.20924e-192	0.210416	0.903	0.692	2.0464e-187	VASC3
ATP13A3	upregulated	3.67363e-191	0.219201	0.966	0.81	9.15764e-187	VASC3
PLS3	upregulated	9.86497e-191	0.187906	0.998	0.935	2.45914e-186	VASC3
MAP1B	upregulated	1.63454e-186	0.159785	0.999	0.962	4.07459e-182	VASC3
ROR1	upregulated	1.35164e-185	0.195338	0.805	0.535	3.36938e-181	VASC3
GFPT1	upregulated	4.70976e-185	0.193433	0.969	0.821	1.17405e-180	VASC3
NEK7	upregulated	8.7892e-184	0.213386	0.974	0.848	2.19097e-179	VASC3
FKBP14	upregulated	1.20797e-183	0.193178	0.841	0.599	3.01122e-179	VASC3
ATP10D	upregulated	4.54331e-183	0.193793	0.832	0.578	1.13256e-178	VASC3
PAPSS2	upregulated	1.5586e-182	0.206003	0.95	0.788	3.88527e-178	VASC3
EPDR1	upregulated	1.91106e-182	0.203428	0.913	0.692	4.76388e-178	VASC3
CCDC80	upregulated	8.85328e-182	0.198938	0.999	0.992	2.20695e-177	VASC3
MRVI1	upregulated	1.54165e-181	0.169759	0.705	0.419	3.84303e-177	VASC3
MORF4L2	upregulated	4.81539e-181	0.159245	0.996	0.928	1.20038e-176	VASC3
INHBA	upregulated	1.21926e-180	0.258689	0.979	0.892	3.03938e-176	VASC3
KANK1	upregulated	2.03724e-180	0.161459	0.786	0.495	5.07844e-176	VASC3
COPB1	upregulated	4.1933e-180	0.190123	0.987	0.862	1.0453e-175	VASC3
KCTD20	upregulated	5.17243e-180	0.206994	0.919	0.739	1.28938e-175	VASC3
MAGI1	upregulated	5.61572e-180	0.164193	0.817	0.547	1.39989e-175	VASC3
TEAD1	upregulated	1.30131e-179	0.184435	0.979	0.863	3.2439e-175	VASC3
GSDME	upregulated	4.02718e-178	0.166158	0.794	0.539	1.00389e-173	VASC3
CD55	upregulated	2.67965e-176	0.2823	0.849	0.625	6.67982e-172	VASC3
JADE1	upregulated	4.7031e-176	0.16675	0.735	0.454	1.17239e-171	VASC3
VPS13A	upregulated	6.22772e-176	0.174095	0.83	0.571	1.55245e-171	VASC3
MYH9	upregulated	8.0373e-176	0.189212	0.998	0.927	2.00354e-171	VASC3
VGLL3	upregulated	1.41468e-175	0.21077	0.907	0.695	3.52653e-171	VASC3
ITGAV	upregulated	4.26784e-174	0.192344	0.994	0.894	1.06389e-169	VASC3
PGM1	upregulated	5.19477e-174	0.20045	0.927	0.751	1.29495e-169	VASC3
HTR2A	upregulated	2.41677e-171	0.161226	0.535	0.269	6.02451e-167	VASC3
NEXN	upregulated	2.33069e-169	0.205323	0.985	0.866	5.80993e-165	VASC3
CUX1	upregulated	1.35719e-166	0.184275	0.945	0.783	3.3832e-162	VASC3
CEP170	upregulated	1.93418e-166	0.206588	0.975	0.851	4.82153e-162	VASC3
OSTM1	upregulated	7.40726e-166	0.171411	0.926	0.723	1.84648e-161	VASC3
SERPINE2	upregulated	1.7081e-164	0.370655	0.943	0.854	4.25796e-160	VASC3
SVEP1	upregulated	3.81663e-163	0.183804	0.577	0.311	9.51409e-159	VASC3
SORBS2	upregulated	4.09827e-163	0.211157	0.724	0.467	1.02162e-158	VASC3
TCAF1	upregulated	4.62562e-163	0.17114	0.913	0.721	1.15307e-158	VASC3
SYNE1	upregulated	2.39934e-162	0.185544	0.977	0.841	5.98108e-158	VASC3
ATP2B1	upregulated	6.0249e-162	0.237552	0.97	0.849	1.50189e-157	VASC3
FSTL3	upregulated	4.61703e-160	0.234152	0.853	0.614	1.15093e-155	VASC3
ITM2B	upregulated	9.30371e-158	0.167516	1	0.935	2.31923e-153	VASC3
TIMP3	upregulated	1.83358e-157	0.252598	0.995	0.953	4.57074e-153	VASC3
LOX	upregulated	3.92385e-157	0.194421	0.998	0.953	9.78136e-153	VASC3
PICALM	upregulated	7.53197e-156	0.169891	0.963	0.812	1.87757e-151	VASC3
EFHD1	upregulated	7.97527e-156	0.189333	0.585	0.337	1.98807e-151	VASC3
HEATR5A	upregulated	9.70648e-156	0.151372	0.796	0.536	2.41963e-151	VASC3
COL4A2	upregulated	1.61536e-155	0.202128	0.994	0.902	4.02677e-151	VASC3
SGMS2	upregulated	4.23998e-155	0.163601	0.843	0.596	1.05694e-150	VASC3
FHL1	upregulated	2.03737e-154	0.262256	0.924	0.786	5.07876e-150	VASC3
DYNC1H1	upregulated	2.4047e-154	0.178373	0.995	0.891	5.99443e-150	VASC3
SSPN	upregulated	9.23983e-154	0.180771	0.891	0.666	2.30331e-149	VASC3
ACTN4	upregulated	1.2589e-153	0.176817	0.984	0.875	3.13819e-149	VASC3
ACTA2	upregulated	6.68144e-153	0.32093	0.966	0.902	1.66555e-148	VASC3
NPR3	upregulated	2.05714e-152	0.179368	0.565	0.298	5.12803e-148	VASC3
CAVIN2	upregulated	3.76735e-152	0.276772	0.572	0.323	9.39125e-148	VASC3
SPTAN1	upregulated	3.85947e-152	0.185569	0.979	0.847	9.62089e-148	VASC3
FERMT2	upregulated	1.3756e-151	0.171001	0.988	0.886	3.4291e-147	VASC3
PPP1R14A	upregulated	2.52819e-151	0.255136	0.787	0.544	6.30227e-147	VASC3
TXNDC5	upregulated	8.21154e-149	0.181212	0.982	0.854	2.04697e-144	VASC3
COL4A1	upregulated	3.71009e-148	0.226517	0.993	0.914	9.24851e-144	VASC3
ITGA4	upregulated	3.9416e-148	0.167292	0.701	0.448	9.82563e-144	VASC3
EPRS	upregulated	9.32391e-148	0.172115	0.995	0.891	2.32426e-143	VASC3
MAGED1	upregulated	8.57671e-147	0.193352	0.95	0.78	2.138e-142	VASC3
SCAF11	upregulated	1.9546e-146	0.156852	0.983	0.891	4.87243e-142	VASC3
SULF1	upregulated	4.54805e-146	0.318347	0.862	0.7	1.13374e-141	VASC3
MSRB3	upregulated	6.02001e-146	0.163224	0.975	0.861	1.50067e-141	VASC3
RAPH1	upregulated	6.90762e-146	0.152689	0.709	0.45	1.72193e-141	VASC3
FILIP1L	upregulated	9.64439e-146	0.201749	0.875	0.66	2.40415e-141	VASC3
TGFBR1	upregulated	1.45556e-145	0.151663	0.767	0.519	3.62842e-141	VASC3
PDIA3	upregulated	8.06966e-145	0.166284	0.999	0.926	2.0116e-140	VASC3
TP53I11	upregulated	1.04529e-144	0.188181	0.723	0.455	2.60569e-140	VASC3
LMOD1	upregulated	1.43715e-144	0.218345	0.706	0.48	3.58252e-140	VASC3
FNDC3B	upregulated	3.2003e-144	0.167523	0.978	0.856	7.9777e-140	VASC3
CLIC3	upregulated	3.94105e-144	0.262413	0.941	0.779	9.82425e-140	VASC3
COBLL1	upregulated	1.46393e-143	0.172036	0.83	0.608	3.6493e-139	VASC3
COL8A1	upregulated	6.20605e-143	0.264053	0.772	0.546	1.54704e-138	VASC3
DNAJC3	upregulated	7.94629e-143	0.165526	0.969	0.812	1.98085e-138	VASC3
GSN	upregulated	6.25304e-141	0.191839	0.983	0.843	1.55876e-136	VASC3
SMARCA1	upregulated	2.61834e-140	0.166748	0.886	0.68	6.527e-136	VASC3
MYLK	upregulated	3.94071e-140	0.285691	0.941	0.804	9.8234e-136	VASC3
CFH	upregulated	4.70265e-140	0.220466	0.658	0.415	1.17228e-135	VASC3
CPD	upregulated	5.25207e-140	0.155282	0.812	0.565	1.30924e-135	VASC3
MYOF	upregulated	5.78236e-140	0.17012	0.992	0.912	1.44143e-135	VASC3
GNB4	upregulated	7.89799e-140	0.15512	0.938	0.757	1.96881e-135	VASC3
ELOVL5	upregulated	1.45426e-139	0.185485	0.886	0.699	3.62519e-135	VASC3
F2R	upregulated	2.01609e-139	0.262201	0.857	0.66	5.0257e-135	VASC3
RAI14	upregulated	9.82066e-139	0.175836	0.893	0.705	2.44809e-134	VASC3
PHACTR2	upregulated	1.47003e-138	0.189459	0.977	0.873	3.66449e-134	VASC3
TIMP1	upregulated	2.49185e-138	0.154435	1	0.993	6.21168e-134	VASC3
PTGIS	upregulated	1.5652e-137	0.288861	0.784	0.571	3.90174e-133	VASC3
FMOD	upregulated	2.34115e-137	0.154395	0.673	0.404	5.83603e-133	VASC3
CKAP4	upregulated	3.30618e-137	0.189682	0.99	0.894	8.24164e-133	VASC3
DCTN1	upregulated	3.76405e-137	0.15901	0.911	0.725	9.38303e-133	VASC3
EXT1	upregulated	5.35106e-137	0.168268	0.972	0.831	1.33391e-132	VASC3
NAV3	upregulated	1.1179e-136	0.171551	0.882	0.684	2.78669e-132	VASC3
MINDY2	upregulated	1.22782e-136	0.156226	0.835	0.611	3.06071e-132	VASC3
WNK1	upregulated	1.48658e-136	0.157025	0.971	0.828	3.70574e-132	VASC3
TCEAL3	upregulated	4.5034e-136	0.160341	0.953	0.809	1.12261e-131	VASC3
COX7A1	upregulated	6.13135e-135	0.201524	0.933	0.774	1.52842e-130	VASC3
SFRP4	upregulated	8.8371e-133	0.341358	0.67	0.439	2.20291e-128	VASC3
USP9X	upregulated	9.43542e-132	0.156082	0.961	0.82	2.35206e-127	VASC3
WNT4	upregulated	1.6509e-131	0.172899	0.483	0.255	4.11536e-127	VASC3
UGP2	upregulated	3.6247e-131	0.159161	0.986	0.886	9.03566e-127	VASC3
SELENOS	upregulated	4.73993e-131	0.1653	0.991	0.871	1.18157e-126	VASC3
SPAG9	upregulated	6.05499e-131	0.159154	0.986	0.896	1.50939e-126	VASC3
GOLGB1	upregulated	8.46358e-131	0.156275	0.992	0.888	2.1098e-126	VASC3
CDH11	upregulated	2.45991e-130	0.184578	0.988	0.894	6.13206e-126	VASC3
PPP1R12A	upregulated	2.70681e-130	0.163287	0.98	0.858	6.74754e-126	VASC3
CHPF	upregulated	9.81948e-130	0.176429	0.954	0.791	2.4478e-125	VASC3
YWHAG	upregulated	2.4646e-129	0.152949	0.975	0.846	6.14375e-125	VASC3
TM9SF3	upregulated	4.1026e-129	0.154454	0.991	0.894	1.0227e-124	VASC3
BCLAF1	upregulated	4.31774e-129	0.155067	0.974	0.85	1.07633e-124	VASC3
UACA	upregulated	1.28103e-128	0.205934	0.982	0.889	3.19335e-124	VASC3
NPTN	upregulated	1.39786e-128	0.158721	0.941	0.774	3.48459e-124	VASC3
RPN2	upregulated	1.59257e-127	0.164836	0.992	0.867	3.96997e-123	VASC3
BAMBI	upregulated	2.04327e-127	0.183211	0.846	0.605	5.09348e-123	VASC3
STAU2	upregulated	4.69512e-127	0.171634	0.653	0.413	1.1704e-122	VASC3
CNN1	upregulated	2.38965e-126	0.254836	0.782	0.587	5.95693e-122	VASC3
LTBP3	upregulated	4.01142e-126	0.162189	0.859	0.63	9.99968e-122	VASC3
TSPAN3	upregulated	3.51932e-125	0.153271	0.974	0.839	8.77296e-121	VASC3
PDE1C	upregulated	3.51309e-124	0.183938	0.869	0.673	8.75743e-120	VASC3
PALM2-AKAP2	upregulated	4.13093e-124	0.167463	0.985	0.893	1.02976e-119	VASC3
SEMA3C	upregulated	4.18348e-124	0.283421	0.817	0.629	1.04286e-119	VASC3
SLC38A1	upregulated	6.68577e-124	0.166238	0.978	0.853	1.66663e-119	VASC3
EIF4G1	upregulated	2.26796e-123	0.159256	0.969	0.825	5.65357e-119	VASC3
RABGAP1	upregulated	2.57185e-123	0.1719	0.795	0.577	6.4111e-119	VASC3
PAWR	upregulated	9.06793e-123	0.163108	0.981	0.857	2.26045e-118	VASC3
FAT1	upregulated	2.37131e-122	0.16238	0.975	0.839	5.9112e-118	VASC3
MICAL2	upregulated	3.25945e-122	0.186364	0.857	0.655	8.12516e-118	VASC3
PPME1	upregulated	6.41527e-122	0.223101	0.808	0.607	1.5992e-117	VASC3
AKAP9	upregulated	6.62329e-122	0.193924	0.959	0.811	1.65105e-117	VASC3
PLOD2	upregulated	8.93642e-122	0.18918	0.948	0.8	2.22767e-117	VASC3
USP53	upregulated	3.53712e-121	0.189939	0.721	0.482	8.81732e-117	VASC3
ATP6AP2	upregulated	1.19378e-120	0.15278	0.994	0.895	2.97584e-116	VASC3
SERINC1	upregulated	1.51551e-120	0.153194	0.987	0.87	3.77787e-116	VASC3
MYCBP2	upregulated	1.70982e-120	0.162179	0.983	0.858	4.26223e-116	VASC3
HUWE1	upregulated	1.85368e-120	0.153125	0.945	0.779	4.62086e-116	VASC3
NR2F2	upregulated	7.6328e-120	0.200652	0.975	0.873	1.9027e-115	VASC3
MCFD2	upregulated	1.52617e-119	0.156888	0.99	0.893	3.80443e-115	VASC3
FBLN2	upregulated	1.5907e-119	0.205962	0.997	0.915	3.96529e-115	VASC3
UTRN	upregulated	4.91096e-118	0.158969	0.937	0.778	1.2242e-113	VASC3
IGFBP5	upregulated	1.05421e-117	0.335036	0.892	0.733	2.62793e-113	VASC3
CLTC	upregulated	1.10529e-117	0.153014	0.993	0.91	2.75526e-113	VASC3
KRT18	upregulated	1.57734e-117	0.311874	0.826	0.638	3.93199e-113	VASC3
ELN	upregulated	6.96708e-116	0.234486	0.87	0.667	1.73675e-111	VASC3
ADAM10	upregulated	8.32014e-116	0.166082	0.917	0.738	2.07404e-111	VASC3
ANKRD1	upregulated	1.22009e-115	0.257378	0.54	0.32	3.04143e-111	VASC3
BST1	upregulated	2.25688e-115	0.164986	0.83	0.611	5.62595e-111	VASC3
SEC62	upregulated	1.7478e-114	0.153183	0.993	0.9	4.35691e-110	VASC3
EMC7	upregulated	4.9533e-114	0.153329	0.986	0.841	1.23476e-109	VASC3
RRBP1	upregulated	1.6531e-113	0.168211	0.987	0.887	4.12086e-109	VASC3
FAM3C	upregulated	1.91712e-113	0.176813	0.947	0.796	4.779e-109	VASC3
HSPB6	upregulated	6.6742e-113	0.189217	0.94	0.805	1.66374e-108	VASC3
PLXDC2	upregulated	1.94829e-112	0.175272	0.943	0.762	4.8567e-108	VASC3
TMEM200A	upregulated	2.17434e-112	0.153709	0.594	0.37	5.42019e-108	VASC3
SPTBN1	upregulated	1.32293e-111	0.1749	0.977	0.866	3.29779e-107	VASC3
LMAN1	upregulated	5.50504e-111	0.161421	0.994	0.881	1.3723e-106	VASC3
SH2D4A	upregulated	8.07204e-111	0.168482	0.815	0.607	2.0122e-106	VASC3
MEST	upregulated	1.79648e-110	0.166063	0.564	0.338	4.47826e-106	VASC3
MEGF6	upregulated	2.17167e-110	0.152349	0.825	0.612	5.41353e-106	VASC3
NCOA7	upregulated	2.04864e-109	0.160387	0.931	0.788	5.10685e-105	VASC3
TPD52L1	upregulated	3.95747e-109	0.179196	0.925	0.764	9.86517e-105	VASC3
SDC2	upregulated	7.11938e-108	0.152185	0.988	0.864	1.77472e-103	VASC3
ELL2	upregulated	2.31604e-107	0.151801	0.934	0.77	5.77343e-103	VASC3
SCRG1	upregulated	1.31935e-106	0.195526	0.932	0.787	3.28889e-102	VASC3
HEG1	upregulated	3.47766e-104	0.20074	0.927	0.798	8.66912e-100	VASC3
ANKRD37	upregulated	5.40503e-104	0.217189	0.811	0.619	1.34736e-99	VASC3
CCPG1	upregulated	1.41033e-103	0.160755	0.997	0.904	3.51566e-99	VASC3
SFRP1	upregulated	2.32959e-102	0.192718	0.498	0.296	5.8072e-98	VASC3
TNFRSF11B	upregulated	2.98873e-100	0.193652	0.416	0.222	7.45031e-96	VASC3
PALLD	upregulated	6.37087e-100	0.172145	0.98	0.884	1.58813e-95	VASC3
SESN3	upregulated	1.22421e-98	0.151262	0.671	0.459	3.05171e-94	VASC3
MGP	upregulated	1.02624e-95	0.298886	0.859	0.716	2.5582e-91	VASC3
MYO1B	upregulated	2.05827e-93	0.157903	0.967	0.841	5.13085e-89	VASC3
HSPA5	upregulated	1.295e-91	0.154964	0.998	0.925	3.22819e-87	VASC3
SRGN	upregulated	4.49348e-91	0.214013	0.561	0.368	1.12013e-86	VASC3
AKAP12	upregulated	7.67017e-91	0.168616	0.883	0.707	1.91202e-86	VASC3
RCAN1	upregulated	1.55033e-86	0.183187	0.883	0.717	3.86466e-82	VASC3
ACTC1	upregulated	3.65486e-84	0.218129	0.465	0.285	9.11085e-80	VASC3
CPE	upregulated	1.13689e-83	0.152056	0.892	0.698	2.83405e-79	VASC3
CLU	upregulated	9.66754e-82	0.217711	0.678	0.485	2.40992e-77	VASC3
CYBA	upregulated	1.67324e-81	0.157556	0.985	0.856	4.17105e-77	VASC3
ID4	upregulated	2.79734e-79	0.171631	0.919	0.76	6.97321e-75	VASC3
CDKN2B	upregulated	1.61541e-77	0.158394	0.855	0.708	4.02689e-73	VASC3
COL12A1	upregulated	7.1321e-76	0.160108	0.997	0.932	1.77789e-71	VASC3
SERPINE1	upregulated	4.01386e-70	0.191676	0.936	0.829	1.00058e-65	VASC3
COMP	upregulated	1.59313e-67	0.211441	0.947	0.853	3.97136e-63	VASC3
KCNE4	upregulated	5.30053e-67	0.150867	0.93	0.789	1.32132e-62	VASC3
MXRA5	upregulated	2.42392e-66	0.155332	0.728	0.582	6.04235e-62	VASC3
PTX3	upregulated	3.19243e-64	0.233307	0.871	0.795	7.95809e-60	VASC3
IGFBP3	upregulated	5.63494e-63	0.174679	0.974	0.879	1.40468e-58	VASC3
EFEMP1	upregulated	1.0282e-62	0.153047	0.966	0.872	2.56308e-58	VASC3
EMP1	upregulated	2.00172e-61	0.17212	0.817	0.683	4.98988e-57	VASC3
HMOX1	downregulated	4.67789e-43	-0.18331	0.813	0.788	1.1661e-38	VASC3
GREM1	upregulated	8.94841e-43	0.160692	0.865	0.803	2.23066e-38	VASC3
H19	upregulated	4.67395e-40	0.167075	0.471	0.341	1.16512e-35	VASC3
SFRP2	downregulated	6.39049e-14	-0.151366	0.577	0.617	1.59302e-09	VASC3
PPIB	downregulated	2.08869e-244	-0.44502	0.925	0.981	5.20669e-240	VASC4
NNMT1	downregulated	2.66561e-232	-0.403479	0.923	0.993	6.64484e-228	VASC4
ANXA2	downregulated	1.10653e-225	-0.293138	0.991	0.997	2.75835e-221	VASC4
MYL12B1	downregulated	7.36913e-225	-0.381345	0.929	0.991	1.83698e-220	VASC4
UBC	downregulated	7.3291e-224	-0.413225	0.932	0.993	1.827e-219	VASC4
IGFBP72	downregulated	9.47531e-222	-0.471644	0.946	0.991	2.362e-217	VASC4
CD63	downregulated	1.83624e-218	-0.462887	0.954	0.989	4.57738e-214	VASC4
PRDX11	downregulated	8.55014e-218	-0.545488	0.784	0.988	2.13138e-213	VASC4
GSTP11	downregulated	4.49491e-211	-0.378587	0.896	0.986	1.12049e-206	VASC4
TIMP11	downregulated	1.77427e-210	-0.44367	0.985	0.997	4.42289e-206	VASC4
S100A11	downregulated	1.63335e-208	-0.30311	0.97	0.996	4.07161e-204	VASC4
UBB	downregulated	5.28924e-205	-0.460216	0.8	0.985	1.3185e-200	VASC4
PSMB11	downregulated	4.90273e-204	-0.472993	0.732	0.974	1.22215e-199	VASC4
CYBA2	downregulated	1.9461e-203	-0.598113	0.505	0.937	4.85123e-199	VASC4
PSMD81	downregulated	1.03895e-197	-0.503573	0.671	0.973	2.58988e-193	VASC4
LRRC75A	upregulated	1.03601e-194	0.659612	0.69	0.327	2.58256e-190	VASC4
PRDX41	downregulated	2.39924e-194	-0.533265	0.661	0.953	5.98083e-190	VASC4
MYL12A1	downregulated	1.00762e-191	-0.367893	0.924	0.994	2.51179e-187	VASC4
MYL61	downregulated	1.86225e-191	-0.271383	0.994	0.998	4.64222e-187	VASC4
NDUFA13	downregulated	1.63697e-189	-0.448024	0.776	0.982	4.08064e-185	VASC4
PSMA7	downregulated	2.62258e-186	-0.389743	0.843	0.984	6.53757e-182	VASC4
SSR4	downregulated	2.25943e-183	-0.345906	0.88	0.977	5.6323e-179	VASC4
PSMB61	downregulated	5.57395e-183	-0.496415	0.508	0.954	1.38947e-178	VASC4
SLC3A21	downregulated	1.17995e-180	-0.526218	0.58	0.952	2.94137e-176	VASC4
RNH11	downregulated	2.84729e-180	-0.439607	0.756	0.977	7.09772e-176	VASC4
MFAP52	downregulated	3.39166e-180	-0.365962	0.949	0.984	8.45474e-176	VASC4
LRPAP1	downregulated	5.89435e-177	-0.485222	0.487	0.934	1.46934e-172	VASC4
COPE1	downregulated	2.24121e-176	-0.471789	0.546	0.956	5.5869e-172	VASC4
EIF4A1	downregulated	1.8603e-175	-0.34512	0.88	0.986	4.63735e-171	VASC4
REXO2	downregulated	2.79202e-175	-0.359359	0.858	0.983	6.95995e-171	VASC4
HSP90AB1	downregulated	1.91406e-173	-0.382468	0.928	0.987	4.77137e-169	VASC4
CD811	downregulated	1.01886e-171	-0.300602	0.916	0.97	2.53982e-167	VASC4
CST31	downregulated	1.94003e-170	-0.331806	0.892	0.97	4.8361e-166	VASC4
PSMB31	downregulated	6.59697e-167	-0.45887	0.484	0.946	1.64449e-162	VASC4
NDUFB81	downregulated	4.32881e-166	-0.446414	0.586	0.955	1.07909e-161	VASC4
NDUFC21	downregulated	9.72534e-164	-0.389565	0.789	0.971	2.42433e-159	VASC4
SKP1	downregulated	4.656e-162	-0.3886	0.844	0.983	1.16065e-157	VASC4
DAD11	downregulated	1.02364e-160	-0.375092	0.819	0.967	2.55174e-156	VASC4
TMEM59	downregulated	2.82914e-158	-0.428602	0.728	0.959	7.05247e-154	VASC4
SRP14	downregulated	4.24441e-157	-0.268415	0.939	0.99	1.05805e-152	VASC4
SPCS2	downregulated	2.57929e-155	-0.428624	0.661	0.956	6.42965e-151	VASC4
MYDGF1	downregulated	3.18071e-154	-0.40276	0.775	0.962	7.92888e-150	VASC4
RABAC1	downregulated	2.34372e-152	-0.273888	0.924	0.979	5.84243e-148	VASC4
PRDX21	downregulated	1.33668e-151	-0.445426	0.562	0.951	3.33208e-147	VASC4
PDIA31	downregulated	5.39837e-151	-0.400795	0.814	0.965	1.3457e-146	VASC4
CFL1	downregulated	7.06707e-151	-0.249717	0.976	0.988	1.76168e-146	VASC4
LAPTM4A	downregulated	1.32432e-150	-0.401123	0.813	0.962	3.30126e-146	VASC4
ITM2B1	downregulated	2.02637e-150	-0.398866	0.828	0.97	5.05133e-146	VASC4
CAVIN31	downregulated	2.37689e-150	-0.430392	0.728	0.973	5.9251e-146	VASC4
EIF61	downregulated	4.6795e-150	-0.390311	0.406	0.9	1.16651e-145	VASC4
TSPO1	downregulated	6.99473e-150	-0.302055	0.909	0.982	1.74365e-145	VASC4
PHGDH1	downregulated	7.55237e-149	-0.444559	0.494	0.929	1.88265e-144	VASC4
SSB	downregulated	6.98661e-148	-0.416406	0.563	0.95	1.74162e-143	VASC4
HSPA51	downregulated	4.29391e-147	-0.436301	0.79	0.966	1.07039e-142	VASC4
HSP90B11	downregulated	1.17747e-146	-0.381886	0.894	0.969	2.9352e-142	VASC4
ANXA1	downregulated	3.65534e-144	-0.403759	0.866	0.993	9.11202e-140	VASC4
HSP90AA1	downregulated	1.77306e-143	-0.30051	0.928	0.987	4.41989e-139	VASC4
ENO1	downregulated	9.33592e-141	-0.347865	0.889	0.981	2.32726e-136	VASC4
PSMA3	downregulated	2.90145e-139	-0.393789	0.457	0.924	7.23273e-135	VASC4
PDIA6	downregulated	1.34193e-138	-0.369793	0.762	0.956	3.34517e-134	VASC4
ANXA5	downregulated	2.24248e-138	-0.280281	0.956	0.992	5.59006e-134	VASC4
MANF	downregulated	3.5979e-138	-0.387802	0.387	0.875	8.96884e-134	VASC4
MAGED21	downregulated	5.08259e-138	-0.397319	0.454	0.916	1.26699e-133	VASC4
MGST31	downregulated	3.32098e-137	-0.345933	0.816	0.977	8.27853e-133	VASC4
PRMT11	downregulated	4.4318e-136	-0.370812	0.405	0.888	1.10476e-131	VASC4
UCHL11	downregulated	1.37778e-135	-0.376961	0.877	0.978	3.43453e-131	VASC4
TPI11	downregulated	1.85901e-135	-0.352801	0.837	0.976	4.63414e-131	VASC4
EMC71	downregulated	3.94454e-135	-0.395931	0.518	0.927	9.83295e-131	VASC4
PRDX51	downregulated	1.22344e-134	-0.28242	0.891	0.98	3.0498e-130	VASC4
PSMC4	downregulated	1.88802e-134	-0.32736	0.322	0.837	4.70645e-130	VASC4
TALDO11	downregulated	1.20596e-133	-0.380831	0.723	0.964	3.00621e-129	VASC4
PGK11	downregulated	3.33679e-133	-0.376051	0.746	0.961	8.31796e-129	VASC4
REEP5	downregulated	3.57434e-133	-0.3886	0.601	0.943	8.91011e-129	VASC4
SPCS1	downregulated	3.45571e-132	-0.340716	0.767	0.967	8.61439e-128	VASC4
SSBP1	downregulated	3.85596e-132	-0.380068	0.666	0.965	9.61214e-128	VASC4
COX6A11	downregulated	1.79385e-131	-0.353627	0.758	0.971	4.47171e-127	VASC4
HLA-A	downregulated	2.0497e-131	-0.364808	0.785	0.956	5.1095e-127	VASC4
NME1	downregulated	2.44273e-131	-0.410915	0.565	0.936	6.08924e-127	VASC4
CCT5	downregulated	2.41633e-130	-0.389306	0.592	0.946	6.02343e-126	VASC4
PFN11	downregulated	8.62348e-130	-0.231502	0.967	0.988	2.14966e-125	VASC4
ADH5	downregulated	2.23821e-129	-0.365495	0.754	0.971	5.57942e-125	VASC4
DDOST	downregulated	9.01669e-129	-0.36122	0.47	0.908	2.24768e-124	VASC4
SNRPB	downregulated	9.69253e-129	-0.377069	0.428	0.906	2.41615e-124	VASC4
NDUFS5	downregulated	1.53796e-128	-0.378157	0.749	0.979	3.83383e-124	VASC4
SEPTIN7	downregulated	2.84204e-128	-0.344998	0.856	0.983	7.08465e-124	VASC4
ARPC31	downregulated	1.99618e-127	-0.302091	0.857	0.979	4.97607e-123	VASC4
SOD1	downregulated	4.91625e-127	-0.347503	0.766	0.974	1.22552e-122	VASC4
NDUFB6	downregulated	7.38841e-125	-0.329832	0.372	0.858	1.84178e-120	VASC4
EPRS1	downregulated	1.89892e-124	-0.379815	0.675	0.951	4.73364e-120	VASC4
LGALS32	downregulated	6.44635e-123	-0.40384	0.742	0.967	1.60695e-118	VASC4
PPIC	downregulated	1.10809e-122	-0.337439	0.784	0.953	2.76225e-118	VASC4
NANS	downregulated	2.03806e-121	-0.324891	0.346	0.821	5.08047e-117	VASC4
PRDX61	downregulated	5.02509e-121	-0.312737	0.811	0.974	1.25265e-116	VASC4
MRPL401	downregulated	5.69358e-121	-0.331316	0.42	0.885	1.4193e-116	VASC4
HSPB12	downregulated	6.12596e-121	-0.317032	0.885	0.984	1.52708e-116	VASC4
CCT2	downregulated	1.07483e-120	-0.363872	0.548	0.929	2.67933e-116	VASC4
EMP3	downregulated	1.17848e-119	-0.390899	0.747	0.967	2.93772e-115	VASC4
TMED9	downregulated	1.50139e-119	-0.374033	0.605	0.932	3.74267e-115	VASC4
ETFB	downregulated	6.13706e-119	-0.359369	0.547	0.935	1.52985e-114	VASC4
NUDC	downregulated	1.2788e-118	-0.356192	0.456	0.917	3.18779e-114	VASC4
TUBB4B1	downregulated	2.97836e-118	-0.377127	0.435	0.875	7.42446e-114	VASC4
ADRM11	downregulated	1.3331e-117	-0.332117	0.437	0.888	3.32314e-113	VASC4
EDF1	downregulated	8.44647e-117	-0.259482	0.88	0.984	2.10554e-112	VASC4
HLA-C1	downregulated	1.55974e-116	-0.340464	0.771	0.952	3.88813e-112	VASC4
CALM2	downregulated	1.66213e-116	-0.262502	0.938	0.993	4.14335e-112	VASC4
PSMA2	downregulated	3.26294e-116	-0.352527	0.633	0.949	8.13385e-112	VASC4
CDC123	downregulated	6.45154e-116	-0.295957	0.353	0.833	1.60824e-111	VASC4
SAP181	downregulated	4.55162e-115	-0.326475	0.725	0.967	1.13463e-110	VASC4
TAGLN1	downregulated	4.91703e-115	-0.214331	0.996	0.995	1.22572e-110	VASC4
PARK7	downregulated	7.97109e-115	-0.250251	0.895	0.98	1.98703e-110	VASC4
EMC2	downregulated	8.55224e-115	-0.28616	0.325	0.822	2.1319e-110	VASC4
ARL1	downregulated	1.57033e-114	-0.331323	0.49	0.915	3.91453e-110	VASC4
RCN3	downregulated	3.96228e-114	-0.348129	0.434	0.863	9.87718e-110	VASC4
PSMA6	downregulated	5.1542e-114	-0.342541	0.573	0.939	1.28484e-109	VASC4
RAN1	downregulated	2.12918e-113	-0.27004	0.88	0.977	5.30762e-109	VASC4
LMAN11	downregulated	8.17827e-112	-0.365262	0.677	0.944	2.03868e-107	VASC4
TRAPPC4	downregulated	1.07489e-111	-0.295558	0.366	0.847	2.67948e-107	VASC4
NCL	downregulated	1.5781e-111	-0.31514	0.832	0.974	3.93389e-107	VASC4
PPIL4	downregulated	2.02665e-111	-0.292951	0.37	0.843	5.05203e-107	VASC4
DNAJB11	downregulated	9.33053e-111	-0.29981	0.368	0.83	2.32591e-106	VASC4
KDELR1	downregulated	3.06952e-110	-0.284018	0.813	0.957	7.65169e-106	VASC4
SELENOS1	downregulated	3.53606e-110	-0.349712	0.646	0.938	8.81469e-106	VASC4
DDRGK1	downregulated	6.28899e-110	-0.285355	0.363	0.827	1.56772e-105	VASC4
PCMT1	downregulated	7.10117e-110	-0.3151	0.406	0.879	1.77018e-105	VASC4
PSENEN	downregulated	8.71505e-110	-0.269871	0.32	0.804	2.17249e-105	VASC4
MDH1	downregulated	1.61133e-109	-0.318395	0.432	0.901	4.01674e-105	VASC4
TMBIM6	downregulated	2.73817e-109	-0.255715	0.901	0.965	6.82572e-105	VASC4
MT-ND4	upregulated	7.14961e-109	0.208726	1	0.974	1.78225e-104	VASC4
ACTR10	downregulated	7.33574e-109	-0.312067	0.453	0.894	1.82865e-104	VASC4
P4HA2	downregulated	9.90593e-109	-0.370865	0.656	0.941	2.46935e-104	VASC4
TRAPPC5	downregulated	2.59451e-107	-0.307442	0.763	0.966	6.46759e-103	VASC4
POMP	downregulated	1.11815e-106	-0.259462	0.881	0.981	2.78733e-102	VASC4
ARL3	downregulated	1.48808e-106	-0.310597	0.429	0.879	3.70948e-102	VASC4
PSMC3	downregulated	3.517e-106	-0.318028	0.462	0.895	8.76719e-102	VASC4
EMC3	downregulated	4.51964e-106	-0.295105	0.392	0.864	1.12666e-101	VASC4
B2M	downregulated	7.75952e-106	-0.207356	0.991	0.989	1.93429e-101	VASC4
IFT431	downregulated	9.67543e-106	-0.273591	0.343	0.816	2.41189e-101	VASC4
PCOLCE3	downregulated	3.03257e-105	-0.332978	0.387	0.841	7.5596e-101	VASC4
RBM8A1	downregulated	3.16205e-105	-0.331912	0.514	0.925	7.88237e-101	VASC4
GSTO1	downregulated	5.58559e-105	-0.350854	0.684	0.96	1.39238e-100	VASC4
ATP5F1C	downregulated	7.07402e-105	-0.334443	0.572	0.941	1.76341e-100	VASC4
DERL2	downregulated	1.54835e-104	-0.279552	0.387	0.837	3.85973e-100	VASC4
PABPC1	upregulated	1.57311e-104	0.169866	0.968	0.981	3.92145e-100	VASC4
NDUFAB11	downregulated	1.65548e-104	-0.331655	0.59	0.938	4.12679e-100	VASC4
XRCC5	downregulated	4.55089e-104	-0.347188	0.643	0.955	1.13445e-99	VASC4
GSTM3	downregulated	6.14058e-104	-0.325624	0.408	0.857	1.53072e-99	VASC4
TMBIM4	downregulated	6.80687e-104	-0.328948	0.608	0.94	1.69682e-99	VASC4
AP2M1	downregulated	1.31549e-103	-0.250076	0.873	0.977	3.27926e-99	VASC4
PSMB7	downregulated	1.38483e-103	-0.328758	0.561	0.937	3.45209e-99	VASC4
NDUFA121	downregulated	1.66633e-103	-0.332046	0.533	0.917	4.15382e-99	VASC4
MT-ND21	upregulated	1.81249e-103	0.263754	0.992	0.961	4.51818e-99	VASC4
NDUFA81	downregulated	1.96538e-103	-0.308578	0.461	0.884	4.8993e-99	VASC4
NDUFA9	downregulated	3.38579e-103	-0.226458	0.248	0.722	8.4401e-99	VASC4
NAGK	downregulated	4.71646e-103	-0.269927	0.354	0.821	1.17572e-98	VASC4
CLTA	downregulated	5.17375e-103	-0.248472	0.899	0.978	1.28971e-98	VASC4
PEPD	downregulated	6.14039e-103	-0.29818	0.419	0.868	1.53068e-98	VASC4
COPB2	downregulated	1.43641e-102	-0.341028	0.539	0.93	3.58069e-98	VASC4
ARF4	downregulated	1.82173e-102	-0.255137	0.875	0.983	4.54122e-98	VASC4
LDHA1	downregulated	2.62368e-102	-0.270768	0.93	0.989	6.5403e-98	VASC4
ATP5MC31	downregulated	3.21172e-102	-0.308988	0.768	0.969	8.00616e-98	VASC4
PEBP1	downregulated	5.31878e-102	-0.265374	0.865	0.978	1.32587e-97	VASC4
PSMB21	downregulated	7.19537e-102	-0.318542	0.563	0.928	1.79366e-97	VASC4
SRI1	downregulated	1.28585e-101	-0.343285	0.551	0.925	3.20537e-97	VASC4
PFDN2	downregulated	2.12391e-101	-0.332749	0.6	0.945	5.29449e-97	VASC4
SIL1	downregulated	4.9967e-101	-0.268614	0.341	0.769	1.24558e-96	VASC4
CD320	downregulated	5.90874e-101	-0.274807	0.295	0.772	1.47293e-96	VASC4
COX5B	downregulated	7.19224e-101	-0.325009	0.734	0.969	1.79288e-96	VASC4
APRT1	downregulated	1.51462e-100	-0.299472	0.773	0.963	3.77564e-96	VASC4
MRPS23	downregulated	1.77054e-100	-0.259342	0.346	0.813	4.4136e-96	VASC4
CCT8	downregulated	4.19434e-100	-0.316775	0.568	0.934	1.04556e-95	VASC4
PSMB51	downregulated	4.32374e-100	-0.298849	0.768	0.966	1.07782e-95	VASC4
NAA20	downregulated	7.84802e-100	-0.281055	0.397	0.849	1.95636e-95	VASC4
PSMA4	downregulated	1.0848e-99	-0.332513	0.606	0.95	2.7042e-95	VASC4
NDUFS2	downregulated	3.18993e-99	-0.265798	0.367	0.824	7.95185e-95	VASC4
TNFRSF12A1	downregulated	4.27433e-99	-0.352121	0.71	0.945	1.0655e-94	VASC4
HM131	downregulated	6.76268e-99	-0.31664	0.589	0.926	1.6858e-94	VASC4
GDF151	downregulated	1.00455e-98	-0.4181	0.466	0.852	2.50415e-94	VASC4
TSFM	downregulated	1.41572e-98	-0.202961	0.195	0.645	3.52911e-94	VASC4
CBR1	downregulated	1.67289e-98	-0.311017	0.5	0.906	4.17017e-94	VASC4
GADD45GIP1	downregulated	2.76257e-98	-0.309622	0.723	0.96	6.88653e-94	VASC4
DHRS7	downregulated	3.97862e-98	-0.265617	0.361	0.812	9.91791e-94	VASC4
TUBA1A1	downregulated	5.32374e-98	-0.356105	0.741	0.961	1.3271e-93	VASC4
NUCB2	downregulated	2.38884e-97	-0.339349	0.624	0.928	5.95489e-93	VASC4
FKBP3	downregulated	3.23452e-97	-0.274125	0.385	0.837	8.06302e-93	VASC4
PSMD2	downregulated	4.96433e-97	-0.328762	0.541	0.914	1.23751e-92	VASC4
SNHG291	upregulated	1.2123e-96	0.1744	0.989	0.991	3.02203e-92	VASC4
ERP29	downregulated	1.73096e-96	-0.295645	0.772	0.959	4.31493e-92	VASC4
PPP1R7	downregulated	7.15065e-96	-0.28823	0.454	0.89	1.78251e-91	VASC4
IFITM3	downregulated	9.04401e-96	-0.232908	0.918	0.98	2.25449e-91	VASC4
ATP6AP21	downregulated	3.00027e-95	-0.308679	0.733	0.949	7.47907e-91	VASC4
TXNDC9	downregulated	3.97339e-95	-0.272605	0.411	0.858	9.90487e-91	VASC4
NDUFB2	downregulated	4.80372e-95	-0.336182	0.718	0.973	1.19747e-90	VASC4
CALM1	downregulated	1.01469e-94	-0.261116	0.892	0.987	2.52943e-90	VASC4
SLC25A43	downregulated	1.0285e-94	-0.350068	0.425	0.815	2.56384e-90	VASC4
PSMD13	downregulated	1.77371e-94	-0.272872	0.39	0.842	4.42151e-90	VASC4
TUBA1B2	downregulated	3.74534e-94	-0.397768	0.706	0.963	9.33639e-90	VASC4
MRPL13	downregulated	4.00271e-94	-0.268363	0.39	0.854	9.97796e-90	VASC4
SNRPB2	downregulated	4.70621e-94	-0.298727	0.466	0.901	1.17316e-89	VASC4
ATP6V0E1	downregulated	8.49297e-94	-0.193237	0.966	0.984	2.11713e-89	VASC4
ECHS1	downregulated	9.9367e-94	-0.300169	0.5	0.903	2.47702e-89	VASC4
MRPS34	downregulated	2.04179e-93	-0.300605	0.516	0.906	5.08977e-89	VASC4
FCGRT	downregulated	2.45477e-93	-0.305385	0.424	0.85	6.11925e-89	VASC4
MT-ND11	upregulated	2.5914e-93	0.243424	0.997	0.968	6.45984e-89	VASC4
MESD	downregulated	2.63609e-93	-0.293573	0.467	0.88	6.57125e-89	VASC4
ECH11	downregulated	1.02217e-92	-0.238632	0.314	0.768	2.54808e-88	VASC4
RER1	downregulated	1.95921e-92	-0.291902	0.687	0.942	4.88392e-88	VASC4
VPS29	downregulated	2.59733e-92	-0.293934	0.482	0.907	6.47462e-88	VASC4
ATP6V0B1	downregulated	8.5659e-92	-0.304294	0.747	0.954	2.13531e-87	VASC4
SCRG12	downregulated	1.44638e-91	-0.38679	0.553	0.865	3.60555e-87	VASC4
MRPL28	downregulated	1.70423e-91	-0.225374	0.32	0.762	4.2483e-87	VASC4
MAGOH	downregulated	1.97443e-91	-0.215428	0.27	0.738	4.92187e-87	VASC4
EBNA1BP2	downregulated	1.97492e-91	-0.280042	0.365	0.802	4.92307e-87	VASC4
PDHA1	downregulated	3.12608e-91	-0.213592	0.268	0.718	7.7927e-87	VASC4
ILF2	downregulated	3.20931e-91	-0.27495	0.433	0.859	8.00017e-87	VASC4
NDUFA4	downregulated	5.03771e-91	-0.208754	0.941	0.988	1.2558e-86	VASC4
CLIC11	downregulated	1.88335e-90	-0.267162	0.843	0.972	4.69482e-86	VASC4
SRSF7	downregulated	2.91186e-90	-0.286004	0.433	0.859	7.25868e-86	VASC4
CLEC11A	downregulated	3.89654e-90	-0.281194	0.376	0.809	9.7133e-86	VASC4
HSPD1	downregulated	7.4601e-90	-0.296684	0.765	0.961	1.85965e-85	VASC4
XRCC6	downregulated	7.6144e-90	-0.297617	0.576	0.933	1.89812e-85	VASC4
MGST1	downregulated	1.34261e-89	-0.266506	0.892	0.968	3.34685e-85	VASC4
C1QBP	downregulated	2.2972e-89	-0.30099	0.627	0.931	5.72645e-85	VASC4
TECR1	downregulated	2.50377e-89	-0.249169	0.362	0.799	6.24139e-85	VASC4
EIF3I	downregulated	2.55905e-89	-0.296086	0.658	0.943	6.3792e-85	VASC4
KRTCAP2	downregulated	3.86598e-89	-0.298607	0.747	0.958	9.63711e-85	VASC4
EIF4A3	downregulated	4.00258e-89	-0.206531	0.287	0.745	9.97763e-85	VASC4
PSMC6	downregulated	7.94365e-89	-0.255561	0.448	0.872	1.98019e-84	VASC4
FDPS	downregulated	8.85359e-89	-0.340106	0.556	0.926	2.20702e-84	VASC4
NIT2	downregulated	9.34634e-89	-0.227325	0.304	0.758	2.32986e-84	VASC4
COMMD11	downregulated	9.88591e-89	-0.253801	0.418	0.846	2.46436e-84	VASC4
PSMD4	downregulated	1.20248e-88	-0.264654	0.451	0.877	2.99755e-84	VASC4
HPF1	downregulated	2.07914e-88	-0.21402	0.284	0.717	5.18289e-84	VASC4
ATP5F1B	downregulated	2.20578e-88	-0.306949	0.639	0.946	5.49856e-84	VASC4
SUB1	downregulated	3.67058e-88	-0.27437	0.832	0.978	9.15003e-84	VASC4
MRPL47	downregulated	6.17784e-88	-0.252409	0.416	0.858	1.54001e-83	VASC4
GTF2B	downregulated	1.63909e-87	-0.183034	0.219	0.663	4.08591e-83	VASC4
COPB11	downregulated	1.67885e-87	-0.314887	0.611	0.933	4.18503e-83	VASC4
MRPL32	downregulated	3.09205e-87	-0.213712	0.306	0.75	7.70785e-83	VASC4
PDHB	downregulated	4.26736e-87	-0.251673	0.403	0.836	1.06377e-82	VASC4
C1R	downregulated	7.9184e-87	-0.316524	0.365	0.786	1.9739e-82	VASC4
NDUFV21	downregulated	2.29857e-86	-0.282951	0.67	0.942	5.72987e-82	VASC4
LMAN2	downregulated	2.40494e-86	-0.285335	0.605	0.93	5.99502e-82	VASC4
PBDC1	downregulated	6.57992e-86	-0.211847	0.308	0.745	1.64024e-81	VASC4
BLVRB1	downregulated	6.77664e-86	-0.307259	0.481	0.893	1.68928e-81	VASC4
PDLIM41	downregulated	7.18645e-86	-0.266004	0.442	0.86	1.79144e-81	VASC4
ATP5PD	downregulated	8.85933e-86	-0.283322	0.692	0.952	2.20845e-81	VASC4
MOB4	downregulated	9.7712e-86	-0.249156	0.395	0.838	2.43576e-81	VASC4
MRPL22	downregulated	1.11804e-85	-0.219603	0.341	0.789	2.78705e-81	VASC4
COMT1	downregulated	1.916e-85	-0.291026	0.676	0.943	4.7762e-81	VASC4
TXNDC17	downregulated	1.92131e-85	-0.307982	0.589	0.925	4.78945e-81	VASC4
VPS251	downregulated	2.8124e-85	-0.239681	0.343	0.79	7.01076e-81	VASC4
TMEM50A	downregulated	3.8264e-85	-0.24558	0.82	0.954	9.53845e-81	VASC4
HSD17B101	downregulated	5.12873e-85	-0.245551	0.384	0.814	1.27849e-80	VASC4
TBCB1	downregulated	5.81325e-85	-0.295296	0.544	0.916	1.44913e-80	VASC4
RUVBL1	downregulated	7.21058e-85	-0.210174	0.272	0.712	1.79745e-80	VASC4
OCIAD1	downregulated	7.45921e-85	-0.289836	0.605	0.934	1.85943e-80	VASC4
ERP44	downregulated	8.95969e-85	-0.214997	0.306	0.748	2.23347e-80	VASC4
TSG101	downregulated	1.07913e-84	-0.237902	0.384	0.822	2.69005e-80	VASC4
IK	downregulated	2.59137e-84	-0.267581	0.467	0.879	6.45977e-80	VASC4
MGMT	downregulated	3.14488e-84	-0.257778	0.424	0.857	7.83956e-80	VASC4
BRI3	upregulated	3.97805e-84	0.171657	0.986	0.986	9.91648e-80	VASC4
CCT3	downregulated	5.26124e-84	-0.291202	0.652	0.941	1.31152e-79	VASC4
DNAJC8	downregulated	1.38651e-83	-0.293267	0.613	0.94	3.45628e-79	VASC4
BZW1	downregulated	2.65721e-83	-0.286048	0.762	0.966	6.62389e-79	VASC4
PSMC5	downregulated	2.74931e-83	-0.27404	0.573	0.915	6.85347e-79	VASC4
ARPC5	downregulated	2.7557e-83	-0.19238	0.938	0.982	6.8694e-79	VASC4
TMED1	downregulated	3.23987e-83	-0.200713	0.253	0.69	8.07634e-79	VASC4
UFD1	downregulated	3.56032e-83	-0.260942	0.489	0.885	8.87517e-79	VASC4
MICOS131	downregulated	3.71461e-83	-0.286642	0.662	0.942	9.25978e-79	VASC4
PUF60	downregulated	5.86403e-83	-0.229062	0.365	0.799	1.46179e-78	VASC4
SNRPC	downregulated	7.02012e-83	-0.253225	0.423	0.86	1.74997e-78	VASC4
ACADVL	downregulated	8.38446e-83	-0.232197	0.337	0.754	2.09008e-78	VASC4
HERPUD1	downregulated	1.24641e-82	-0.275575	0.761	0.953	3.10705e-78	VASC4
DDX5	downregulated	1.28055e-82	-0.27617	0.838	0.979	3.19215e-78	VASC4
ACAT1	downregulated	1.78811e-82	-0.206133	0.297	0.732	4.45741e-78	VASC4
IGFBP61	downregulated	2.24679e-82	-0.394211	0.657	0.928	5.6008e-78	VASC4
TXN	downregulated	3.40939e-82	-0.209163	0.959	0.993	8.49892e-78	VASC4
MICU2	downregulated	5.6199e-82	-0.191027	0.246	0.669	1.40093e-77	VASC4
PSME2	downregulated	6.67552e-82	-0.232849	0.347	0.77	1.66407e-77	VASC4
NDUFB7	downregulated	6.91766e-82	-0.294217	0.663	0.957	1.72443e-77	VASC4
EXOSC7	downregulated	7.97477e-82	-0.192336	0.276	0.7	1.98795e-77	VASC4
ORMDL2	downregulated	9.06277e-82	-0.206262	0.28	0.704	2.25917e-77	VASC4
TUBB2A1	downregulated	9.61528e-82	-0.257681	0.305	0.709	2.3969e-77	VASC4
UTP6	downregulated	1.0979e-81	-0.179237	0.197	0.608	2.73684e-77	VASC4
TXNDC15	downregulated	1.15402e-81	-0.213326	0.309	0.748	2.87675e-77	VASC4
PHPT1	downregulated	2.56929e-81	-0.272024	0.816	0.977	6.40472e-77	VASC4
CHMP4A	downregulated	3.03985e-81	-0.224746	0.362	0.805	7.57775e-77	VASC4
PAK1IP1	downregulated	7.73356e-81	-0.174643	0.191	0.603	1.92782e-76	VASC4
MED10	downregulated	9.36784e-81	-0.249192	0.429	0.851	2.33522e-76	VASC4
PET100	downregulated	9.77011e-81	-0.25193	0.401	0.835	2.43549e-76	VASC4
C14orf1191	downregulated	1.57416e-80	-0.250908	0.429	0.835	3.92406e-76	VASC4
LARS	downregulated	2.14777e-80	-0.288088	0.601	0.93	5.35397e-76	VASC4
COPS6	downregulated	2.41332e-80	-0.251305	0.451	0.863	6.01592e-76	VASC4
RRAGA	downregulated	2.5141e-80	-0.249315	0.444	0.869	6.26714e-76	VASC4
VPS281	downregulated	2.7398e-80	-0.287041	0.637	0.939	6.82978e-76	VASC4
ACTR6	downregulated	3.73956e-80	-0.174562	0.228	0.66	9.32197e-76	VASC4
SDF2	downregulated	4.12e-80	-0.226268	0.399	0.817	1.02703e-75	VASC4
MIA3	downregulated	4.48702e-80	-0.268807	0.476	0.874	1.11852e-75	VASC4
UGGT2	downregulated	5.6035e-80	-0.211152	0.329	0.774	1.39684e-75	VASC4
DNAJA1	downregulated	6.49933e-80	-0.287745	0.575	0.928	1.62015e-75	VASC4
ZNF622	downregulated	6.73948e-80	-0.201352	0.282	0.714	1.68002e-75	VASC4
HLA-B	downregulated	7.81423e-80	-0.327309	0.695	0.927	1.94793e-75	VASC4
MRPS71	downregulated	7.89373e-80	-0.238851	0.403	0.831	1.96775e-75	VASC4
WASHC31	downregulated	1.29659e-79	-0.264599	0.466	0.875	3.23215e-75	VASC4
CCT7	downregulated	1.49788e-79	-0.26128	0.472	0.887	3.73392e-75	VASC4
CTSL1	downregulated	1.70288e-79	-0.292092	0.535	0.922	4.24494e-75	VASC4
LGALS3BP	downregulated	1.70424e-79	-0.297349	0.568	0.907	4.24832e-75	VASC4
GARS	downregulated	1.93901e-79	-0.23928	0.865	0.975	4.83356e-75	VASC4
ATP5MF	downregulated	2.91404e-79	-0.300098	0.699	0.956	7.26412e-75	VASC4
NDUFS3	downregulated	5.21901e-79	-0.215271	0.349	0.793	1.30099e-74	VASC4
NDUFA5	downregulated	5.85595e-79	-0.260653	0.459	0.881	1.45977e-74	VASC4
PLRG1	downregulated	7.25435e-79	-0.200152	0.31	0.748	1.80836e-74	VASC4
LUM	downregulated	8.22232e-79	-0.271183	0.927	0.976	2.04966e-74	VASC4
BUD23	downregulated	8.46064e-79	-0.211164	0.334	0.759	2.10907e-74	VASC4
AASDHPPT	downregulated	9.06701e-79	-0.19559	0.315	0.748	2.26023e-74	VASC4
UNC50	downregulated	1.15219e-78	-0.197036	0.295	0.719	2.87219e-74	VASC4
FH	downregulated	1.69149e-78	-0.184754	0.242	0.655	4.21653e-74	VASC4
DCAF13	downregulated	1.8152e-78	-0.218056	0.353	0.784	4.52492e-74	VASC4
FKBP11	downregulated	2.04485e-78	-0.297471	0.538	0.877	5.0974e-74	VASC4
NDUFB101	downregulated	2.87662e-78	-0.27961	0.743	0.96	7.17084e-74	VASC4
LAP3	downregulated	3.97273e-78	-0.186943	0.261	0.688	9.90322e-74	VASC4
ECM1	downregulated	5.85387e-78	-0.237113	0.259	0.675	1.45925e-73	VASC4
MRPL15	downregulated	6.32749e-78	-0.237917	0.39	0.821	1.57732e-73	VASC4
SNAPC1	downregulated	6.77073e-78	-0.240429	0.335	0.751	1.68781e-73	VASC4
LMNA	downregulated	1.44881e-77	-0.266935	0.852	0.976	3.6116e-73	VASC4
UBXN4	downregulated	1.67401e-77	-0.278751	0.689	0.952	4.17296e-73	VASC4
PSMC2	downregulated	2.96843e-77	-0.219802	0.387	0.809	7.39969e-73	VASC4
COMMD4	downregulated	5.46542e-77	-0.245705	0.413	0.84	1.36242e-72	VASC4
CHMP5	downregulated	7.33899e-77	-0.272754	0.591	0.929	1.82946e-72	VASC4
PSMD14	downregulated	1.22774e-76	-0.242804	0.435	0.837	3.0605e-72	VASC4
PSMD12	downregulated	2.31462e-76	-0.26257	0.52	0.899	5.76988e-72	VASC4
CCNDBP1	downregulated	2.58025e-76	-0.209739	0.352	0.768	6.43204e-72	VASC4
PTRH2	downregulated	5.06819e-76	-0.164435	0.2	0.609	1.2634e-71	VASC4
FUCA2	downregulated	1.05375e-75	-0.237117	0.432	0.841	2.62679e-71	VASC4
HEXA	downregulated	1.38514e-75	-0.267662	0.499	0.891	3.45289e-71	VASC4
TPGS1	downregulated	1.50622e-75	-0.208017	0.348	0.776	3.75471e-71	VASC4
MRPS22	downregulated	1.65965e-75	-0.166163	0.253	0.665	4.13717e-71	VASC4
AHSA1	downregulated	2.33299e-75	-0.198878	0.319	0.75	5.81568e-71	VASC4
NDN	downregulated	2.97339e-75	-0.248793	0.466	0.864	7.41205e-71	VASC4
ANXA7	downregulated	3.3626e-75	-0.24939	0.539	0.903	8.38228e-71	VASC4
NDUFS81	downregulated	1.00301e-74	-0.271535	0.642	0.939	2.50029e-70	VASC4
COPS5	downregulated	1.16325e-74	-0.218282	0.391	0.808	2.89974e-70	VASC4
DCTN31	downregulated	1.31756e-74	-0.272608	0.57	0.921	3.2844e-70	VASC4
PSMA5	downregulated	2.02679e-74	-0.254829	0.585	0.921	5.05238e-70	VASC4
SARNP	downregulated	2.37681e-74	-0.220949	0.413	0.835	5.92492e-70	VASC4
CFAP298	downregulated	2.39759e-74	-0.185942	0.299	0.716	5.97671e-70	VASC4
DDX24	downregulated	2.64729e-74	-0.278306	0.61	0.94	6.59916e-70	VASC4
TSTA3	downregulated	3.53136e-74	-0.211645	0.315	0.728	8.80297e-70	VASC4
NDUFS6	downregulated	4.02553e-74	-0.287011	0.646	0.949	1.00348e-69	VASC4
NIFK	downregulated	4.7273e-74	-0.239866	0.462	0.858	1.17842e-69	VASC4
ABHD14A	downregulated	1.05154e-73	-0.158377	0.187	0.574	2.62127e-69	VASC4
SUCLG1	downregulated	1.07129e-73	-0.233409	0.449	0.854	2.67051e-69	VASC4
DPM1	downregulated	1.13502e-73	-0.188904	0.323	0.752	2.82937e-69	VASC4
PDCL3	downregulated	1.21821e-73	-0.185053	0.275	0.683	3.03675e-69	VASC4
CD2BP2	downregulated	1.70375e-73	-0.192978	0.333	0.764	4.24712e-69	VASC4
SNRNP40	downregulated	1.92973e-73	-0.154356	0.206	0.604	4.81044e-69	VASC4
TPM21	downregulated	2.78911e-73	-0.175361	0.994	0.998	6.9527e-69	VASC4
MTX1	downregulated	3.12112e-73	-0.200726	0.343	0.767	7.78034e-69	VASC4
TM2D2	downregulated	3.95374e-73	-0.207447	0.368	0.796	9.85588e-69	VASC4
POP4	downregulated	4.75748e-73	-0.172465	0.257	0.671	1.18595e-68	VASC4
CHMP2A1	downregulated	7.26477e-73	-0.254989	0.663	0.939	1.81096e-68	VASC4
MDH21	downregulated	8.04659e-73	-0.264796	0.641	0.933	2.00585e-68	VASC4
UBE2L3	downregulated	9.12238e-73	-0.264278	0.623	0.936	2.27403e-68	VASC4
ARL6IP5	downregulated	1.05019e-72	-0.283626	0.691	0.942	2.61792e-68	VASC4
NDUFS71	downregulated	1.2467e-72	-0.244829	0.484	0.882	3.10777e-68	VASC4
BCAP31	downregulated	2.43179e-72	-0.267625	0.651	0.931	6.06196e-68	VASC4
IFNGR1	downregulated	2.67406e-72	-0.202804	0.357	0.781	6.66591e-68	VASC4
GSN1	downregulated	3.15713e-72	-0.294179	0.614	0.919	7.87009e-68	VASC4
ISG15	downregulated	3.25407e-72	-0.215707	0.366	0.794	8.11173e-68	VASC4
MT-ND4L	upregulated	3.58098e-72	0.308578	0.932	0.924	8.92667e-68	VASC4
ACAA1	downregulated	7.21499e-72	-0.181735	0.297	0.706	1.79855e-67	VASC4
ACBD3	downregulated	7.88435e-72	-0.260888	0.567	0.912	1.96541e-67	VASC4
CTSA	downregulated	1.26051e-71	-0.274449	0.662	0.936	3.14221e-67	VASC4
COPS4	downregulated	1.34578e-71	-0.169535	0.271	0.686	3.35477e-67	VASC4
TST	downregulated	1.35002e-71	-0.159834	0.168	0.536	3.36533e-67	VASC4
CDC40	downregulated	1.9469e-71	-0.230118	0.425	0.823	4.85324e-67	VASC4
LEO1	downregulated	2.31388e-71	-0.16411	0.256	0.654	5.76803e-67	VASC4
ETFA	downregulated	2.68978e-71	-0.204264	0.396	0.811	6.70508e-67	VASC4
HSPA1A	downregulated	3.18455e-71	-0.177765	0.216	0.595	7.93846e-67	VASC4
GPN3	downregulated	5.38104e-71	-0.168451	0.257	0.648	1.34139e-66	VASC4
CHCHD2	downregulated	5.81947e-71	-0.155556	0.953	0.985	1.45068e-66	VASC4
HNRNPM	downregulated	1.14905e-70	-0.253123	0.508	0.891	2.86435e-66	VASC4
BST12	downregulated	1.26116e-70	-0.25018	0.346	0.723	3.14382e-66	VASC4
MTRES1	downregulated	1.28514e-70	-0.155136	0.228	0.622	3.20359e-66	VASC4
MT-ND51	upregulated	1.64139e-70	0.21698	0.986	0.959	4.09166e-66	VASC4
IDH3G	downregulated	1.73072e-70	-0.18275	0.316	0.737	4.31433e-66	VASC4
VDAC3	downregulated	1.77163e-70	-0.222107	0.433	0.845	4.41633e-66	VASC4
RPN21	downregulated	2.06251e-70	-0.271874	0.694	0.932	5.14143e-66	VASC4
RIOK2	downregulated	2.11717e-70	-0.154636	0.205	0.587	5.27767e-66	VASC4
AIMP1	downregulated	2.9074e-70	-0.239843	0.491	0.878	7.24757e-66	VASC4
MFAP1	downregulated	5.40708e-70	-0.185952	0.32	0.729	1.34788e-65	VASC4
MALSU1	downregulated	9.05126e-70	-0.207854	0.401	0.808	2.2563e-65	VASC4
ACAT2	downregulated	1.1869e-69	-0.24976	0.368	0.768	2.9587e-65	VASC4
NDUFV1	downregulated	1.74338e-69	-0.200996	0.354	0.774	4.3459e-65	VASC4
ATP5IF1	downregulated	2.17006e-69	-0.289966	0.658	0.948	5.40951e-65	VASC4
YIF1A1	downregulated	2.60204e-69	-0.260808	0.699	0.937	6.48638e-65	VASC4
NTMT1	downregulated	2.64547e-69	-0.240271	0.49	0.879	6.59463e-65	VASC4
C1D	downregulated	2.64767e-69	-0.218915	0.425	0.834	6.60011e-65	VASC4
RNF181	downregulated	3.53704e-69	-0.251664	0.614	0.918	8.81714e-65	VASC4
TRMT10C	downregulated	5.84625e-69	-0.151506	0.233	0.621	1.45735e-64	VASC4
PRPF31	downregulated	6.13238e-69	-0.171559	0.291	0.701	1.52868e-64	VASC4
MRPL27	downregulated	7.03591e-69	-0.242866	0.489	0.88	1.75391e-64	VASC4
CLIC33	downregulated	9.44951e-69	-0.387822	0.618	0.858	2.35557e-64	VASC4
PSMD3	downregulated	1.26939e-68	-0.192859	0.343	0.753	3.16433e-64	VASC4
SSR3	downregulated	1.42909e-68	-0.182612	0.928	0.977	3.56243e-64	VASC4
HAT1	downregulated	1.70038e-68	-0.157383	0.258	0.661	4.23871e-64	VASC4
TXNL1	downregulated	1.73632e-68	-0.254978	0.605	0.928	4.3283e-64	VASC4
DCUN1D5	downregulated	2.15871e-68	-0.229681	0.453	0.848	5.38124e-64	VASC4
TMEM179B1	downregulated	3.27087e-68	-0.248196	0.514	0.887	8.15361e-64	VASC4
CCPG11	downregulated	3.29923e-68	-0.276692	0.785	0.951	8.22431e-64	VASC4
CCS	downregulated	3.39948e-68	-0.159443	0.272	0.672	8.47422e-64	VASC4
PSMD1	downregulated	4.79235e-68	-0.256085	0.578	0.911	1.19464e-63	VASC4
AKR7A21	downregulated	5.15989e-68	-0.236353	0.466	0.862	1.28626e-63	VASC4
NUDT5	downregulated	5.30444e-68	-0.2234	0.444	0.853	1.32229e-63	VASC4
ATP5PF	downregulated	8.1336e-68	-0.234292	0.827	0.974	2.02754e-63	VASC4
DYNC1LI1	downregulated	9.07818e-68	-0.188287	0.358	0.776	2.26301e-63	VASC4
ATP5MC11	downregulated	1.06057e-67	-0.279546	0.59	0.923	2.64378e-63	VASC4
PSMG1	downregulated	1.59597e-67	-0.194553	0.371	0.787	3.97843e-63	VASC4
KDELR3	downregulated	1.84054e-67	-0.273911	0.501	0.849	4.5881e-63	VASC4
P3H1	downregulated	2.80434e-67	-0.200042	0.357	0.765	6.99066e-63	VASC4
SCO2	downregulated	3.15999e-67	-0.179762	0.316	0.728	7.87723e-63	VASC4
CCDC124	downregulated	4.46603e-67	-0.22666	0.454	0.855	1.11329e-62	VASC4
YWHAB	downregulated	4.80506e-67	-0.172756	0.925	0.979	1.19781e-62	VASC4
ALDH2	downregulated	7.56998e-67	-0.200584	0.337	0.736	1.88704e-62	VASC4
RCN1	downregulated	1.16276e-66	-0.211961	0.858	0.96	2.89853e-62	VASC4
IMMT	downregulated	1.25793e-66	-0.190699	0.401	0.804	3.13576e-62	VASC4
HSPA8	downregulated	1.3824e-66	-0.224782	0.878	0.976	3.44605e-62	VASC4
SF3B1	downregulated	1.55687e-66	-0.253901	0.557	0.925	3.88096e-62	VASC4
AIMP2	downregulated	1.79575e-66	-0.178408	0.314	0.716	4.47644e-62	VASC4
PHB	downregulated	1.80102e-66	-0.247331	0.648	0.932	4.48958e-62	VASC4
AAMDC	downregulated	2.20214e-66	-0.213024	0.433	0.831	5.48949e-62	VASC4
MRPL58	downregulated	2.87674e-66	-0.155734	0.253	0.64	7.17113e-62	VASC4
PMF1	downregulated	2.98833e-66	-0.157468	0.238	0.62	7.4493e-62	VASC4
SRP19	downregulated	3.19124e-66	-0.243468	0.572	0.912	7.95511e-62	VASC4
CHID11	downregulated	3.27178e-66	-0.239806	0.499	0.871	8.1559e-62	VASC4
TSEN34	downregulated	3.50123e-66	-0.174378	0.319	0.721	8.72787e-62	VASC4
STIP1	downregulated	4.24021e-66	-0.183747	0.334	0.737	1.057e-61	VASC4
BLVRA	downregulated	5.5348e-66	-0.16822	0.291	0.693	1.37972e-61	VASC4
ALG5	downregulated	7.01302e-66	-0.202277	0.414	0.814	1.74821e-61	VASC4
TOR1A	downregulated	8.33919e-66	-0.186299	0.343	0.756	2.07879e-61	VASC4
UCHL3	downregulated	9.74141e-66	-0.1758	0.318	0.711	2.42834e-61	VASC4
CCT4	downregulated	1.00089e-65	-0.244985	0.582	0.917	2.49503e-61	VASC4
CIR1	downregulated	1.29542e-65	-0.201746	0.413	0.819	3.22921e-61	VASC4
CIB11	downregulated	1.44701e-65	-0.257083	0.63	0.928	3.60711e-61	VASC4
SNRPA1	downregulated	1.70166e-65	-0.198241	0.313	0.696	4.2419e-61	VASC4
CALR	downregulated	2.21462e-65	-0.19536	0.942	0.971	5.5206e-61	VASC4
SUCLA2	downregulated	3.03028e-65	-0.173708	0.33	0.736	7.55389e-61	VASC4
SLIRP	downregulated	3.2195e-65	-0.264924	0.544	0.911	8.02557e-61	VASC4
PSMC1	downregulated	6.39681e-65	-0.23189	0.5	0.88	1.5946e-60	VASC4
TRIP6	downregulated	7.27052e-65	-0.202737	0.389	0.798	1.81239e-60	VASC4
SNX6	downregulated	7.56397e-65	-0.237843	0.734	0.949	1.88555e-60	VASC4
SOD31	downregulated	8.70131e-65	-0.316503	0.363	0.726	2.16906e-60	VASC4
NOL7	downregulated	1.1131e-64	-0.254456	0.634	0.94	2.77474e-60	VASC4
CACYBP	downregulated	1.17445e-64	-0.226274	0.472	0.855	2.92767e-60	VASC4
SNU13	downregulated	1.20044e-64	-0.246041	0.735	0.956	2.99245e-60	VASC4
MORN2	downregulated	1.38829e-64	-0.19062	0.354	0.766	3.46072e-60	VASC4
TM9SF1	downregulated	1.46732e-64	-0.171114	0.311	0.717	3.65774e-60	VASC4
HIST1H1C	downregulated	1.61057e-64	-0.224842	0.306	0.685	4.01483e-60	VASC4
PSMD6	downregulated	1.77881e-64	-0.196852	0.42	0.809	4.43423e-60	VASC4
SCCPDH	downregulated	2.14472e-64	-0.168199	0.306	0.702	5.34636e-60	VASC4
MRPL16	downregulated	2.21852e-64	-0.153411	0.232	0.613	5.53032e-60	VASC4
ARL21	downregulated	3.16759e-64	-0.244107	0.619	0.918	7.89616e-60	VASC4
RPAIN	downregulated	4.01997e-64	-0.201414	0.405	0.811	1.0021e-59	VASC4
APLP21	downregulated	4.49649e-64	-0.25277	0.885	0.961	1.12089e-59	VASC4
DIMT1	downregulated	4.73472e-64	-0.167846	0.294	0.697	1.18027e-59	VASC4
PUM3	downregulated	5.90734e-64	-0.188533	0.309	0.694	1.47258e-59	VASC4
MAGED11	downregulated	6.12052e-64	-0.273235	0.527	0.87	1.52572e-59	VASC4
FAP	downregulated	6.73526e-64	-0.287574	0.689	0.948	1.67896e-59	VASC4
DDX46	downregulated	7.63131e-64	-0.23278	0.475	0.859	1.90233e-59	VASC4
RBX1	downregulated	8.14539e-64	-0.25055	0.696	0.955	2.03048e-59	VASC4
TWF2	downregulated	9.5126e-64	-0.180797	0.357	0.753	2.3713e-59	VASC4
VKORC11	downregulated	1.02204e-63	-0.200079	0.873	0.959	2.54775e-59	VASC4
NDUFB4	downregulated	1.06417e-63	-0.246534	0.657	0.941	2.65275e-59	VASC4
PKM	downregulated	1.15423e-63	-0.20378	0.92	0.98	2.87727e-59	VASC4
GRPEL1	downregulated	1.30052e-63	-0.164991	0.284	0.673	3.24192e-59	VASC4
DCTN6	downregulated	1.46294e-63	-0.178937	0.396	0.792	3.64681e-59	VASC4
RTF2	downregulated	1.7152e-63	-0.231036	0.528	0.888	4.27564e-59	VASC4
POP5	downregulated	2.34258e-63	-0.176549	0.339	0.737	5.83959e-59	VASC4
DNAJA2	downregulated	2.66307e-63	-0.23967	0.535	0.896	6.6385e-59	VASC4
TUBA1C1	downregulated	2.69201e-63	-0.269993	0.63	0.912	6.71065e-59	VASC4
CAPZB1	downregulated	2.85474e-63	-0.239717	0.766	0.958	7.1163e-59	VASC4
HLTF	downregulated	4.01761e-63	-0.153665	0.256	0.641	1.00151e-58	VASC4
FKBP9	upregulated	4.40009e-63	0.248082	0.858	0.896	1.09685e-58	VASC4
SNRPD3	downregulated	4.8073e-63	-0.182615	0.348	0.761	1.19836e-58	VASC4
AP2S1	downregulated	7.76228e-63	-0.15333	0.947	0.981	1.93498e-58	VASC4
ATP1B3	downregulated	9.47359e-63	-0.244408	0.611	0.916	2.36158e-58	VASC4
AP1S1	downregulated	1.01126e-62	-0.234589	0.542	0.885	2.52088e-58	VASC4
HACD3	downregulated	1.14181e-62	-0.213046	0.452	0.834	2.84629e-58	VASC4
RBM42	downregulated	2.00847e-62	-0.164102	0.306	0.709	5.0067e-58	VASC4
CFH2	downregulated	2.15073e-62	-0.268439	0.195	0.533	5.36133e-58	VASC4
NAE1	downregulated	3.31971e-62	-0.197775	0.382	0.792	8.27537e-58	VASC4
HADHB	downregulated	3.92544e-62	-0.198051	0.452	0.841	9.78533e-58	VASC4
MRPS18C	downregulated	4.39409e-62	-0.200028	0.422	0.808	1.09536e-57	VASC4
POLR2G	downregulated	4.66766e-62	-0.179298	0.386	0.787	1.16355e-57	VASC4
GET3	downregulated	4.83182e-62	-0.192951	0.406	0.805	1.20448e-57	VASC4
MTRNR2L121	upregulated	5.1551e-62	0.366836	0.842	0.852	1.28506e-57	VASC4
HNRNPA2B1	downregulated	5.48444e-62	-0.246134	0.801	0.979	1.36716e-57	VASC4
FKBP7	downregulated	8.01278e-62	-0.155704	0.249	0.626	1.99743e-57	VASC4
SERBP1	downregulated	8.15798e-62	-0.230233	0.814	0.969	2.03362e-57	VASC4
SEC621	downregulated	8.80593e-62	-0.255642	0.743	0.951	2.19514e-57	VASC4
NDUFA6	downregulated	9.36631e-62	-0.22885	0.485	0.867	2.33483e-57	VASC4
GABARAPL2	downregulated	1.40298e-61	-0.251426	0.686	0.942	3.49734e-57	VASC4
NOSIP	downregulated	1.76794e-61	-0.165472	0.329	0.715	4.40711e-57	VASC4
STX8	downregulated	1.9062e-61	-0.170038	0.343	0.739	4.75178e-57	VASC4
EPHX1	downregulated	2.11516e-61	-0.166244	0.268	0.646	5.27267e-57	VASC4
UQCRC1	downregulated	2.12004e-61	-0.174307	0.352	0.744	5.28483e-57	VASC4
TRAPPC2L	downregulated	2.20615e-61	-0.227597	0.547	0.886	5.49948e-57	VASC4
DDX39B	downregulated	2.31649e-61	-0.199425	0.444	0.842	5.77455e-57	VASC4
ATIC	downregulated	2.49443e-61	-0.15027	0.296	0.693	6.21811e-57	VASC4
MFSD10	downregulated	2.75061e-61	-0.19192	0.409	0.797	6.85673e-57	VASC4
KRT183	downregulated	2.81985e-61	-0.52028	0.472	0.729	7.02931e-57	VASC4
ATXN10	downregulated	4.50262e-61	-0.196491	0.449	0.839	1.12241e-56	VASC4
DDX3X	downregulated	5.25536e-61	-0.241542	0.618	0.926	1.31006e-56	VASC4
IMP3	downregulated	6.76074e-61	-0.201497	0.416	0.814	1.68532e-56	VASC4
IFI16	downregulated	7.47248e-61	-0.267244	0.63	0.94	1.86274e-56	VASC4
ID31	downregulated	7.74622e-61	-0.172739	0.972	0.99	1.93098e-56	VASC4
AC091607.2	upregulated	1.64734e-60	0.220902	0.272	0.101	4.10648e-56	VASC4
EAPP	downregulated	1.68204e-60	-0.185806	0.406	0.802	4.19298e-56	VASC4
BCAS2	downregulated	1.69428e-60	-0.174442	0.363	0.769	4.22349e-56	VASC4
TOP1	downregulated	1.75166e-60	-0.226327	0.504	0.873	4.36654e-56	VASC4
PSME1	downregulated	1.75539e-60	-0.182628	0.377	0.763	4.37584e-56	VASC4
RPP21	downregulated	2.21775e-60	-0.17929	0.348	0.738	5.5284e-56	VASC4
DTD1	downregulated	3.35112e-60	-0.21283	0.465	0.83	8.35367e-56	VASC4
MRPL3	downregulated	3.84491e-60	-0.207786	0.471	0.843	9.58458e-56	VASC4
ATRAID	downregulated	4.5611e-60	-0.231442	0.67	0.93	1.13699e-55	VASC4
NAGLU	downregulated	6.57846e-60	-0.179029	0.371	0.763	1.63988e-55	VASC4
PHAX	downregulated	7.02329e-60	-0.217034	0.487	0.861	1.75077e-55	VASC4
MED31	downregulated	7.42688e-60	-0.158786	0.292	0.675	1.85137e-55	VASC4
YIF1B	downregulated	7.65536e-60	-0.161287	0.271	0.641	1.90833e-55	VASC4
NASP	downregulated	7.74383e-60	-0.161414	0.294	0.67	1.93038e-55	VASC4
CNIH4	downregulated	7.97766e-60	-0.216416	0.522	0.882	1.98867e-55	VASC4
PAPSS1	downregulated	9.01441e-60	-0.173633	0.323	0.71	2.24711e-55	VASC4
FAF2	downregulated	1.31002e-59	-0.183166	0.406	0.783	3.26561e-55	VASC4
GLRX2	downregulated	1.49333e-59	-0.195928	0.434	0.813	3.72258e-55	VASC4
RAC1	downregulated	1.97447e-59	-0.161681	0.925	0.981	4.92196e-55	VASC4
TARS	downregulated	1.99101e-59	-0.245101	0.653	0.927	4.96319e-55	VASC4
MED8	downregulated	2.23976e-59	-0.193789	0.406	0.792	5.58329e-55	VASC4
PSMD7	downregulated	2.68799e-59	-0.232113	0.687	0.94	6.70062e-55	VASC4
SERPINB6	downregulated	2.89256e-59	-0.233233	0.591	0.921	7.21057e-55	VASC4
SLC39A7	downregulated	3.07111e-59	-0.209601	0.442	0.825	7.65567e-55	VASC4
EEF1E1	downregulated	3.1715e-59	-0.164535	0.367	0.758	7.90591e-55	VASC4
SNX21	downregulated	3.51583e-59	-0.21683	0.487	0.868	8.76425e-55	VASC4
PPP4C1	downregulated	3.59301e-59	-0.205754	0.466	0.839	8.95665e-55	VASC4
UBE2A	downregulated	3.71012e-59	-0.219428	0.525	0.879	9.2486e-55	VASC4
IKBIP	downregulated	4.78683e-59	-0.247665	0.596	0.896	1.19326e-54	VASC4
LY96	downregulated	5.01001e-59	-0.181246	0.347	0.73	1.2489e-54	VASC4
PFKP	downregulated	5.08167e-59	-0.213925	0.387	0.762	1.26676e-54	VASC4
TMEM35B	downregulated	6.23232e-59	-0.167585	0.353	0.748	1.55359e-54	VASC4
TERF2IP	downregulated	1.12441e-58	-0.214704	0.503	0.867	2.80293e-54	VASC4
MVP	downregulated	1.20637e-58	-0.165771	0.335	0.727	3.00724e-54	VASC4
CYC1	downregulated	1.40326e-58	-0.194697	0.409	0.793	3.49804e-54	VASC4
TMEM70	downregulated	1.77422e-58	-0.154263	0.328	0.714	4.42278e-54	VASC4
TEX2641	downregulated	2.41661e-58	-0.198461	0.437	0.83	6.02412e-54	VASC4
FAM162A	downregulated	2.95948e-58	-0.199735	0.404	0.797	7.3774e-54	VASC4
SNW1	downregulated	2.96864e-58	-0.18965	0.411	0.8	7.40023e-54	VASC4
CRELD2	downregulated	3.25601e-58	-0.190114	0.384	0.759	8.11658e-54	VASC4
CORO1B	downregulated	3.53485e-58	-0.164019	0.37	0.769	8.81168e-54	VASC4
SCPEP1	downregulated	5.64256e-58	-0.157638	0.315	0.703	1.40658e-53	VASC4
NIPSNAP3A	downregulated	6.35252e-58	-0.160122	0.323	0.698	1.58356e-53	VASC4
PTGES3	downregulated	6.36246e-58	-0.213125	0.809	0.965	1.58603e-53	VASC4
SCFD1	downregulated	7.83743e-58	-0.185822	0.437	0.83	1.95372e-53	VASC4
ESD	downregulated	1.08415e-57	-0.239258	0.623	0.922	2.70256e-53	VASC4
TYMP	downregulated	1.13773e-57	-0.154705	0.224	0.573	2.83613e-53	VASC4
SMARCA11	downregulated	1.19494e-57	-0.206472	0.415	0.786	2.97873e-53	VASC4
MRPS10	downregulated	1.3272e-57	-0.194762	0.433	0.832	3.30845e-53	VASC4
HSPA4	downregulated	1.40005e-57	-0.232331	0.581	0.903	3.49005e-53	VASC4
CTTN	upregulated	1.43184e-57	0.185911	0.878	0.938	3.56929e-53	VASC4
DPP7	downregulated	1.44149e-57	-0.226042	0.516	0.881	3.59334e-53	VASC4
IWS1	downregulated	1.64363e-57	-0.159872	0.314	0.687	4.09724e-53	VASC4
SF3B6	downregulated	1.84397e-57	-0.23292	0.767	0.958	4.59666e-53	VASC4
GLB1	downregulated	2.26883e-57	-0.154173	0.327	0.707	5.65574e-53	VASC4
RANBP1	downregulated	2.41857e-57	-0.240495	0.571	0.902	6.029e-53	VASC4
HNRNPH2	downregulated	2.68684e-57	-0.150595	0.343	0.739	6.69776e-53	VASC4
MCTS1	downregulated	3.32417e-57	-0.183984	0.434	0.82	8.2865e-53	VASC4
FRG1	downregulated	4.66962e-57	-0.161658	0.318	0.702	1.16404e-52	VASC4
RNASEH2C	downregulated	4.69529e-57	-0.223521	0.516	0.876	1.17044e-52	VASC4
PROCR	downregulated	8.87289e-57	-0.161868	0.208	0.547	2.21183e-52	VASC4
OS9	downregulated	1.02816e-56	-0.225958	0.549	0.897	2.56299e-52	VASC4
SRSF9	downregulated	1.03172e-56	-0.234269	0.673	0.935	2.57187e-52	VASC4
IER5L	downregulated	1.09393e-56	-0.195142	0.432	0.808	2.72695e-52	VASC4
CD47	downregulated	1.65875e-56	-0.160187	0.328	0.715	4.13492e-52	VASC4
THRAP3	downregulated	1.87583e-56	-0.224586	0.623	0.914	4.67606e-52	VASC4
DCN	downregulated	2.14521e-56	-0.222238	0.959	0.985	5.34758e-52	VASC4
DNASE2	downregulated	2.56255e-56	-0.157393	0.343	0.738	6.38792e-52	VASC4
TSPAN4	downregulated	2.59319e-56	-0.235952	0.594	0.915	6.46431e-52	VASC4
NDUFA1	downregulated	2.93375e-56	-0.242949	0.665	0.933	7.31326e-52	VASC4
FAM50A	downregulated	3.31528e-56	-0.229444	0.603	0.92	8.26434e-52	VASC4
B4GALT1	upregulated	3.38092e-56	0.239514	0.88	0.909	8.42797e-52	VASC4
MRPL4	downregulated	4.53343e-56	-0.172553	0.38	0.766	1.13009e-51	VASC4
PIN11	downregulated	5.59076e-56	-0.199612	0.48	0.848	1.39367e-51	VASC4
PA2G4	downregulated	6.20564e-56	-0.234523	0.604	0.909	1.54694e-51	VASC4
MICA	downregulated	6.94084e-56	-0.169075	0.319	0.684	1.73021e-51	VASC4
TMCO1	downregulated	7.6382e-56	-0.231226	0.634	0.921	1.90405e-51	VASC4
GLRX3	downregulated	8.45281e-56	-0.193835	0.465	0.844	2.10712e-51	VASC4
ATP6V0D1	downregulated	8.56966e-56	-0.169883	0.375	0.77	2.13624e-51	VASC4
DEGS1	downregulated	1.31557e-55	-0.195188	0.463	0.832	3.27946e-51	VASC4
DBN1	downregulated	1.3228e-55	-0.219625	0.541	0.881	3.29747e-51	VASC4
ZNRD2	downregulated	1.33876e-55	-0.157923	0.318	0.705	3.33727e-51	VASC4
USP15	downregulated	1.68751e-55	-0.175851	0.377	0.752	4.20663e-51	VASC4
SUGT1	downregulated	2.87406e-55	-0.201067	0.496	0.862	7.16446e-51	VASC4
CDC5L	downregulated	3.13517e-55	-0.161284	0.375	0.767	7.81534e-51	VASC4
CAPG	downregulated	3.43817e-55	-0.152224	0.192	0.532	8.57068e-51	VASC4
PTGR1	downregulated	4.15727e-55	-0.186602	0.381	0.759	1.03633e-50	VASC4
SERPINF1	downregulated	5.14802e-55	-0.157762	0.132	0.44	1.2833e-50	VASC4
PPID	downregulated	6.30828e-55	-0.15473	0.329	0.71	1.57253e-50	VASC4
ANXA4	downregulated	7.76763e-55	-0.210468	0.552	0.895	1.93631e-50	VASC4
SAR1B	downregulated	7.91883e-55	-0.196486	0.494	0.862	1.974e-50	VASC4
HMGB1	downregulated	8.81082e-55	-0.202337	0.887	0.986	2.19636e-50	VASC4
SRPRA	downregulated	1.3244e-54	-0.20392	0.468	0.816	3.30146e-50	VASC4
SRSF5	downregulated	1.38002e-54	-0.22806	0.596	0.924	3.44012e-50	VASC4
TFG	downregulated	1.89638e-54	-0.219314	0.618	0.916	4.72731e-50	VASC4
COMMD3	downregulated	2.04544e-54	-0.193281	0.446	0.828	5.09888e-50	VASC4
RTCB	downregulated	2.18219e-54	-0.153386	0.354	0.752	5.43976e-50	VASC4
PWP1	downregulated	2.19835e-54	-0.185458	0.425	0.8	5.48004e-50	VASC4
APBB1IP	downregulated	2.32681e-54	-0.153443	0.265	0.621	5.80027e-50	VASC4
PLAUR	downregulated	2.58635e-54	-0.162998	0.192	0.517	6.44725e-50	VASC4
CSRP21	downregulated	3.15477e-54	-0.292085	0.395	0.711	7.86421e-50	VASC4
ALDH7A1	downregulated	4.07636e-54	-0.188842	0.335	0.69	1.01616e-49	VASC4
IFITM21	downregulated	4.21651e-54	-0.258882	0.684	0.924	1.05109e-49	VASC4
ARL4D	downregulated	8.48301e-54	-0.174068	0.339	0.684	2.11464e-49	VASC4
PRDX3	downregulated	1.19147e-53	-0.212855	0.567	0.888	2.97009e-49	VASC4
PRPF40A	downregulated	1.2183e-53	-0.215795	0.618	0.908	3.03698e-49	VASC4
ARL14EP	downregulated	1.26592e-53	-0.152288	0.333	0.703	3.15567e-49	VASC4
SRA11	downregulated	1.6544e-53	-0.21941	0.557	0.877	4.12409e-49	VASC4
CCT6A	downregulated	1.69077e-53	-0.221161	0.714	0.942	4.21476e-49	VASC4
GSTK11	downregulated	2.02139e-53	-0.184318	0.47	0.839	5.03892e-49	VASC4
LAMP2	downregulated	2.82839e-53	-0.239225	0.665	0.937	7.05062e-49	VASC4
DYNC1H11	downregulated	4.14126e-53	-0.232077	0.761	0.945	1.03233e-48	VASC4
TP53I3	downregulated	4.74454e-53	-0.214711	0.457	0.798	1.18272e-48	VASC4
PELO	downregulated	4.92455e-53	-0.163562	0.359	0.736	1.22759e-48	VASC4
SDF2L1	downregulated	5.74475e-53	-0.181649	0.4	0.772	1.43205e-48	VASC4
LUC7L2	downregulated	6.50147e-53	-0.181633	0.439	0.82	1.62069e-48	VASC4
CUL2	downregulated	6.74301e-53	-0.153992	0.366	0.734	1.6809e-48	VASC4
SRP54	downregulated	8.32989e-53	-0.185969	0.448	0.815	2.07648e-48	VASC4
CISD1	downregulated	1.06357e-52	-0.196752	0.481	0.846	2.65125e-48	VASC4
NME3	downregulated	1.24738e-52	-0.182005	0.411	0.777	3.10947e-48	VASC4
DPY30	downregulated	1.81528e-52	-0.173832	0.408	0.789	4.52513e-48	VASC4
PSIP1	downregulated	1.91606e-52	-0.180772	0.428	0.799	4.77636e-48	VASC4
EMC4	downregulated	2.89927e-52	-0.204782	0.522	0.877	7.22729e-48	VASC4
BSG1	downregulated	3.0192e-52	-0.199064	0.814	0.949	7.52627e-48	VASC4
UQCRFS1	downregulated	3.39627e-52	-0.223861	0.637	0.922	8.46623e-48	VASC4
TAX1BP1	downregulated	3.59194e-52	-0.205017	0.842	0.971	8.954e-48	VASC4
SUPT16H	downregulated	4.00138e-52	-0.198394	0.518	0.865	9.97463e-48	VASC4
TM2D1	downregulated	6.61695e-52	-0.168633	0.408	0.789	1.64947e-47	VASC4
PRPF8	downregulated	9.12584e-52	-0.173183	0.413	0.79	2.27489e-47	VASC4
TMED10	downregulated	1.08521e-51	-0.196353	0.809	0.956	2.7052e-47	VASC4
NT5C	downregulated	1.29812e-51	-0.190149	0.453	0.83	3.23596e-47	VASC4
CDC37	downregulated	1.34904e-51	-0.222136	0.589	0.913	3.36289e-47	VASC4
EBPL	downregulated	1.4662e-51	-0.174029	0.424	0.785	3.65495e-47	VASC4
RBM4	downregulated	1.9155e-51	-0.175014	0.434	0.824	4.77497e-47	VASC4
MRPL21	downregulated	2.16852e-51	-0.188479	0.489	0.845	5.40568e-47	VASC4
DYNLRB11	downregulated	2.24462e-51	-0.228261	0.646	0.931	5.5954e-47	VASC4
CD59	downregulated	2.39539e-51	-0.176011	0.935	0.975	5.97123e-47	VASC4
SNRPD1	downregulated	3.08798e-51	-0.211628	0.548	0.878	7.69771e-47	VASC4
RTRAF	downregulated	3.32936e-51	-0.197011	0.82	0.957	8.29944e-47	VASC4
NOP56	downregulated	3.38987e-51	-0.160218	0.362	0.731	8.45028e-47	VASC4
NDUFA10	downregulated	3.71638e-51	-0.198771	0.496	0.864	9.2642e-47	VASC4
LDHB	downregulated	4.29547e-51	-0.163101	0.914	0.971	1.07077e-46	VASC4
PCK2	downregulated	4.38111e-51	-0.176745	0.381	0.74	1.09212e-46	VASC4
DNAJC7	downregulated	4.48539e-51	-0.203036	0.542	0.879	1.11812e-46	VASC4
LAMB2	downregulated	5.38886e-51	-0.206553	0.495	0.844	1.34333e-46	VASC4
MTX2	downregulated	6.58315e-51	-0.151681	0.357	0.737	1.64105e-46	VASC4
LEPROTL1	downregulated	7.86284e-51	-0.173372	0.444	0.815	1.96005e-46	VASC4
TPR	downregulated	8.25573e-51	-0.225872	0.634	0.913	2.05799e-46	VASC4
SERPING1	downregulated	8.8902e-51	-0.203735	0.409	0.753	2.21615e-46	VASC4
MPV17	downregulated	8.90604e-51	-0.170624	0.433	0.809	2.2201e-46	VASC4
SARS	downregulated	1.46414e-50	-0.217074	0.728	0.95	3.64981e-46	VASC4
UQCRC2	downregulated	1.47577e-50	-0.173472	0.473	0.842	3.6788e-46	VASC4
FAM207A	downregulated	1.80263e-50	-0.164938	0.373	0.746	4.49359e-46	VASC4
ILK	downregulated	1.81322e-50	-0.201341	0.525	0.865	4.52e-46	VASC4
AP3B1	downregulated	1.82982e-50	-0.168881	0.428	0.794	4.56138e-46	VASC4
MSRB21	downregulated	1.87597e-50	-0.227852	0.591	0.911	4.67642e-46	VASC4
PSMD11	downregulated	2.02126e-50	-0.180087	0.441	0.821	5.03861e-46	VASC4
ARCN1	downregulated	2.53547e-50	-0.21456	0.624	0.917	6.32042e-46	VASC4
SMC3	downregulated	2.86614e-50	-0.185597	0.457	0.835	7.1447e-46	VASC4
WSB2	upregulated	2.92257e-50	0.259717	0.744	0.761	7.28537e-46	VASC4
COL16A1	downregulated	3.01176e-50	-0.219473	0.499	0.842	7.50772e-46	VASC4
ECHDC1	downregulated	3.15712e-50	-0.187702	0.487	0.86	7.87006e-46	VASC4
ADI1	downregulated	3.9651e-50	-0.215825	0.561	0.882	9.88421e-46	VASC4
NEAT11	upregulated	4.21185e-50	0.152001	0.985	0.961	1.04993e-45	VASC4
SMIM26	downregulated	4.78363e-50	-0.202349	0.522	0.883	1.19246e-45	VASC4
NARS	downregulated	5.38397e-50	-0.215815	0.741	0.953	1.34212e-45	VASC4
NDUFAF2	downregulated	5.56132e-50	-0.170155	0.397	0.77	1.38633e-45	VASC4
RAB2A	downregulated	5.60548e-50	-0.194015	0.841	0.969	1.39733e-45	VASC4
RAB14	downregulated	7.56689e-50	-0.196657	0.537	0.877	1.88627e-45	VASC4
PDCD6	downregulated	7.6347e-50	-0.218505	0.705	0.947	1.90318e-45	VASC4
ACAA2	downregulated	7.92663e-50	-0.181128	0.418	0.783	1.97595e-45	VASC4
EIF4B1	upregulated	9.43902e-50	0.155177	0.922	0.955	2.35296e-45	VASC4
SRPK1	downregulated	1.01656e-49	-0.151592	0.344	0.706	2.53408e-45	VASC4
MRPL17	downregulated	1.04149e-49	-0.172557	0.433	0.789	2.59623e-45	VASC4
RRP36	downregulated	1.34285e-49	-0.177363	0.409	0.785	3.34746e-45	VASC4
TNFAIP6	downregulated	1.60624e-49	-0.229341	0.305	0.635	4.00404e-45	VASC4
PPP1CB	upregulated	1.86988e-49	0.218919	0.833	0.874	4.66123e-45	VASC4
GTPBP4	downregulated	1.88599e-49	-0.173994	0.437	0.798	4.70138e-45	VASC4
SRPRB	downregulated	2.78928e-49	-0.160517	0.404	0.77	6.95313e-45	VASC4
GOPC	downregulated	2.98009e-49	-0.223776	0.616	0.907	7.42876e-45	VASC4
DNAJC1	downregulated	4.09766e-49	-0.224783	0.666	0.922	1.02146e-44	VASC4
DRAP1	downregulated	4.15484e-49	-0.222585	0.68	0.941	1.03572e-44	VASC4
AKR1A11	downregulated	6.18645e-49	-0.185926	0.482	0.847	1.54216e-44	VASC4
NEMF	downregulated	6.77359e-49	-0.169268	0.433	0.805	1.68852e-44	VASC4
CLU2	downregulated	7.63242e-49	-0.329364	0.278	0.581	1.90261e-44	VASC4
TRMT1121	downregulated	9.9372e-49	-0.214842	0.672	0.939	2.47715e-44	VASC4
CNN3	downregulated	1.02956e-48	-0.205384	0.832	0.968	2.56648e-44	VASC4
VBP1	downregulated	1.3357e-48	-0.156341	0.378	0.741	3.32963e-44	VASC4
RARS	downregulated	1.91099e-48	-0.182432	0.457	0.807	4.76373e-44	VASC4
ITPA	downregulated	2.30805e-48	-0.15246	0.403	0.771	5.7535e-44	VASC4
CD151	downregulated	2.42554e-48	-0.206778	0.805	0.95	6.04639e-44	VASC4
VCP	downregulated	2.44315e-48	-0.22034	0.658	0.93	6.09029e-44	VASC4
TUFM	downregulated	4.32838e-48	-0.203353	0.641	0.921	1.07898e-43	VASC4
TM9SF2	downregulated	4.37239e-48	-0.182824	0.494	0.851	1.08995e-43	VASC4
AURKAIP1	downregulated	4.99447e-48	-0.219287	0.744	0.954	1.24502e-43	VASC4
CTSF	downregulated	5.7893e-48	-0.171059	0.408	0.764	1.44316e-43	VASC4
MRPL54	downregulated	6.06404e-48	-0.19739	0.53	0.861	1.51164e-43	VASC4
TIPRL	downregulated	6.68537e-48	-0.190247	0.541	0.877	1.66653e-43	VASC4
C1S1	downregulated	8.4263e-48	-0.233665	0.591	0.896	2.10051e-43	VASC4
COMMD8	downregulated	8.73407e-48	-0.150152	0.378	0.745	2.17723e-43	VASC4
COMP2	downregulated	9.28114e-48	-0.368716	0.787	0.897	2.3136e-43	VASC4
UBE2V2	downregulated	9.80633e-48	-0.20571	0.641	0.918	2.44452e-43	VASC4
GLIPR12	downregulated	1.03444e-47	-0.220439	0.486	0.811	2.57864e-43	VASC4
CTSC	downregulated	1.0399e-47	-0.202257	0.209	0.518	2.59225e-43	VASC4
MRPS26	downregulated	1.13834e-47	-0.1724	0.444	0.798	2.83764e-43	VASC4
XRN2	downregulated	1.16675e-47	-0.203239	0.6	0.911	2.90847e-43	VASC4
KRR1	downregulated	1.40419e-47	-0.165658	0.456	0.831	3.50036e-43	VASC4
CKB1	downregulated	2.85129e-47	-0.182781	0.171	0.458	7.10768e-43	VASC4
NDUFB91	downregulated	3.38528e-47	-0.206483	0.567	0.895	8.43883e-43	VASC4
HSPA9	downregulated	3.76492e-47	-0.214655	0.761	0.958	9.3852e-43	VASC4
ATG101	downregulated	4.20951e-47	-0.162613	0.428	0.788	1.04935e-42	VASC4
SPCS32	downregulated	5.67099e-47	-0.263022	0.627	0.912	1.41366e-42	VASC4
PSMA1	downregulated	6.40611e-47	-0.209932	0.692	0.948	1.59691e-42	VASC4
CD552	downregulated	7.21828e-47	-0.270275	0.432	0.732	1.79937e-42	VASC4
ABCF1	downregulated	8.44784e-47	-0.181619	0.49	0.853	2.10588e-42	VASC4
CPNE3	downregulated	1.11458e-46	-0.193084	0.556	0.88	2.77842e-42	VASC4
COPZ1	downregulated	2.48917e-46	-0.191442	0.541	0.876	6.20501e-42	VASC4
AC092069.1	upregulated	2.63751e-46	0.24654	0.291	0.135	6.57479e-42	VASC4
COX7B	downregulated	3.03075e-46	-0.226389	0.692	0.942	7.55506e-42	VASC4
CCDC47	downregulated	3.24967e-46	-0.18441	0.51	0.843	8.10078e-42	VASC4
BCAP29	downregulated	3.33531e-46	-0.167608	0.485	0.846	8.31425e-42	VASC4
TIMMDC1	downregulated	3.43252e-46	-0.178343	0.516	0.864	8.55659e-42	VASC4
PEA15	upregulated	3.57901e-46	0.163899	0.884	0.939	8.92176e-42	VASC4
ZFP36L12	upregulated	3.89731e-46	0.22172	0.867	0.894	9.7152e-42	VASC4
FADS31	downregulated	4.29507e-46	-0.174791	0.434	0.786	1.07067e-41	VASC4
PON2	downregulated	7.95112e-46	-0.159786	0.422	0.769	1.98205e-41	VASC4
H3F3A	downregulated	8.23775e-46	-0.15763	0.92	0.978	2.05351e-41	VASC4
DDX1	downregulated	1.68394e-45	-0.176916	0.511	0.836	4.19772e-41	VASC4
FERMT21	downregulated	2.06144e-45	-0.21186	0.737	0.94	5.13876e-41	VASC4
NDUFB111	downregulated	2.16127e-45	-0.208377	0.738	0.946	5.38762e-41	VASC4
P4HA11	downregulated	2.25302e-45	-0.2356	0.711	0.924	5.61634e-41	VASC4
TMEM165	downregulated	2.91415e-45	-0.207561	0.695	0.932	7.2644e-41	VASC4
TIMM17A	downregulated	2.97222e-45	-0.192337	0.541	0.872	7.40914e-41	VASC4
CLTB1	downregulated	3.63278e-45	-0.213425	0.682	0.93	9.05579e-41	VASC4
NEXN1	downregulated	3.7594e-45	-0.238646	0.708	0.927	9.37144e-41	VASC4
TTC1	downregulated	5.16374e-45	-0.160541	0.456	0.805	1.28722e-40	VASC4
CARS	downregulated	5.45358e-45	-0.169933	0.461	0.819	1.35947e-40	VASC4
NUB1	downregulated	5.70477e-45	-0.155823	0.427	0.785	1.42209e-40	VASC4
EPAS1	upregulated	5.79211e-45	0.270652	0.786	0.793	1.44386e-40	VASC4
SEC31A	downregulated	6.04702e-45	-0.204054	0.789	0.961	1.5074e-40	VASC4
FAM98A	downregulated	6.31672e-45	-0.16656	0.428	0.762	1.57463e-40	VASC4
ANP32A	downregulated	7.47138e-45	-0.155147	0.406	0.766	1.86247e-40	VASC4
SLC16A3	downregulated	8.31217e-45	-0.169007	0.347	0.68	2.07206e-40	VASC4
ARFGAP3	downregulated	9.20789e-45	-0.183417	0.528	0.863	2.29534e-40	VASC4
ANKRD373	downregulated	1.07791e-44	-0.290768	0.433	0.713	2.68701e-40	VASC4
TMEM208	downregulated	1.40647e-44	-0.219605	0.648	0.922	3.50604e-40	VASC4
TUBB3	downregulated	1.81003e-44	-0.191238	0.292	0.589	4.51205e-40	VASC4
GRN	downregulated	2.01648e-44	-0.227458	0.737	0.942	5.02667e-40	VASC4
DDT	downregulated	2.02787e-44	-0.211795	0.742	0.952	5.05507e-40	VASC4
HNRNPH3	downregulated	2.80156e-44	-0.186892	0.52	0.867	6.98372e-40	VASC4
DNAJC31	downregulated	3.03751e-44	-0.199121	0.614	0.893	7.57191e-40	VASC4
MRPL36	downregulated	3.14752e-44	-0.20157	0.58	0.901	7.84613e-40	VASC4
GSPT1	downregulated	3.27627e-44	-0.198376	0.644	0.917	8.16709e-40	VASC4
VAT1	upregulated	3.49235e-44	0.160091	0.891	0.941	8.70572e-40	VASC4
ANTKMT	downregulated	5.08647e-44	-0.152109	0.43	0.797	1.26796e-39	VASC4
STOML21	downregulated	6.38272e-44	-0.187989	0.561	0.883	1.59108e-39	VASC4
HIST1H4C	downregulated	7.74017e-44	-0.250808	0.485	0.79	1.92947e-39	VASC4
IFI27L2	downregulated	9.57288e-44	-0.215098	0.635	0.912	2.38633e-39	VASC4
SRSF10	downregulated	9.72382e-44	-0.188385	0.534	0.879	2.42395e-39	VASC4
DERL1	downregulated	1.15826e-43	-0.161935	0.482	0.831	2.8873e-39	VASC4
COX6B1	downregulated	1.5114e-43	-0.200779	0.82	0.971	3.76761e-39	VASC4
FHL21	downregulated	1.53207e-43	-0.235456	0.648	0.898	3.81914e-39	VASC4
ZRANB2	downregulated	1.70204e-43	-0.193168	0.53	0.865	4.24284e-39	VASC4
G3BP2	downregulated	2.36387e-43	-0.195802	0.61	0.911	5.89265e-39	VASC4
EIF2S2	downregulated	2.65108e-43	-0.155312	0.906	0.981	6.60861e-39	VASC4
SNRNP70	downregulated	5.37397e-43	-0.155868	0.444	0.814	1.33962e-38	VASC4
DHX9	downregulated	5.74797e-43	-0.160508	0.451	0.802	1.43285e-38	VASC4
CDKN1A	upregulated	6.03066e-43	0.215371	0.881	0.902	1.50332e-38	VASC4
TCF25	downregulated	6.23557e-43	-0.209445	0.659	0.934	1.5544e-38	VASC4
VDAC1	downregulated	6.38759e-43	-0.196116	0.776	0.956	1.5923e-38	VASC4
KRT72	downregulated	1.14765e-42	-0.290997	0.776	0.906	2.86087e-38	VASC4
CD91	downregulated	1.2538e-42	-0.247296	0.197	0.461	3.12548e-38	VASC4
SF3B2	downregulated	1.34599e-42	-0.19074	0.578	0.89	3.3553e-38	VASC4
GNAI3	downregulated	1.95001e-42	-0.174406	0.534	0.874	4.86098e-38	VASC4
ABCE1	downregulated	2.87207e-42	-0.163617	0.457	0.812	7.15948e-38	VASC4
KLF2	downregulated	3.0167e-42	-0.219203	0.478	0.769	7.52002e-38	VASC4
COPS2	downregulated	4.5848e-42	-0.180928	0.581	0.892	1.1429e-37	VASC4
VDAC2	downregulated	6.20891e-42	-0.187667	0.8	0.954	1.54776e-37	VASC4
EID1	downregulated	6.94457e-42	-0.162063	0.889	0.975	1.73114e-37	VASC4
GADD45A	downregulated	8.4423e-42	-0.20175	0.592	0.883	2.1045e-37	VASC4
ACO1	downregulated	1.01259e-41	-0.163054	0.437	0.78	2.52419e-37	VASC4
DDX18	downregulated	1.71961e-41	-0.180908	0.51	0.845	4.28664e-37	VASC4
PDXK	downregulated	2.31843e-41	-0.16955	0.527	0.858	5.77937e-37	VASC4
PRKDC	downregulated	2.39331e-41	-0.200739	0.732	0.934	5.96604e-37	VASC4
SCAND11	downregulated	2.49266e-41	-0.20396	0.663	0.931	6.21369e-37	VASC4
UBE2M1	downregulated	2.89996e-41	-0.193931	0.637	0.91	7.22903e-37	VASC4
PPP1R12A1	downregulated	3.08289e-41	-0.208183	0.684	0.922	7.68502e-37	VASC4
NQO11	downregulated	3.62911e-41	-0.240204	0.741	0.937	9.04663e-37	VASC4
RPL26L1	downregulated	3.95386e-41	-0.200436	0.592	0.906	9.85618e-37	VASC4
PPA1	downregulated	3.98667e-41	-0.199113	0.627	0.905	9.93797e-37	VASC4
CAPZA2	downregulated	4.06247e-41	-0.183618	0.632	0.915	1.01269e-36	VASC4
CPE1	downregulated	4.82016e-41	-0.204002	0.473	0.796	1.20157e-36	VASC4
PSMD9	downregulated	6.40697e-41	-0.202698	0.668	0.926	1.59713e-36	VASC4
TPM3	downregulated	1.11061e-40	-0.205037	0.709	0.944	2.76853e-36	VASC4
VPS26A	downregulated	1.14248e-40	-0.171318	0.53	0.87	2.84797e-36	VASC4
RARRES2	downregulated	1.27399e-40	-0.301344	0.605	0.813	3.1758e-36	VASC4
SYF2	downregulated	1.33001e-40	-0.167605	0.528	0.875	3.31544e-36	VASC4
RHOQ	upregulated	1.47758e-40	0.151508	0.868	0.931	3.68332e-36	VASC4
RRBP11	downregulated	1.89902e-40	-0.217752	0.753	0.939	4.73389e-36	VASC4
NDUFB5	downregulated	2.12225e-40	-0.183069	0.613	0.895	5.29035e-36	VASC4
SGCB	downregulated	2.40731e-40	-0.159498	0.501	0.839	6.00093e-36	VASC4
PGM3	downregulated	2.67504e-40	-0.186999	0.542	0.861	6.66833e-36	VASC4
C1orf56	upregulated	2.86132e-40	0.248525	0.353	0.203	7.13269e-36	VASC4
HNRNPH11	upregulated	2.95397e-40	0.264162	0.734	0.763	7.36365e-36	VASC4
EIF5B	downregulated	3.85908e-40	-0.203949	0.657	0.922	9.61991e-36	VASC4
PRPF4B	downregulated	4.6749e-40	-0.169177	0.51	0.848	1.16536e-35	VASC4
TMX3	downregulated	8.33971e-40	-0.153539	0.452	0.812	2.07892e-35	VASC4
CTNNB1	upregulated	8.49792e-40	0.247188	0.729	0.767	2.11836e-35	VASC4
DHX29	downregulated	9.38708e-40	-0.177227	0.523	0.851	2.34001e-35	VASC4
CALCOCO2	downregulated	9.92362e-40	-0.184695	0.585	0.888	2.47376e-35	VASC4
PHLDA21	downregulated	9.94881e-40	-0.165304	0.297	0.604	2.48004e-35	VASC4
PLPP1	downregulated	1.24713e-39	-0.176518	0.441	0.773	3.10883e-35	VASC4
ARF51	downregulated	1.8256e-39	-0.194373	0.59	0.91	4.55085e-35	VASC4
ERGIC2	downregulated	2.4396e-39	-0.168373	0.527	0.862	6.08143e-35	VASC4
GREM12	upregulated	3.07229e-39	0.263196	0.877	0.823	7.65861e-35	VASC4
ELOB	downregulated	3.46348e-39	-0.17231	0.901	0.98	8.63376e-35	VASC4
SGCG	downregulated	3.70391e-39	-0.153372	0.338	0.65	9.23311e-35	VASC4
HSPE1	downregulated	5.01845e-39	-0.200007	0.723	0.95	1.251e-34	VASC4
DUT	downregulated	5.49747e-39	-0.198439	0.6	0.913	1.37041e-34	VASC4
MRPL52	downregulated	5.50552e-39	-0.188996	0.541	0.854	1.37242e-34	VASC4
NDFIP1	downregulated	6.40748e-39	-0.172741	0.586	0.898	1.59726e-34	VASC4
RBM25	downregulated	6.92587e-39	-0.172143	0.528	0.847	1.72648e-34	VASC4
ZNHIT1	downregulated	8.08199e-39	-0.190596	0.725	0.944	2.01468e-34	VASC4
SNX17	downregulated	1.02445e-38	-0.156355	0.497	0.842	2.55375e-34	VASC4
PPME12	downregulated	1.13559e-38	-0.197626	0.389	0.707	2.83079e-34	VASC4
UBE2N	downregulated	1.3241e-38	-0.152738	0.478	0.812	3.30073e-34	VASC4
PPIG	downregulated	1.33368e-38	-0.163559	0.556	0.878	3.32459e-34	VASC4
DNAJB14	downregulated	1.48349e-38	-0.154376	0.477	0.822	3.69805e-34	VASC4
PSMG2	downregulated	1.7437e-38	-0.163758	0.538	0.869	4.3467e-34	VASC4
COX6C	downregulated	2.88176e-38	-0.191483	0.815	0.968	7.18365e-34	VASC4
ARPC1B	downregulated	2.88357e-38	-0.199568	0.822	0.967	7.18818e-34	VASC4
CD46	downregulated	2.89529e-38	-0.152158	0.468	0.818	7.21737e-34	VASC4
CYCS	downregulated	4.52389e-38	-0.195475	0.649	0.915	1.12771e-33	VASC4
PLS31	downregulated	5.31133e-38	-0.187848	0.859	0.967	1.32401e-33	VASC4
SRSF3	downregulated	5.65653e-38	-0.203367	0.661	0.933	1.41006e-33	VASC4
DNPH11	downregulated	6.13142e-38	-0.174242	0.522	0.861	1.52844e-33	VASC4
ATP5F1D	downregulated	6.74764e-38	-0.168195	0.854	0.97	1.68205e-33	VASC4
MPHOSPH8	downregulated	7.05526e-38	-0.157405	0.492	0.834	1.75874e-33	VASC4
SDHC	downregulated	7.29688e-38	-0.169068	0.565	0.88	1.81897e-33	VASC4
HACD11	downregulated	7.52424e-38	-0.17682	0.503	0.808	1.87564e-33	VASC4
CD248	downregulated	1.20513e-37	-0.216066	0.685	0.912	3.00416e-33	VASC4
TMEM160	downregulated	1.4967e-37	-0.166141	0.504	0.838	3.73098e-33	VASC4
MLEC	downregulated	1.70278e-37	-0.194711	0.7	0.927	4.24469e-33	VASC4
MORF4L21	downregulated	2.21079e-37	-0.187887	0.796	0.967	5.51107e-33	VASC4
JPT1	downregulated	2.25356e-37	-0.187869	0.594	0.874	5.61769e-33	VASC4
MCFD21	downregulated	2.86682e-37	-0.197213	0.749	0.944	7.1464e-33	VASC4
SCD2	upregulated	3.45473e-37	0.240038	0.832	0.84	8.61196e-33	VASC4
DYNC1I2	downregulated	3.75947e-37	-0.185013	0.673	0.927	9.37161e-33	VASC4
PTS	downregulated	3.83478e-37	-0.182222	0.571	0.878	9.55934e-33	VASC4
RCN2	downregulated	4.51447e-37	-0.183424	0.694	0.931	1.12537e-32	VASC4
PPM1G	downregulated	5.73939e-37	-0.173583	0.547	0.869	1.43071e-32	VASC4
PPP1CA	downregulated	6.3532e-37	-0.161512	0.516	0.85	1.58372e-32	VASC4
MPLKIP	downregulated	6.7635e-37	-0.166155	0.523	0.848	1.68601e-32	VASC4
USP14	downregulated	7.33826e-37	-0.17112	0.643	0.911	1.82928e-32	VASC4
DBI	downregulated	8.782e-37	-0.169902	0.844	0.965	2.18918e-32	VASC4
MRPS12	downregulated	9.00895e-37	-0.174631	0.546	0.87	2.24575e-32	VASC4
MPG	downregulated	9.53608e-37	-0.180588	0.625	0.911	2.37715e-32	VASC4
ID1	downregulated	9.88784e-37	-0.234303	0.759	0.924	2.46484e-32	VASC4
GRHPR	downregulated	1.00429e-36	-0.17174	0.565	0.88	2.5035e-32	VASC4
CTSZ	downregulated	1.09132e-36	-0.195962	0.697	0.913	2.72044e-32	VASC4
PHKG1	upregulated	1.49357e-36	0.18686	0.273	0.136	3.72318e-32	VASC4
DNAJC15	downregulated	1.73633e-36	-0.19608	0.586	0.841	4.32831e-32	VASC4
PSMB4	downregulated	2.10252e-36	-0.176081	0.629	0.916	5.24117e-32	VASC4
GADD45B	downregulated	2.47704e-36	-0.209605	0.627	0.876	6.17477e-32	VASC4
SYPL1	downregulated	2.91943e-36	-0.158956	0.556	0.881	7.27756e-32	VASC4
ENY2	downregulated	3.63744e-36	-0.188994	0.709	0.948	9.06741e-32	VASC4
EIF1B	downregulated	4.32849e-36	-0.187089	0.691	0.929	1.07901e-31	VASC4
ATP6V1D	downregulated	5.00239e-36	-0.178484	0.663	0.919	1.24699e-31	VASC4
S100A10	downregulated	7.59039e-36	-0.200523	0.913	0.978	1.89213e-31	VASC4
TCEAL8	downregulated	8.70541e-36	-0.17592	0.59	0.904	2.17008e-31	VASC4
C6orf621	upregulated	1.18978e-35	0.207855	0.778	0.833	2.96588e-31	VASC4
HAX11	downregulated	3.04057e-35	-0.182314	0.718	0.928	7.57954e-31	VASC4
GHITM	downregulated	3.78386e-35	-0.165784	0.803	0.958	9.43242e-31	VASC4
SNF8	downregulated	3.84299e-35	-0.184313	0.704	0.927	9.5798e-31	VASC4
SPTAN11	downregulated	5.16251e-35	-0.192442	0.685	0.914	1.28691e-30	VASC4
TKT1	downregulated	5.44405e-35	-0.201603	0.762	0.95	1.35709e-30	VASC4
SYNCRIP	downregulated	1.38213e-34	-0.181759	0.647	0.922	3.44537e-30	VASC4
UQCC2	downregulated	1.51695e-34	-0.173345	0.614	0.892	3.78145e-30	VASC4
LAMB1	downregulated	1.58721e-34	-0.156265	0.454	0.778	3.9566e-30	VASC4
MRPL51	downregulated	2.51486e-34	-0.172989	0.83	0.967	6.26904e-30	VASC4
SRRM1	downregulated	2.84094e-34	-0.175802	0.61	0.909	7.0819e-30	VASC4
HNRNPR	downregulated	2.9905e-34	-0.184475	0.624	0.912	7.45472e-30	VASC4
AKR1B1	downregulated	3.22019e-34	-0.159576	0.492	0.814	8.02728e-30	VASC4
EIF4E2	downregulated	6.58604e-34	-0.169589	0.611	0.902	1.64177e-29	VASC4
MYO1C	upregulated	9.72264e-34	0.155341	0.839	0.899	2.42366e-29	VASC4
NDUFA7	downregulated	1.31423e-33	-0.16308	0.506	0.827	3.27611e-29	VASC4
DUSP14	downregulated	1.31816e-33	-0.165431	0.546	0.862	3.2859e-29	VASC4
SH2D4A2	downregulated	1.40897e-33	-0.173075	0.427	0.707	3.51227e-29	VASC4
PSG5	downregulated	1.59923e-33	-0.192122	0.282	0.536	3.98657e-29	VASC4
STK17A	downregulated	2.92327e-33	-0.166119	0.525	0.839	7.28713e-29	VASC4
IER2	downregulated	2.93355e-33	-0.173275	0.516	0.819	7.31274e-29	VASC4
CCDC107	downregulated	3.08684e-33	-0.172976	0.604	0.884	7.69487e-29	VASC4
CHCHD1	downregulated	4.37869e-33	-0.150492	0.519	0.853	1.09152e-28	VASC4
PSAT1	downregulated	5.17175e-33	-0.182786	0.733	0.917	1.28921e-28	VASC4
SBDS	downregulated	5.7743e-33	-0.168752	0.813	0.957	1.43942e-28	VASC4
RRAS1	downregulated	6.00525e-33	-0.167186	0.813	0.952	1.49699e-28	VASC4
ITGBL11	downregulated	6.93934e-33	-0.215752	0.753	0.907	1.72984e-28	VASC4
MRPL20	downregulated	7.13455e-33	-0.186192	0.703	0.939	1.7785e-28	VASC4
PGRMC1	downregulated	7.72594e-33	-0.167307	0.572	0.881	1.92592e-28	VASC4
ATP6V1E1	downregulated	8.61423e-33	-0.177229	0.658	0.921	2.14736e-28	VASC4
FILIP1L1	downregulated	8.9934e-33	-0.177005	0.476	0.763	2.24188e-28	VASC4
EIF5A	downregulated	1.18012e-32	-0.194134	0.722	0.934	2.94181e-28	VASC4
FAM114A1	downregulated	1.66207e-32	-0.171523	0.761	0.942	4.1432e-28	VASC4
XBP1	downregulated	1.68112e-32	-0.170414	0.687	0.912	4.1907e-28	VASC4
TGFBI1	upregulated	2.51779e-32	0.172882	0.98	0.959	6.27636e-28	VASC4
NDUFA2	downregulated	2.68113e-32	-0.170455	0.61	0.902	6.68353e-28	VASC4
PTX31	downregulated	2.75791e-32	-0.335589	0.692	0.834	6.87492e-28	VASC4
HSBP1	downregulated	3.80631e-32	-0.178101	0.77	0.95	9.48838e-28	VASC4
EIF5	downregulated	4.22551e-32	-0.157137	0.839	0.958	1.05334e-27	VASC4
ACTA23	downregulated	6.23719e-32	-0.300281	0.861	0.931	1.55481e-27	VASC4
SEC13	downregulated	6.24494e-32	-0.156075	0.559	0.858	1.55674e-27	VASC4
COX7A12	downregulated	9.19233e-32	-0.206991	0.604	0.853	2.29146e-27	VASC4
LACTB	downregulated	9.97583e-32	-0.155806	0.529	0.841	2.48677e-27	VASC4
SFRP42	downregulated	1.11356e-31	-0.289108	0.303	0.545	2.77589e-27	VASC4
BCLAF11	downregulated	1.1683e-31	-0.174009	0.666	0.915	2.91235e-27	VASC4
FXYD51	downregulated	1.60021e-31	-0.178804	0.689	0.897	3.989e-27	VASC4
NDUFS4	downregulated	2.73816e-31	-0.174696	0.651	0.923	6.82569e-27	VASC4
RTF1	downregulated	5.70959e-31	-0.159795	0.587	0.893	1.42329e-26	VASC4
RPN1	downregulated	9.00973e-31	-0.151294	0.544	0.853	2.24595e-26	VASC4
ADAM122	upregulated	1.21597e-30	0.165402	0.841	0.9	3.03118e-26	VASC4
OLFML31	downregulated	1.62739e-30	-0.151211	0.505	0.823	4.05676e-26	VASC4
RAB18	downregulated	1.9878e-30	-0.15548	0.615	0.897	4.9552e-26	VASC4
RSU1	downregulated	2.46354e-30	-0.15054	0.589	0.866	6.14112e-26	VASC4
TMED31	downregulated	2.52765e-30	-0.173499	0.671	0.903	6.30093e-26	VASC4
CTNNA1	downregulated	3.01181e-30	-0.15969	0.739	0.941	7.50783e-26	VASC4
CTHRC11	downregulated	4.68838e-30	-0.222457	0.735	0.903	1.16872e-25	VASC4
HEBP11	downregulated	5.43842e-30	-0.171637	0.671	0.917	1.35569e-25	VASC4
FAM3C1	downregulated	6.43875e-30	-0.173139	0.597	0.874	1.60505e-25	VASC4
HADHA	downregulated	6.79969e-30	-0.15802	0.646	0.915	1.69503e-25	VASC4
FBLN1	downregulated	7.39032e-30	-0.204778	0.343	0.6	1.84226e-25	VASC4
ANXA6	downregulated	7.71797e-30	-0.151102	0.549	0.842	1.92393e-25	VASC4
LSM3	downregulated	1.32258e-29	-0.164685	0.633	0.909	3.29693e-25	VASC4
AK1	downregulated	1.59089e-29	-0.158654	0.63	0.896	3.96578e-25	VASC4
IER3	downregulated	2.18668e-29	-0.211345	0.791	0.934	5.45095e-25	VASC4
GLRX	downregulated	2.4925e-29	-0.195168	0.651	0.913	6.21331e-25	VASC4
SDF4	downregulated	2.69369e-29	-0.159669	0.738	0.934	6.71482e-25	VASC4
HNRNPD	downregulated	3.09122e-29	-0.151981	0.557	0.869	7.70578e-25	VASC4
TCEAL4	downregulated	3.38336e-29	-0.168813	0.808	0.961	8.43403e-25	VASC4
IFI271	downregulated	3.51259e-29	-0.263455	0.401	0.619	8.75619e-25	VASC4
SNRPF	downregulated	3.63925e-29	-0.156253	0.563	0.854	9.07192e-25	VASC4
SERPINE22	downregulated	4.07459e-29	-0.316514	0.768	0.897	1.01571e-24	VASC4
ATP5ME	downregulated	5.46283e-29	-0.169725	0.765	0.954	1.36177e-24	VASC4
BUD311	downregulated	5.47605e-29	-0.161064	0.781	0.946	1.36507e-24	VASC4
SERPINE12	downregulated	7.39691e-29	-0.265297	0.725	0.882	1.8439e-24	VASC4
STUB1	downregulated	1e-28	-0.171193	0.729	0.944	2.49281e-24	VASC4
HNRNPF	downregulated	1.2602e-28	-0.159382	0.629	0.899	3.14142e-24	VASC4
PDLIM71	downregulated	1.68074e-28	-0.173408	0.72	0.923	4.18974e-24	VASC4
BTF3L4	downregulated	1.84793e-28	-0.162337	0.657	0.921	4.60653e-24	VASC4
ANXA11	downregulated	2.00974e-28	-0.158153	0.646	0.914	5.00989e-24	VASC4
SRGN2	downregulated	2.07485e-28	-0.209828	0.239	0.458	5.17219e-24	VASC4
VAPA	downregulated	2.36379e-28	-0.152776	0.78	0.951	5.89245e-24	VASC4
SCP2	downregulated	3.74567e-28	-0.154397	0.666	0.92	9.33721e-24	VASC4
LGMN	downregulated	4.44182e-28	-0.172921	0.695	0.903	1.10726e-23	VASC4
BLOC1S1	downregulated	4.93234e-28	-0.166882	0.743	0.946	1.22953e-23	VASC4
PLIN3	downregulated	8.96265e-28	-0.15663	0.571	0.862	2.23421e-23	VASC4
UBXN11	downregulated	1.20993e-27	-0.164664	0.681	0.926	3.0161e-23	VASC4
PLIN21	downregulated	1.40259e-27	-0.165646	0.575	0.856	3.49639e-23	VASC4
DKK11	downregulated	2.02589e-27	-0.200831	0.395	0.644	5.05015e-23	VASC4
PLOD21	downregulated	3.63825e-27	-0.193835	0.639	0.873	9.06943e-23	VASC4
GFPT11	downregulated	3.80845e-27	-0.161774	0.639	0.896	9.4937e-23	VASC4
H2AFJ	downregulated	4.05701e-27	-0.172991	0.703	0.938	1.01133e-22	VASC4
APEX1	downregulated	4.96903e-27	-0.153841	0.653	0.912	1.23868e-22	VASC4
HNRNPA3	downregulated	5.40816e-27	-0.166747	0.715	0.945	1.34815e-22	VASC4
EFEMP11	downregulated	7.66913e-27	-0.195263	0.792	0.917	1.91176e-22	VASC4
RAB31	upregulated	7.96609e-27	0.179005	0.763	0.837	1.98579e-22	VASC4
CRIM13	upregulated	1.01752e-26	0.153075	0.865	0.898	2.53647e-22	VASC4
CIAO2B1	downregulated	1.20085e-26	-0.160434	0.734	0.943	2.99347e-22	VASC4
LAMTOR5	downregulated	1.22636e-26	-0.156175	0.777	0.955	3.05708e-22	VASC4
GTF2H5	downregulated	1.24535e-26	-0.16978	0.738	0.946	3.1044e-22	VASC4
PTGDS1	downregulated	1.31309e-26	-0.286516	0.537	0.72	3.27327e-22	VASC4
ARF1	downregulated	1.34139e-26	-0.151594	0.828	0.965	3.34382e-22	VASC4
EFEMP21	downregulated	1.42544e-26	-0.168495	0.79	0.952	3.55333e-22	VASC4
HNRNPDL	downregulated	1.61771e-26	-0.157991	0.747	0.951	4.03263e-22	VASC4
NREP	upregulated	1.73893e-26	0.201799	0.763	0.804	4.33481e-22	VASC4
CHURC1	downregulated	1.94476e-26	-0.160478	0.675	0.93	4.84791e-22	VASC4
MRPL431	downregulated	2.13968e-26	-0.150011	0.599	0.884	5.33378e-22	VASC4
NDUFB1	downregulated	2.21021e-26	-0.155454	0.651	0.91	5.50962e-22	VASC4
FBLN21	downregulated	2.88047e-26	-0.193069	0.856	0.953	7.18043e-22	VASC4
HSD17B121	downregulated	3.28742e-26	-0.151876	0.62	0.882	8.19487e-22	VASC4
HNRNPU1	downregulated	3.31452e-26	-0.160176	0.777	0.951	8.26243e-22	VASC4
MFGE82	downregulated	3.89272e-26	-0.180923	0.824	0.944	9.70378e-22	VASC4
TCEAL9	downregulated	1.24807e-25	-0.166818	0.7	0.938	3.11119e-21	VASC4
GPX8	downregulated	1.47824e-25	-0.150425	0.814	0.957	3.68496e-21	VASC4
CRYAB1	downregulated	2.22828e-25	-0.189149	0.913	0.974	5.55465e-21	VASC4
KLF6	upregulated	7.9348e-25	0.163607	0.806	0.89	1.97799e-20	VASC4
LEPROT	downregulated	1.5669e-24	-0.164183	0.733	0.936	3.90598e-20	VASC4
SH3BGRL	downregulated	2.66331e-24	-0.151567	0.705	0.926	6.6391e-20	VASC4
JUNB	downregulated	2.77131e-24	-0.154056	0.561	0.813	6.90831e-20	VASC4
EPB41L4A-AS11	upregulated	3.25108e-24	0.184598	0.765	0.83	8.10429e-20	VASC4
ANKRD14	downregulated	3.76063e-24	-0.235372	0.223	0.418	9.37449e-20	VASC4
PI162	downregulated	5.05339e-24	-0.310008	0.224	0.407	1.25971e-19	VASC4
UGP21	downregulated	7.0024e-24	-0.162412	0.743	0.938	1.74556e-19	VASC4
SOX41	upregulated	3.1322e-23	0.193129	0.758	0.815	7.80794e-19	VASC4
TUBB6	downregulated	3.19168e-23	-0.159502	0.701	0.917	7.95621e-19	VASC4
MICOS10	downregulated	3.8195e-23	-0.154036	0.794	0.96	9.52124e-19	VASC4
MRPS21	downregulated	3.82424e-23	-0.151817	0.73	0.945	9.53307e-19	VASC4
CTNNAL12	downregulated	6.77751e-23	-0.165867	0.575	0.803	1.6895e-18	VASC4
SON1	downregulated	8.16829e-23	-0.155422	0.705	0.929	2.03619e-18	VASC4
CEBPD	downregulated	1.01917e-22	-0.169031	0.729	0.916	2.54059e-18	VASC4
MGP2	downregulated	3.0267e-22	-0.272849	0.605	0.784	7.54496e-18	VASC4
CRNDE1	upregulated	3.14204e-22	0.213456	0.691	0.72	7.83247e-18	VASC4
BASP11	downregulated	1.49801e-21	-0.154043	0.82	0.947	3.73423e-17	VASC4
CEP1702	downregulated	1.81591e-21	-0.163067	0.696	0.915	4.5267e-17	VASC4
RAB321	downregulated	2.2153e-21	-0.151034	0.828	0.956	5.52229e-17	VASC4
AKAP92	downregulated	2.21536e-21	-0.165267	0.665	0.883	5.52244e-17	VASC4
CTDNEP1	upregulated	4.4311e-21	0.15577	0.722	0.821	1.10459e-16	VASC4
PGRMC22	downregulated	6.47416e-21	-0.153295	0.765	0.934	1.61388e-16	VASC4
S100A41	downregulated	1.54435e-19	-0.179026	0.403	0.62	3.84976e-15	VASC4
COL8A12	downregulated	1.23387e-18	-0.157849	0.442	0.647	3.07579e-14	VASC4
PTGIS3	downregulated	6.91512e-18	-0.170798	0.463	0.667	1.7238e-13	VASC4
ARHGAP1	upregulated	1.30062e-17	0.163763	0.68	0.756	3.24218e-13	VASC4
CNN13	downregulated	1.11911e-16	-0.166202	0.501	0.674	2.78972e-12	VASC4
AXL1	upregulated	2.78491e-15	0.1644	0.715	0.779	6.94222e-11	VASC4
FST1	downregulated	4.62553e-14	-0.162569	0.592	0.772	1.15305e-09	VASC4
LDLR1	upregulated	8.57363e-14	0.15909	0.677	0.729	2.13723e-09	VASC4
MYH102	downregulated	5.23427e-13	-0.16628	0.799	0.902	1.3048e-08	VASC4
IRAK1	upregulated	2.48787e-12	0.150941	0.658	0.766	6.20176e-08	VASC4
CRISPLD2	upregulated	2.66289e-11	0.165507	0.337	0.279	6.63806e-07	VASC4
AC005921.2	upregulated	2.97257e-11	0.150754	0.299	0.241	7.41003e-07	VASC4
LINC00632	upregulated	3.17358e-10	0.151426	0.646	0.736	7.91109e-06	VASC4
EGR1	upregulated	4.99748e-10	0.179106	0.562	0.589	1.24577e-05	VASC4
CHP1	upregulated	1.72778e-09	0.15176	0.578	0.659	4.307e-05	VASC4
RPLP1	downregulated	2.64447e-251	-0.236843	1	1	6.59215e-247	VASC5
RPL26	downregulated	7.87279e-238	-0.312789	0.995	0.998	1.96253e-233	VASC5
RPS8	downregulated	1.76045e-234	-0.356286	0.989	0.998	4.38844e-230	VASC5
TPT1	downregulated	2.26921e-230	-0.334859	1	0.999	5.65667e-226	VASC5
RPL12	downregulated	3.46217e-230	-0.335366	0.996	0.998	8.63049e-226	VASC5
RPS15A1	downregulated	4.52144e-230	-0.331622	0.995	0.997	1.1271e-225	VASC5
RPS23	downregulated	7.33666e-230	-0.286769	0.996	0.998	1.82888e-225	VASC5
RPS121	downregulated	1.74094e-229	-0.28396	0.998	0.999	4.33981e-225	VASC5
RPL30	downregulated	4.00261e-229	-0.296711	0.995	0.997	9.9777e-225	VASC5
RPS14	downregulated	8.20035e-228	-0.297733	1	0.998	2.04418e-223	VASC5
RPL371	downregulated	9.39858e-228	-0.324955	0.995	0.998	2.34288e-223	VASC5
RPS131	downregulated	1.34534e-227	-0.351677	0.986	0.995	3.35366e-223	VASC5
RPS241	downregulated	9.35406e-227	-0.26104	1	0.998	2.33178e-222	VASC5
RPL321	downregulated	2.26465e-226	-0.316768	0.995	0.998	5.64533e-222	VASC5
RPS18	downregulated	3.067e-225	-0.273451	1	0.999	7.64541e-221	VASC5
RPL17	downregulated	2.27655e-220	-0.312919	0.993	0.997	5.67498e-216	VASC5
RPS27A	downregulated	5.5554e-220	-0.23429	1	0.998	1.38485e-215	VASC5
RPL291	downregulated	7.49376e-220	-0.334078	0.993	0.996	1.86804e-215	VASC5
RPS27	downregulated	1.57255e-218	-0.308641	0.998	0.998	3.92005e-214	VASC5
RPL18A	downregulated	2.67684e-210	-0.29277	0.998	0.997	6.67282e-206	VASC5
RPL21	downregulated	2.95945e-209	-0.28786	0.995	0.997	7.37731e-205	VASC5
RPL411	downregulated	4.37464e-206	-0.257783	0.996	0.999	1.09051e-201	VASC5
RPL23A	downregulated	2.61227e-203	-0.371357	0.984	0.99	6.51187e-199	VASC5
RPL281	downregulated	3.2371e-202	-0.251555	0.998	0.998	8.06943e-198	VASC5
RPL13	downregulated	1.16271e-201	-0.241994	1	1	2.8984e-197	VASC5
RPS3A	downregulated	2.72195e-200	-0.30476	1	0.998	6.78528e-196	VASC5
RPS6	downregulated	1.4109e-199	-0.301695	0.991	0.997	3.5171e-195	VASC5
MT-CO21	upregulated	7.1617e-199	0.244284	1	0.985	1.78527e-194	VASC5
RPL9	downregulated	3.03567e-198	-0.301676	0.995	0.996	7.56731e-194	VASC5
RPL11	downregulated	5.91355e-198	-0.230664	1	0.998	1.47413e-193	VASC5
RPL24	downregulated	2.26813e-197	-0.295671	0.988	0.994	5.654e-193	VASC5
RPL19	downregulated	6.91253e-197	-0.266078	0.998	0.997	1.72316e-192	VASC5
RPS251	downregulated	1.15541e-196	-0.311607	0.988	0.993	2.88022e-192	VASC5
RPL221	downregulated	3.97087e-196	-0.304706	0.988	0.991	9.8986e-192	VASC5
RPS4X	downregulated	1.9803e-194	-0.297886	0.998	0.996	4.93649e-190	VASC5
RPL391	downregulated	3.88456e-194	-0.327248	0.991	0.998	9.68343e-190	VASC5
[truncated: 7,578 more rows]

## Sheet: Legend
Supp. Table S8. List of differentially expressed genes (DEGs) between clusters in VASC.
Refence by Vijay et al. (2020) [PMID: 32066997] was cited in Supp. Table S8.
